# Supplementary material for: Analysis of a macrophage carbamylated proteome reveals a function in post-translational modification crosstalk
Source: Cell Commun Signal. 2023 Sep 18;21:241. doi: 10.1186/s12964-023-01257-3 (PMC10506243; doi:10.1186/s12964-023-01257-3)
Supplement: Supplementary file 2 — Additional file 1: Table S1. Identified and quantified carbamylated peptides in RAW 264.7 cells treated with bacterial lipopolysaccharide. Table S2. Identified and quantified acetylated peptides in RAW 264.7 cells treated with bacterial lipopolysaccharide. Table S3. Identified and quantified phosphopeptides in RAW 264.7 cells treated with bacterial lipopolysaccharide. [file 12964_2023_1257_MOESM1_ESM.xlsx]

## Sheet: Tab. S1
Table S2. Identified and quantified carbamylated peptides in RAW 264.7 cells treated with bacterial lipopolysaccharide)
[Cab] - Carbamylation, [Cam] - carbamidomethylation, [Da] - deamidation, [Oxi] -oxidation
								Intensity							log2 (Median centered)								Fold change (compared to the average of control)
								SDC Control			SDC LPS				SDC Control			SDC LPS					SDC Control			SDC LPS
Peptide	Modified Peptide	Protein Start	Protein End	Protein ID	Entry Name	Gene	Protein Description	Replicate 1	Replicate 2	Replicate 3	Replicate 1	Replicate 2	Replicate 3	Replicate 4	Replicate 1	Replicate 2	Replicate 3	Replicate 1	Replicate 2	Replicate 3	Replicate 4	p-value (-log10)	Replicate 1	Replicate 2	Replicate 3	Replicate 1	Replicate 2	Replicate 3	Replicate 4
AAADPSEK	AAADPSEK[Cab]	875	882	Q6P9Q6	FKB15_MOUSE	Fkbp15	FK506-binding protein 15	1343.01	ND	1150.02	1136.12	ND	1057.32	853.674	-0.455801	N/A	-0.527312	-0.653022	N/A	-0.668818	-0.880231	1.04469	0.0357555	N/A	-0.0357555	-0.161465	N/A	-0.177262	-0.388674
AAAFEQLQKWK	AAAFEQLQK[Cab]WK	163	173	Q9CZW5	TOM70_MOUSE	Tomm70	Mitochondrial import receptor subunit TOM70	3204.57	2745.31	2764.78	3618.38	2576.3	2173.86	2853.58	0.798858	0.659108	0.738196	1.01821	0.548601	0.37102	0.860784	0.0645784	0.066804	-0.072946	0.006142	0.286156	-0.183453	-0.361034	0.12873
AAALEQFK	AAALEQFK[Cab]	260	267	Q61941	NNTM_MOUSE	Nnt	NAD(P) transhydrogenase, mitochondrial	1311.54	1317.78	ND	1788.43	ND	1372.52	872.886	-0.490005	-0.399751	N/A	0.00155592	N/A	-0.292404	-0.848124	0.069018	-0.045127	0.045127	N/A	0.446434	N/A	0.152474	-0.403246
AAASTDYYK	AAASTDYYK[Cab]	236	244	P35486	ODPA_MOUSE	Pdha1	Pyruvate dehydrogenase E1 component subunit alpha, somatic form, mitochondrial	765.293	ND	ND	ND	ND	ND	ND
AAAVALPEEELKK	AAAVALPEEELK[Cab]K	904	916	Q80UJ7	RB3GP_MOUSE	Rab3gap1	Rab3 GTPase-activating protein catalytic subunit	ND	ND	ND	ND	ND	ND	699.173
AACAEKLK	AACAEK[Cab]LK	480	487	Q3TLH4	PRC2C_MOUSE	Prrc2c	Protein PRRC2C	1489.04	1406.67	1233.12	ND	934.919	ND	1167.99	-0.306891	-0.305578	-0.426652	N/A	-0.913786	N/A	-0.42796	0.73672	0.0394827	0.0407957	-0.0802783	N/A	-0.567412	N/A	-0.0815863
AADESERGMK	AADESERGM[Oxi]K[Cab]	120	129	P21107	TPM3_MOUSE	Tpm3	Tropomyosin alpha-3 chain	ND	ND	ND	ND	ND	ND	ND
AADESERGMK	AADESERGMK[Cab]	120	129	P21107	TPM3_MOUSE	Tpm3	Tropomyosin alpha-3 chain	2968.92	2143.95	3436.09	4012.97	2054.89	3465.92	2846.97	0.688667	0.302408	1.0518	1.16753	0.222363	1.044	0.857439	0.177912	0.00770867	-0.37855	0.370842	0.486572	-0.458595	0.363042	0.176481
AADILPKWLR	AADILPK[Cab]WLR	378	387	Q9CQN1	TRAP1_MOUSE	Trap1	Heat shock protein 75 kDa, mitochondrial	869.281	1051.45	857.537	ND	1018.59	ND	ND	-1.08338	-0.725476	-0.950697	N/A	-0.79013	N/A	N/A	0	-0.163529	0.194375	-0.030846	N/A	0.129721	N/A	N/A
AADTQVSETLKR	AADTQVSETLK[Cab]R	2	13	E9PVA8	GCN1_MOUSE	Gcn1	eIF-2-alpha kinase activator GCN1	ND	ND	ND	1348.08	ND	ND	1107.94
AAEAAAK	AAEAAAK[Cab]	480	486	Q69ZA1	CDK13_MOUSE	Cdk13	Cyclin-dependent kinase 13	6095.31	4669.68	5938.71	5169.01	4266.8	5192.81	5058.13	1.72643	1.42546	1.84118	1.53275	1.27646	1.62728	1.68661	0.38588	0.0620733	-0.238897	0.176823	-0.131607	-0.387897	-0.0370767	0.0222533
AAEAILKR	AAEAILK[Cab]R	852	859	Q810B6	ANFY1_MOUSE	Ankfy1	Rabankyrin-5	1107.37	830.24	879.343	ND	734.077	821.463	ND	-0.73413	-1.06626	-0.91447	N/A	-1.2627	-1.03297	N/A	0.687693	0.170823	-0.161307	-0.00951667	N/A	-0.357747	-0.128017	N/A
AAEEIGIK	AAEEIGIK[Cab]	59	66	Q922D8	C1TC_MOUSE	Mthfd1	C-1-tetrahydrofolate synthase, cytoplasmic	752.43	1085.37	986.708	921.169	ND	1348.73	1111.05	-1.29164	-0.679672	-0.748272	-0.955597	N/A	-0.317633	-0.500069	0.509775	-0.385112	0.226856	0.158256	-0.049069	N/A	0.588895	0.406459
AAEELSKLRR	AAEELSK[Cab]LRR	42	51	Q9WU78	PDC6I_MOUSE	Pdcd6ip	Programmed cell death 6-interacting protein	3873.82	2498.07	3265.47	3235.44	2699.01	2949.58	2888.89	1.07248	0.52295	0.978322	0.856826	0.615732	0.811273	0.878525	0.161778	0.214563	-0.334967	0.120405	-0.00109133	-0.242185	-0.0466443	0.0206077
AAEEVEAKFK	AAEEVEAK[Cab]FK	166	175	Q9CRB9	MIC19_MOUSE	Chchd3	MIC	1455.55	1846.2	ND	855.402	1218.86	1336.12	981.617	-0.339706	0.0866971	N/A	-1.06246	-0.531165	-0.331189	-0.678757	0.920566	-0.213202	0.213202	N/A	-0.935956	-0.404661	-0.204685	-0.552253
AAEKLYLADPMK	AAEK[Cab]LYLADPMK	13	24	P49962	SRP09_MOUSE	Srp9	Signal recognition particle 9 kDa protein	2517.2	1828.65	1276.26	1290.92	1650.12	2320.46	1532.58	0.45055	0.0729203	-0.377049	-0.468733	-0.0941296	0.465178	-0.0360231	0.0987023	0.401743	0.0241132	-0.425856	-0.51754	-0.142937	0.416371	-0.0848302
AAEKQMK	AAEK[Cab]QMK	352	358	P14211	CALR_MOUSE	Calr	Calreticulin	4864.32	2878.64	3463.39	4618.77	3694.12	3826.59	3737.48	1.40097	0.727522	1.06322	1.37038	1.06853	1.18682	1.25008	0.37086	0.337066	-0.336382	-0.000684	0.306476	0.004626	0.122916	0.186176
AAESSAMAATEKK	AAESSAMAATEK[Cab]K	81	93	Q9Z1P6	NDUA7_MOUSE	Ndufa7	NADH dehydrogenase [ubiquinone] 1 alpha subcomplex subunit 7	ND	1836.56	1286.96	875.115	1196.79	1927.87	892.162	N/A	0.079145	-0.365005	-1.02959	-0.557528	0.197771	-0.816611	0.409103	N/A	0.222075	-0.222075	-0.88666	-0.414598	0.340701	-0.673681
AAETQQLK	AAETQQLK[Cab]	348	355	Q8K078	SO4A1_MOUSE	Slco4a1	Solute carrier organic anion transporter family member 4A1	ND	ND	ND	ND	ND	ND	ND
AAFDDAIAELDTLSEESYK	AAFDDAIAELDTLSEESYK[Cab]	197	215	P62259	1433E_MOUSE	Ywhae	14-3-3 protein epsilon	ND	7687.17	8549.44	ND	5450.72	6444.64	ND
AAFGSFAVNGPTTLVDKK	AAFGSFAVN[Da]GPTTLVDK[Cab]K	110	127	Q9JIH2	NUP50_MOUSE	Nup50	Nuclear pore complex protein Nup50	946.952	ND	914.172	869.048	809.381	659.506	ND	-0.95991	N/A	-0.85843	-1.03963	-1.12181	-1.34978	N/A	0.889381	-0.05074	N/A	0.05074	-0.13046	-0.21264	-0.44061	N/A
AAFKELQSTFK	AAFK[Cab]ELQSTFK	230	240	Q9D8Y0	EFHD2_MOUSE	Efhd2	EF-hand domain-containing protein D2	992.697	1266.9	1711.6	1807.66	1842.5	1635.58	876.473	-0.891847	-0.456563	0.046381	0.0169911	0.0649643	-0.0394306	-0.842208	0.281593	-0.457837	-0.0225533	0.480391	0.451001	0.498974	0.394579	-0.408198
AAFQSQYK	AAFQSQYK[Cab]	702	709	Q810A7	DDX42_MOUSE	Ddx42	ATP-dependent RNA helicase DDX42	ND	ND	ND	ND	ND	ND	ND
AAGWSELSERDAIYK	AAGWSELSERDAIYK[Cab]	55	69	Q9CZL5	PHS2_MOUSE	Pcbd2	Pterin-4-alpha-carbinolamine dehydratase 2	1344.45	2241.09	1699.82	2269.23	1939.21	1873.68	1323.52	-0.454255	0.366339	0.0364161	0.34507	0.138772	0.156641	-0.247611	0.179713	-0.437088	0.383506	0.0535827	0.362237	0.155939	0.173808	-0.230444
AAIKLQELLK	AAIK[Cab]LQELLK	1561	1570	Q99PL5	RRBP1_MOUSE	Rrbp1	Ribosome-binding protein 1	857.08	1412.03	1666.2	1913.31	1789.69	848.674	1131.99	-1.10377	-0.300087	0.00759697	0.0989337	0.0230103	-0.985954	-0.473133	0.119085	-0.63835	0.165333	0.473017	0.564354	0.48843	-0.520534	-0.00771299
AAILPTSIFLTNKK	AAILPTSIFLTNK[Cab]K	228	241	Q8CIG8	ANM5_MOUSE	Prmt5	Protein arginine N-methyltransferase 5	ND	763.678	ND	ND	ND	ND	ND
AALADYK	AALADYK[Cab]	149	155	Q9D7P6	ISCU_MOUSE	Iscu	Iron-sulfur cluster assembly enzyme ISCU, mitochondrial	2141.33	1739.93	1754.16	2806.77	2136.2	1935.24	950.696	0.217233	0.00117064	0.0818119	0.651779	0.278346	0.20328	-0.724933	0.00193078	0.117161	-0.0989012	-0.0182599	0.551707	0.178274	0.103208	-0.825005
AALEALGSCLNNKYSEGYPGK	AALEALGSCLNNK[Cab]YSEGYPGK	83	103	Q9CZN7	GLYM_MOUSE	Shmt2	Serine hydroxymethyltransferase, mitochondrial	ND	ND	ND	ND	ND	ND	ND
AALEAQNALHNMK	AALEAQNALHNMK[Cab]	71	83	P28659	CELF1_MOUSE	Celf1	CUGBP Elav-like family member 1	1642.85	1555.56	1538.21	1526.84	1295.93	1213.62	ND	-0.165075	-0.160427	-0.107716	-0.226588	-0.44271	-0.469918	N/A	1.38718	-0.020669	-0.016021	0.03669	-0.082182	-0.298304	-0.325512	N/A
AALEKSLEDTK	AALEK[Cab]SLEDTK	392	402	P35527	K1C9_HUMAN	KRT9	Keratin, type I cytoskeletal 9	ND	ND	ND	ND	ND	944.452	1227.51
AALGYDYK	AALGYDYK[Cab]	171	178	P49710	HCLS1_MOUSE	Hcls1	Hematopoietic lineage cell-specific protein	3235.56	1048.05	767.657	1311.77	1845.35	1076.6	1412.5	0.812742	-0.730156	-1.11043	-0.445618	0.0671949	-0.642751	-0.15374	0.0317382	1.15536	-0.387541	-0.767815	-0.103003	0.40981	-0.300136	0.188875
AALLNQHYQVNFK	AALLNQHYQVNFK[Cab]	217	229	Q8CGC7	SYEP_MOUSE	Eprs1	Bifunctional glutamate/proline--tRNA ligase	2432.01	2407.15	2171.78	2931.94	2372.53	2475.42	2036.58	0.400877	0.469463	0.389913	0.71472	0.429724	0.558436	0.374158	0.481205	-0.0192073	0.0493787	-0.0301713	0.294636	0.00963967	0.138352	-0.0459263
AALSVDEVEKK	AALSVDEVEK[Cab]K	1235	1245	Q6NZJ6	IF4G1_MOUSE	Eif4g1	Eukaryotic translation initiation factor 4 gamma 1	934.142	ND	ND	ND	ND	ND	984.746
AAMGEEYK	AAMGEEYK[Cab]	56	63	P32921	SYWC_MOUSE	Wars1	Tryptophan--tRNA ligase, cytoplasmic	ND	787.722	ND	ND	ND	ND	ND
AANGVVLATEK	AAN[Da]GVVLATEK[Cab]	40	50	P49722	PSA2_MOUSE	Psma2	Proteasome subunit alpha type-2	ND	ND	883.543	ND	ND	ND	ND
AANGVVLATEKK	AAN[Da]GVVLATEK[Cab]K	40	51	P49722	PSA2_MOUSE	Psma2	Proteasome subunit alpha type-2	1999.27	806.45	1862.35	1439.48	1361.32	2229.57	984.696	0.118199	-1.10821	0.16816	-0.311587	-0.371692	0.407529	-0.674239	0.028033	0.392149	-0.83426	0.44211	-0.0376367	-0.0977417	0.681479	-0.400289
AANGVVLATEKK	AANGVVLATEK[Cab]K	40	51	P49722	PSA2_MOUSE	Psma2	Proteasome subunit alpha type-2	905.873	ND	ND	878.81	ND	ND	866.964
AANSFNPNWSLK	AANSFNPNWSLK[Cab]	5093	5104	E9Q555	RN213_MOUSE	Rnf213	E3 ubiquitin-protein ligase RNF213	1991.06	2011.46	2063.58	1180.76	1842.07	1935.53	1447.53	0.112265	0.210377	0.316183	-0.597413	0.0646305	0.20349	-0.118396	0.728309	-0.100677	-0.00256467	0.103241	-0.810355	-0.148311	-0.00945167	-0.331338
AAPEESEAQAEGCSEERTYK	AAPEESEAQAEGCSEERTYK[Cab]	6	25	Q9CRB2	NHP2_MOUSE	Nhp2	H/ACA ribonucleoprotein complex subunit 2	ND	ND	ND	ND	ND	ND	ND
AAPGAEYK	AAPGAEYK[Cab]	1224	1231	Q6P5B0	RRP12_MOUSE	Rrp12	RRP12-like protein	ND	ND	ND	ND	ND	ND	ND
AAPIHEQTLYK	AAPIHEQTLYK[Cab]	90	100	Q921S7	RM37_MOUSE	Mrpl37	39S ribosomal protein L37, mitochondrial	ND	936.481	1197.29	ND	ND	ND	ND
AAQEEYIK	AAQEEYIK[Cab]	323	330	P05064	ALDOA_MOUSE	Aldoa	Fructose-bisphosphate aldolase A	ND	686.996	ND	ND	ND	ND	ND
AAQEEYIKR	AAQEEYIK[Cab]R	323	331	P05064	ALDOA_MOUSE	Aldoa	Fructose-bisphosphate aldolase A	2544.79	2460.99	1094.46	1243.45	ND	1366.32	2201.39	0.466273	0.501376	-0.598746	-0.522787	N/A	-0.298941	0.486425	0.189835	0.343305	0.378408	-0.721714	-0.645755	N/A	-0.421909	0.363457
AAQNISKTIATSQNR	AAQNISK[Cab]TIATSQNR	256	270	O35129	PHB2_MOUSE	Phb2	Prohibitin-2	ND	ND	ND	ND	ND	ND	ND
AAQSGEGDEALAPTQTLAEKPTEGPEAGGAEEEPPGGERVEDK	AAQSGEGDEALAPTQTLAEK[Cab]PTEGPEAGGAEEEPPGGERVEDK	563	605	O54988	SLK_MOUSE	Slk	STE20-like serine/threonine-protein kinase	ND	ND	ND	ND	ND	ND	ND
AASEKSCNCLLLK	AASEK[Cab]SCN[Da]CLLLK	331	343	P17182	ENOA_MOUSE	Eno1	Alpha-enolase	ND	ND	ND	ND	ND	1034.08	ND
AASEKSCNCLLLK	AASEK[Cab]SCNCLLLK	331	343	P17182	ENOA_MOUSE	Eno1	Alpha-enolase	2565.51	2298.24	ND	ND	ND	ND	ND
AASEKSCNCLLLK	AASEK[Cab]SCNCLLLK[Cab]	331	343	P17182	ENOA_MOUSE	Eno1	Alpha-enolase	1659.04	1317.63	2145.58	2251.04	2225	2191.56	2105.04	-0.150927	-0.39992	0.372401	0.333459	0.337106	0.382723	0.421861	1.11842	-0.091445	-0.340438	0.431883	0.392941	0.396588	0.442205	0.481343
AASGEIK	AASGEIK[Cab]	186	192	P58044	IDI1_MOUSE	Idi1	Isopentenyl-diphosphate Delta-isomerase 1	1124.52	1168.39	ND	1066.47	891.363	ND	ND
AATADLEQYDRTRHEEFK	AATADLEQYDRTRHEEFK[Cab]	161	178	P81117	NUCB2_MOUSE	Nucb2	Nucleobindin-2	ND	ND	ND	726.237	ND	ND	ND
AATESDLK	AATESDLK[Cab]	1712	1719	Q8C3J5	DOCK2_MOUSE	Dock2	Dedicator of cytokinesis protein 2	ND	ND	900.403	ND	ND	ND	ND
AATLEGWK	AATLEGWK[Cab]	376	383	Q8BH74	NU107_MOUSE	Nup107	Nuclear pore complex protein Nup107	1388.59	ND	816.283	1950.89	1090.74	1076.35	1512.69	-0.40765	N/A	-1.02183	0.126997	-0.691394	-0.643088	-0.0548687	0.477958	0.30709	N/A	-0.30709	0.841737	0.023346	0.071652	0.659871
AAVASVTPEK	AAVASVTPEK[Cab]	789	798	Q60875	ARHG2_MOUSE	Arhgef2	Rho guanine nucleotide exchange factor 2	ND	ND	ND	976.874	745.485	794.504	ND	N/A	N/A	N/A	-0.87089	-1.24045	-1.08111	N/A	0	N/A	N/A	N/A	N/A	N/A	N/A	N/A
AAVASVTPEKQATELALLQR	AAVASVTPEK[Cab]QATELALLQR	789	808	Q60875	ARHG2_MOUSE	Arhgef2	Rho guanine nucleotide exchange factor 2	983.561	845.356	1508.3	1252.88	ND	2286.26	1559.9	-0.905186	-1.04023	-0.136043	-0.511892	N/A	0.443752	-0.0105333	0.780734	-0.211366	-0.34641	0.557777	0.181928	N/A	1.13757	0.683286
AAVELVEK	AAVELVEK[Cab]	205	212	Q3V3R1	C1TM_MOUSE	Mthfd1l	Monofunctional C1-tetrahydrofolate synthase, mitochondrial	2904.87	3837.81	2057.11	4442.28	3495.24	3334.44	2113.23	0.657198	1.14242	0.311652	1.31417	0.988691	0.988211	0.427463	0.317826	-0.0465587	0.438663	-0.392105	0.610413	0.284934	0.284454	-0.276294
AAVPSGASTGIYEALELRDNDKTR	AAVPSGASTGIYEALELRDNDK[Cab]TR	33	56	P17182	ENOA_MOUSE	Eno1	Alpha-enolase	1125.08	ND	691.942	1526.31	1121.87	1342.14	1216.32	-0.711238	N/A	-1.26025	-0.227087	-0.650801	-0.3247	-0.369466	1.28397	0.274506	N/A	-0.274506	0.758657	0.334943	0.661044	0.616278
AAVPSIKFCLDNGAK	AAVPSIK[Cab]FCLDN[Da]GAK	42	56	P09411	PGK1_MOUSE	Pgk1	Phosphoglycerate kinase 1	4066.24	3697.56	3695.99	2645.83	3565.57	4267.44	2699.79	1.14242	1.08871	1.15699	0.566585	1.01743	1.34414	0.780861	0.450805	0.0130467	-0.0406633	0.0276167	-0.562788	-0.111943	0.214767	-0.348512
AAVPSIKFCLDNGAK	AAVPSIK[Cab]FCLDNGAK	42	56	P09411	PGK1_MOUSE	Pgk1	Phosphoglycerate kinase 1	1204.44	1713.73	956.577	ND	1022.88	2144.79	2087.8	-0.612906	-0.0207238	-0.793015	N/A	-0.78406	0.351602	0.409992	0.443532	-0.137358	0.454824	-0.317467	N/A	-0.308512	0.82715	0.88554
AAVVKFHPIQGHR	AAVVK[Cab]FHPIQGHR	155	167	Q9CX86	ROA0_MOUSE	Hnrnpa0	Heterogeneous nuclear ribonucleoprotein A0	ND	815.122	ND	ND	1362.5	684.614	893.303	N/A	-1.09277	N/A	N/A	-0.37044	-1.29587	-0.814768	0	N/A	0	N/A	N/A	0.72233	-0.2031	0.278002
AAVVKFHPIQGHRVEVK	AAVVK[Cab]FHPIQGHRVEVK	155	171	Q9CX86	ROA0_MOUSE	Hnrnpa0	Heterogeneous nuclear ribonucleoprotein A0	1269.82	ND	ND	ND	ND	875.842	ND
AAWAEYEAEKK	AAWAEYEAEK[Cab]K	2256	2266	Q61687	ATRX_MOUSE	Atrx	Transcriptional regulator ATRX	ND	652.234	ND	ND	ND	ND	1414.06
ACFHCETCKMTLNMK	ACFHCETCK[Cab]MTLNMK	28	42	Q61792	LASP1_MOUSE	Lasp1	LIM and SH3 domain protein 1	ND	ND	ND	ND	ND	ND	ND
ACMVGHVDFK	ACMVGHVDFK[Cab]	1102	1111	O88738	BIRC6_MOUSE	Birc6	Baculoviral IAP repeat-containing protein 6	1338.34	1111.55	2057.79	2003.51	ND	2098.78	2763.53	-0.460831	-0.645287	0.31213	0.165392	N/A	0.320318	0.814526	0.925102	-0.196168	-0.380624	0.576793	0.430055	N/A	0.584981	1.07919
ACNCLLLK	ACNCLLLK[Cab]	336	343	P21550	ENOB_MOUSE	Eno3	Beta-enolase	994.75	1525.9	1616.17	2270.57	1233.3	1342.02	1506.93	-0.888867	-0.188201	-0.0363846	0.345918	-0.514179	-0.324826	-0.0603762	0.31146	-0.517716	0.18295	0.334766	0.717069	-0.143028	0.0463249	0.310775
ACQLSVVVDDKK	ACQLSVVVDDK[Cab]K	1341	1352	P13864	DNMT1_MOUSE	Dnmt1	DNA (cytosine-5)-methyltransferase 1	1797.81	ND	ND	1360.04	973.728	1691.99	1075.31	-0.0350289	N/A	N/A	-0.393483	-0.855109	0.00948334	-0.547234	0	0	N/A	N/A	-0.358454	-0.82008	0.0445122	-0.512205
ACSVFQMADKEEESR	ACSVFQMADK[Cab]EEESR	520	534	Q6Q899	DDX58_MOUSE	Ddx58	Antiviral innate immune response receptor RIG-I	ND	ND	ND	ND	ND	ND	ND
ACVDTALENLSTLK	ACVDTALENLSTLK[Cab]	1221	1234	P19096	FAS_MOUSE	Fasn	Fatty acid synthase	2142.37	1250.36	2067.49	770.099	1312.27	891.493	918.297	0.217934	-0.475523	0.318912	-1.21402	-0.424633	-0.914941	-0.774956	1.51734	0.197493	-0.495964	0.298471	-1.23446	-0.445074	-0.935382	-0.795397
ACVDTALENLSTLKMK	ACVDTALENLSTLK[Cab]MK	1221	1236	P19096	FAS_MOUSE	Fasn	Fatty acid synthase	1292.32	1699.25	2175.94	2395.17	1707.67	1036.38	1584.87	-0.511309	-0.0329604	0.392672	0.422992	-0.0446692	-0.697681	0.0123787	0.0253529	-0.460777	0.0175721	0.443204	0.473524	0.00586327	-0.647149	0.0629112
ADAECYTALK	ADAECYTALK[Cab]	258	267	Q8BFZ9	ERLN2_MOUSE	Erlin2	Erlin-2	ND	ND	ND	623.262	ND	ND	ND
ADCLMGEFK	ADCLMGEFK[Cab]	273	281	Q69ZN7	MYOF_MOUSE	Myof	Myoferlin	1213.84	1402.92	1625.96	869.167	1680.87	1390.29	2255.13	-0.601696	-0.309431	-0.0276785	-1.03943	-0.0674944	-0.273846	0.521223	0.0868823	-0.288761	0.00350417	0.285257	-0.726495	0.245441	0.0390892	0.834158
ADDASAATIEK	ADDASAATIEK[Cab]	546	556	Q923D5	WBP11_MOUSE	Wbp11	WW domain-binding protein 11	ND	ND	ND	ND	ND	ND	ND
ADDASAATIEKK	ADDASAATIEK[Cab]K	546	557	Q923D5	WBP11_MOUSE	Wbp11	WW domain-binding protein 11	957.729	1350.33	ND	ND	1797.42	1190.4	ND
ADDGRPFPQVIKSK	ADDGRPFPQVIK[Cab]SK	88	101	P05064	ALDOA_MOUSE	Aldoa	Fructose-bisphosphate aldolase A	1157.86	1280.1	ND	ND	ND	ND	ND
ADDYEQVK	ADDYEQVK[Cab]	258	265	P51863	VA0D1_MOUSE	Atp6v0d1	V-type proton ATPase subunit d 1	ND	ND	ND	ND	ND	ND	ND
ADEDPIMGFHQMFLLK	ADEDPIMGFHQM[Oxi]FLLK[Cab]	91	106	P61971	NTF2_MOUSE	Nutf2	Nuclear transport factor 2	1690.65	1153.93	962.792	836.587	1096.3	1147.75	ND	-0.12369	-0.59131	-0.783671	-1.09455	-0.684057	-0.550429	N/A	0.469348	0.375867	-0.091753	-0.284114	-0.594993	-0.1845	-0.050872	N/A
ADEWLMK	ADEWLM[Oxi]K[Cab]	581	587	Q8VDD5	MYH9_MOUSE	Myh9	Myosin-9	1596.82	1101.6	866.312	1672.02	1176.37	2539.83	1135.03	-0.206072	-0.658256	-0.936009	-0.0955462	-0.582356	0.595498	-0.469261	0.590273	0.39404	-0.0581437	-0.335897	0.504566	0.0177563	1.19561	0.130851
ADEWLMK	ADEWLMK[Cab]	581	587	Q8VDD5	MYH9_MOUSE	Myh9	Myosin-9	4029.12	4535.65	4282.61	ND	2670.73	3285.9	ND	1.12919	1.38345	1.36952	N/A	0.600535	0.967054	N/A	1.22011	-0.164863	0.0893967	0.0754667	N/A	-0.693518	-0.326999	N/A
ADFKELVLSNNDLHEPGVR	ADFK[Cab]ELVLSNNDLHEPGVR	165	183	Q91VI7	RINI_MOUSE	Rnh1	Ribonuclease inhibitor	ND	749.37	ND	ND	ND	950.768	ND
ADFSEAYK	ADFSEAYK[Cab]	94	101	P16330	CN37_MOUSE	Cnp	2',3'-cyclic-nucleotide 3'-phosphodiesterase	1066.65	ND	ND	905.918	1630.11	854.481	1654.92	-0.788186	N/A	N/A	-0.979681	-0.111732	-0.976115	0.07477	0	0	N/A	N/A	-0.191495	0.676454	-0.187929	0.862956
ADIGAPSGFK	ADIGAPSGFK[Cab]	238	247	P70315	WASP_MOUSE	Was	Wiskott-Aldrich syndrome protein homolog	811.85	1121.83	1196.14	ND	1426.33	1163.73	1042.06	-1.18199	-0.632004	-0.470576	N/A	-0.30439	-0.530477	-0.592549	0.543046	-0.420467	0.129519	0.290947	N/A	0.457133	0.231046	0.168974
ADIKAPEDK	ADIK[Cab]APEDK	80	88	Q91VR2	ATPG_MOUSE	Atp5f1c	ATP synthase subunit gamma, mitochondrial	ND	ND	ND	ND	707.316	ND	ND
ADILEDKDGK	ADILEDK[Cab]DGK	232	241	Q9D0E1	HNRPM_MOUSE	Hnrnpm	Heterogeneous nuclear ribonucleoprotein M	684.325	ND	ND	1292.87	884.119	670.057	ND	-1.42852	N/A	N/A	-0.466556	-0.994388	-1.32688	N/A	0	0	N/A	N/A	0.961964	0.434132	0.10164	N/A
ADINTKWAATR	ADINTK[Cab]WAATR	80	90	Q9CR57	RL14_MOUSE	Rpl14	60S ribosomal protein L14	2781.4	1987.67	1271.57	708.958	1276.78	ND	1832.83	0.594539	0.193217	-0.382361	-1.33336	-0.464192	N/A	0.22208	0.549307	0.459407	0.0580853	-0.517493	-1.46849	-0.599324	N/A	0.0869483
ADIPKFCHGILTK	ADIPK[Cab]FCHGILTK	940	952	Q61543	GSLG1_MOUSE	Glg1	Golgi apparatus protein 1	1749.59	ND	1030.55	1750.1	1502.21	2026.63	1257.5	-0.0742517	N/A	-0.685547	-0.0296931	-0.229611	0.269849	-0.321425	0.48453	0.305648	N/A	-0.305648	0.350206	0.150288	0.649748	0.0584744
ADKPDMGEIASFDKAK	ADK[Ac]PDMGEIASFDK[Cab]AK	2	17	Q6ZWY8	TYB10_MOUSE	Tmsb10	Thymosin beta-10	1475.32	ND	ND	1951.8	ND	948.527	847.27	-0.320244	N/A	N/A	0.127672	N/A	-0.825475	-0.891094	0	0	N/A	N/A	0.447916	N/A	-0.505231	-0.57085
ADKDYHFK	ADK[Cab]DYHFK	25	32	Q61937	NPM_MOUSE	Npm1	Nucleophosmin	781.996	2126.23	974.407	810.834	ND	ND	1118.59	-1.23604	0.290438	-0.766371	-1.13966	N/A	N/A	-0.490314	0.14	-0.665382	0.861096	-0.195713	-0.569002	N/A	N/A	0.0803437
ADLGPQLPEK	ADLGPQLPEK[Cab]	8	17	Q9Z2Q2	KNOP1_MOUSE	Knop1	Lysine-rich nucleolar protein 1	777.344	ND	ND	ND	ND	ND	ND
ADLIAYLKK	ADLIAYLK[Cab]K	93	101	P62897	CYC_MOUSE	Cycs	Cytochrome c, somatic	1070.9	1792.19	ND	722.679	762.24	1314.38	1168.48	-0.782453	0.0438628	N/A	-1.30571	-1.20838	-0.354856	-0.427352	0.428252	-0.413158	0.413158	N/A	-0.936415	-0.839085	0.0144391	-0.0580569
ADMVTEK	ADMVTEK[Cab]	313	319	P52633	STAT6_MOUSE	Stat6	Signal transducer and transcription activator 6	ND	815.576	ND	ND	ND	1038.09	ND
ADPFSFK	ADPFSFK[Cab]	1000	1006	O35099	M3K5_MOUSE	Map3k5	Mitogen-activated protein kinase kinase kinase 5	1741.74	1536.7	1460.75	773.6	1843.53	985.499	2425.75	-0.0807443	-0.17803	-0.182258	-1.20747	0.065774	-0.77031	0.626441	0.13345	0.0662665	-0.0310192	-0.0352472	-1.06046	0.212785	-0.623299	0.773452
ADPTVESEEAFK	ADPTVESEEAFK[Cab]	105	116	Q9R0Q4	MO4L2_MOUSE	Morf4l2	Mortality factor 4-like protein 2	643.787	768.233	ND	ND	752.712	1124.31	766.35	-1.51662	-1.17825	N/A	N/A	-1.22653	-0.580194	-1.03591	0.609712	-0.169185	0.169185	N/A	N/A	0.120905	0.767241	0.311525
ADQDSEAMK	ADQDSEAM[Oxi]K[Cab]	2446	2454	P26039	TLN1_MOUSE	Tln1	Talin-1	ND	ND	ND	ND	ND	ND	ND
ADQDSEAMK	ADQDSEAMK[Cab]	2446	2454	P26039	TLN1_MOUSE	Tln1	Talin-1	ND	ND	ND	ND	ND	ND	ND
ADQDSEAMKR	ADQDSEAMK[Cab]R	2446	2455	P26039	TLN1_MOUSE	Tln1	Talin-1	843.73	698.595	1212.37	896.889	ND	ND	ND	-1.12642	-1.31533	-0.451141	-0.994133	N/A	N/A	N/A	0	-0.162123	-0.351033	0.513156	-0.029836	N/A	N/A	N/A
ADSDGPDFK	ADSDGPDFK[Cab]	1511	1519	Q8BX70	VP13C_MOUSE	Vps13c	Vacuolar protein sorting-associated protein 13C	1771.14	ND	883.017	ND	ND	ND	ND
ADSWVEK	ADSWVEK[Cab]	909	915	Q8VDP4	CCAR2_MOUSE	Ccar2	Cell cycle and apoptosis regulator protein 2	2036.88	1728.28	1633.4	2183.14	1848.01	1823.79	1453.05	0.145088	-0.00852251	-0.0210915	0.289268	0.069272	0.117706	-0.112904	0.189005	0.106597	-0.0470138	-0.0595828	0.250777	0.0307807	0.0792147	-0.151395
ADTIDTIEK	ADTIDTIEK[Cab]	155	163	Q8R5H1	UBP15_MOUSE	Usp15	Ubiquitin carboxyl-terminal hydrolase 15	700.708	ND	ND	662.07	ND	ND	ND
ADTLTPEECQQFK	ADTLTPEECQQFK[Cab]	195	207	O55131	SEPT7_MOUSE	Septin7	Septin-7	2342.09	1878.64	1718.83	2301.46	2259.78	2102.66	1806.85	0.346527	0.111827	0.0524597	0.365417	0.359486	0.322983	0.201487	0.780309	0.176256	-0.0584442	-0.117812	0.195146	0.189215	0.152712	0.0312158
ADTLTPEECQQFKK	ADTLTPEECQQFK[Cab]K	195	208	O55131	SEPT7_MOUSE	Septin7	Septin-7	2262.75	1876.25	1919.46	1234.53	1343.05	2425.65	1862.77	0.296805	0.109992	0.211732	-0.533179	-0.391183	0.529135	0.24546	0.338603	0.0906287	-0.0961843	0.00555567	-0.739355	-0.597359	0.322959	0.0392837
ADVILKYNADEAR	ADVILK[Cab]YNADEAR	89	101	Q60872	IF1A_MOUSE	Eif1a	Eukaryotic translation initiation factor 1A	1182.11	ND	770.924	876.579	1412.04	797.284	1250.94	-0.63991	N/A	-1.10431	-1.02718	-0.318913	-1.07607	-0.328978	0.20588	0.2322	N/A	-0.2322	-0.15507	0.553197	-0.20396	0.543132
ADVVESWIGEK	ADVVESWIGEK[Cab]	1985	1995	P16546	SPTN1_MOUSE	Sptan1	Spectrin alpha chain, non-erythrocytic 1	ND	1974.05	1377.38	818.162	917.365	1213.27	1512.56	N/A	0.183299	-0.267044	-1.12668	-0.941133	-0.47034	-0.0549946	0.71581	N/A	0.225171	-0.225171	-1.08481	-0.899261	-0.428468	-0.0131221
ADWSSLSRDEK	ADWSSLSRDEK[Cab]	68	78	P19783	COX41_MOUSE	Cox4i1	Cytochrome c oxidase subunit 4 isoform 1, mitochondrial	ND	763.214	1649.57	1246.51	1078.94	1155.27	1329.93	N/A	-1.1877	-0.00688171	-0.519245	-0.707084	-0.540999	-0.24064	0.0868357	N/A	-0.590409	0.590409	0.0780459	-0.109793	0.0562919	0.356651
ADWSSLSRDEKVQLYR	ADWSSLSRDEK[Cab]VQLYR	68	83	P19783	COX41_MOUSE	Cox4i1	Cytochrome c oxidase subunit 4 isoform 1, mitochondrial	1045.84	1201.64	ND	ND	ND	ND	ND
AEAEAAREK	AEAEAAREK[Cab]	1668	1676	Q9QXS1	PLEC_MOUSE	Plec	Plectin	1092.15	1391.95	1866.42	1665.67	1719.63	1245.2	2483.97	-0.754097	-0.320756	0.171306	-0.101028	-0.0345984	-0.432856	0.660661	0.398778	-0.452915	-0.0195737	0.472488	0.200154	0.266584	-0.131674	0.961843
AECSAEQCYK	AECSAEQCYK[Cab]	413	422	P06801	MAOX_MOUSE	Me1	NADP-dependent malic enzyme	ND	ND	ND	ND	ND	ND	ND
AECSAEQCYKVTK	AECSAEQCYK[Cab]VTK	413	425	P06801	MAOX_MOUSE	Me1	NADP-dependent malic enzyme	ND	ND	ND	ND	ND	ND	ND
AEDGENYAIK	AEDGENYAIK[Cab]	42	51	P48428	TBCA_MOUSE	Tbca	Tubulin-specific chaperone A	918.635	1233.47	2329.17	1451.45	694.669	1127.85	1611.46	-1.00371	-0.495145	0.490848	-0.299637	-1.3423	-0.575662	0.0363808	0.157415	-0.667708	-0.159143	0.82685	0.0363653	-1.0063	-0.23966	0.372383
AEDGENYAIKK	AEDGENYAIK[Cab]K	42	52	P48428	TBCA_MOUSE	Tbca	Tubulin-specific chaperone A	ND	ND	ND	ND	ND	720.866	ND
AEDKEWIPVTK	AEDK[Cab]EWIPVTK	55	65	P25444	RS2_MOUSE	Rps2	40S ribosomal protein S2	1776.23	ND	1416.31	1176.88	1279.92	966.416	954.329	-0.0524507	N/A	-0.226829	-0.602163	-0.460648	-0.79852	-0.719431	1.83683	0.0871892	N/A	-0.0871891	-0.462523	-0.321008	-0.65888	-0.579791
AEDSVLLK	AEDSVLLK[Cab]	538	545	Q8BUK6	HOOK3_MOUSE	Hook3	Protein Hook homolog 3	2719.72	2564.82	2087.09	2974.66	3330.62	3085.41	2408.16	0.562183	0.560997	0.332525	0.73559	0.91909	0.876228	0.61594	1.47389	0.076948	0.075762	-0.15271	0.250355	0.433855	0.390993	0.130705
AEDSVLLKK	AEDSVLLK[Cab]K	538	546	Q8BUK6	HOOK3_MOUSE	Hook3	Protein Hook homolog 3	1687.38	2001.79	1651.21	1462.44	2033.08	2060.04	1312.1	-0.126486	0.203429	-0.00544643	-0.288759	0.206965	0.29344	-0.260112	0.0640531	-0.150318	0.179597	-0.0292786	-0.312591	0.183133	0.269608	-0.283944
AEEAEAQKR	AEEAEAQK[Cab]R	1627	1635	Q9QXS1	PLEC_MOUSE	Plec	Plectin	2167.27	3059.85	3099.57	2940.2	2390.96	1621.18	2386.14	0.234603	0.815598	0.903102	0.718778	0.440891	-0.0521879	0.602689	0.356374	-0.416498	0.164497	0.252001	0.067677	-0.21021	-0.703289	-0.048412
AEEDKLEQIK	AEEDK[Cab]LEQIK	48	57	Q60715	P4HA1_MOUSE	P4ha1	Prolyl 4-hydroxylase subunit alpha-1	ND	1266.77	ND	1139.25	1344.51	ND	1186.62	N/A	-0.456703	N/A	-0.649051	-0.389616	N/A	-0.405136	0	N/A	0	N/A	-0.192348	0.067087	N/A	0.051567
AEEDRYFREK	AEEDRYFREK[Cab]	53	62	O35143	ATIF1_MOUSE	Atp5if1	ATPase inhibitor, mitochondrial	ND	1339.79	1061.44	ND	ND	ND	1027.45
AEEDVEPECIMEK	AEEDVEPECIMEK[Cab]	119	131	Q62418	DBNL_MOUSE	Dbnl	Drebrin-like protein	ND	1649.29	895.511	ND	1215.39	1130.37	ND
AEEEFNIEK	AEEEFNIEK[Cab]	34	42	P50518	VATE1_MOUSE	Atp6v1e1	V-type proton ATPase subunit E 1	1044.67	1328.67	1621.43	1670.11	963.527	1802.06	1035.03	-0.818223	-0.387875	-0.0316982	-0.0971904	-0.870303	0.100411	-0.60231	0.0481879	-0.405624	0.0247237	0.380901	0.315408	-0.457704	0.51301	-0.189711
AEEEFNIEKGR	AEEEFNIEK[Cab]GR	34	44	P50518	VATE1_MOUSE	Atp6v1e1	V-type proton ATPase subunit E 1	1892.07	3605.81	2100.73	1525.83	2395.06	2183.24	1619.14	0.0386939	1.05246	0.341924	-0.227541	0.443361	0.377235	0.0432367	0.451509	-0.438999	0.574767	-0.135769	-0.705234	-0.0343316	-0.100458	-0.434456
AEEESERLLK	AEEESERLLK[Cab]	386	395	Q61024	ASNS_MOUSE	Asns	Asparagine synthetase [glutamine-hydrolyzing]	1548.18	1836.02	1675.65	1727.26	1095.25	1385.15	1775.06	-0.250696	0.0787196	0.0157518	-0.0486465	-0.68544	-0.279191	0.175877	0.275483	-0.198621	0.130794	0.0678267	0.00342837	-0.633365	-0.227116	0.227952
AEEETDEEKPK	AEEETDEEK[Cab]PK	282	292	P57080	UBP25_MOUSE	Usp25	Ubiquitin carboxyl-terminal hydrolase 25	ND	ND	ND	ND	ND	ND	ND
AEEILEK	AEEILEK[Cab]	79	85	Q9CXW4	RL11_MOUSE	Rpl11	60S ribosomal protein L11	4112.22	3288.77	3797.15	4108.73	3043.22	2612.09	3603.07	1.15864	0.919686	1.19595	1.20156	0.788898	0.635969	1.19724	0.303608	0.0672147	-0.171739	0.104525	0.110135	-0.302527	-0.455456	0.105815
AEEILEKGLK	AEEILEK[Cab]GLK	79	88	Q9CXW4	RL11_MOUSE	Rpl11	60S ribosomal protein L11	1389.32	1643.66	713.136	ND	1758.06	ND	1762.44	-0.406899	-0.0809531	-1.21672	N/A	-0.00271511	N/A	0.165586	0.625921	0.161292	0.487238	-0.648529	N/A	0.565476	N/A	0.733777
AEEKERR	AEEK[Cab]ERR	193	199	Q922Q8	LRC59_MOUSE	Lrrc59	Leucine-rich repeat-containing protein 59	1089.44	ND	ND	ND	868.273	ND	ND
AEEKSYQLQK	AEEK[Cab]SYQLQK	393	402	Q3UHD6	SNX27_MOUSE	Snx27	Sorting nexin-27	2070.04	2003.92	1735.65	932.661	2038.83	1654.25	1984.29	0.168387	0.204965	0.0665121	-0.93771	0.211044	-0.0230608	0.336633	0.302489	0.0217656	0.0583436	-0.0801093	-1.08433	0.0644226	-0.169682	0.190012
AEENWKK	AEENWK[Cab]K	762	768	Q8BX70	VP13C_MOUSE	Vps13c	Vacuolar protein sorting-associated protein 13C	2457.9	1636.16	1544.7	2053.6	2677.89	1043.38	1862.55	0.416153	-0.0875516	-0.101638	0.201023	0.604395	-0.687976	0.245289	0.0141814	0.340499	-0.163206	-0.177292	0.125369	0.528741	-0.76363	0.169635
AEETPNESVLEK	AEETPNESVLEK[Cab]	476	487	Q99MD9	NASP_MOUSE	Nasp	Nuclear autoantigenic sperm protein	ND	ND	ND	ND	ND	ND	ND
AEETPNESVLEKK	AEETPNESVLEK[Cab]K	476	488	Q99MD9	NASP_MOUSE	Nasp	Nuclear autoantigenic sperm protein	ND	950.349	ND	677.514	ND	ND	ND
AEEWGVQYVETSAKTR	AEEWGVQYVETSAK[Cab]TR	147	162	Q9JIW9	RALB_MOUSE	Ralb	Ras-related protein Ral-B	712.183	1112.13	1443.71	1517.27	759.374	876.904	ND	-1.37095	-0.644533	-0.199185	-0.235656	-1.21382	-0.938745	N/A	0.0439931	-0.632727	0.0936897	0.539038	0.502567	-0.475597	-0.200522	N/A
AEFGDFDIK	AEFGDFDIK[Cab]	258	266	Q9D4J7	PHF6_MOUSE	Phf6	PHD finger protein 6	2527.44	2735.7	1850.71	2762.04	2245.32	2236.99	2005.41	0.456407	0.654047	0.159109	0.6286	0.350219	0.412324	0.35191	0.0298774	0.0332193	0.230859	-0.264079	0.205412	-0.0729687	-0.0108637	-0.0712777
AEFTSPPSLFK	AEFTSPPSLFK[Cab]	231	241	Q9D824	FIP1_MOUSE	Fip1l1	Pre-mRNA 3'-end-processing factor FIP1	ND	1502.18	810.805	ND	823.166	ND	723.433
AEGLEKPDPTK	AEGLEK[Cab]PDPTK	170	180	Q9ESX4	NO40_MOUSE	Zcchc17	Nucleolar protein of 40 kDa	ND	677.38	ND	ND	ND	ND	ND
AEHDQLLLNYAKK	AEHDQLLLNYAK[Cab]K	113	125	P14733	LMNB1_MOUSE	Lmnb1	Lamin-B1	1471.02	1767.92	893.378	1121.29	1070.48	ND	1172.7	-0.324455	0.0241933	-0.891625	-0.671973	-0.718438	N/A	-0.422151	0.29736	0.0728406	0.421489	-0.494329	-0.274677	-0.321142	N/A	-0.0248554
AEIIADK	AEIIADK[Cab]	127	133	Q9CX86	ROA0_MOUSE	Hnrnpa0	Heterogeneous nuclear ribonucleoprotein A0	3792.76	3496.55	3208.19	3918.29	4114.49	3241.74	2888.98	1.04197	1.00807	0.95279	1.13309	1.22401	0.947532	0.878572	0.177854	0.0410267	0.00712667	-0.0481533	0.132147	0.223067	-0.0534113	-0.122371
AEIISLCKR	AEIISLCK[Cab]R	434	442	Q99MR6	SRRT_MOUSE	Srrt	Serrate RNA effector molecule homolog	ND	ND	ND	ND	ND	ND	ND
AEIVPVTTTVLDDKGDKK	AEIVPVTTTVLDDKGDK[Cab]K	221	238	Q921H8	THIKA_MOUSE	Acaa1a	3-ketoacyl-CoA thiolase A, peroxisomal	780.588	842.542	1003.47	1406.37	989.833	1042.5	ND	-1.23864	-1.04504	-0.723969	-0.345154	-0.831442	-0.689195	N/A	0.848983	-0.23609	-0.0424903	0.278581	0.657396	0.171108	0.313355	N/A
AELDAAEK	AELDAAEK[Cab]	326	333	Q8BSY0	ASPH_MOUSE	Asph	Aspartyl/asparaginyl beta-hydroxylase	1096.24	1812.66	902.888	ND	1341.56	1268.72	2031	-0.748715	0.0602431	-0.876349	N/A	-0.392783	-0.405868	0.3702	0.413408	-0.227108	0.58185	-0.354742	N/A	0.128824	0.115739	0.891807
AELDGTILKSRPLR	AELDGTILK[Cab]SRPLR	134	147	Q8R326	PSPC1_MOUSE	Pspc1	Paraspeckle component 1	1130.97	808.139	1762.6	1721.28	1123.06	2058.55	1619.41	-0.703705	-1.10519	0.0887394	-0.0536494	-0.649264	0.292391	0.0434752	0.589739	-0.13032	-0.531805	0.662125	0.519736	-0.0758788	0.865776	0.61686
AELDRQWK	AELDRQWK[Cab]	526	533	Q9Z1M8	RED_MOUSE	Ik	Protein Red	2009.79	2077.78	1855.28	1682.53	2006.86	1879.12	1958.15	0.125772	0.257179	0.162673	-0.0865035	0.188242	0.160825	0.3175	0.130725	-0.0561027	0.0753043	-0.0192017	-0.268378	0.00636733	-0.0210497	0.135625
AELEALGMK	AELEALGMK[Cab]	506	514	Q8BLH7	HIRP3_MOUSE	Hirip3	HIRA-interacting protein 3	1583.45	2468.31	1444.87	2442.7	2608.06	1842.49	2701.73	-0.218199	0.505659	-0.198031	0.45134	0.566278	0.132424	0.781894	0.865073	-0.248009	0.475849	-0.227841	0.42153	0.536468	0.102614	0.752084
AELLYKK	AELLYK[Cab]K	438	444	Q61035	HARS1_MOUSE	Hars1	Histidine--tRNA ligase, cytoplasmic	5549.22	4699.58	4456.52	7974.8	8635.54	7009.35	6167.87	1.59101	1.43467	1.42695	2.15831	2.29359	2.06005	1.97278	2.99607	0.1068	-0.04954	-0.05726	0.6741	0.80938	0.57584	0.48857
AELNNEKK	AELNNEK[Cab]K	20	27	Q9DBG3	AP2B1_MOUSE	Ap2b1	AP-2 complex subunit beta	1566.63	832.64	713.479	873.036	1743.45	2076.95	1516.51	-0.233605	-1.0621	-1.21602	-1.03302	-0.0147524	0.305233	-0.0512295	0.709867	0.603637	-0.224858	-0.378778	-0.195778	0.822489	1.14247	0.786012
AELNSDKK	AELNSDK[Cab]K	20	27	O35643	AP1B1_MOUSE	Ap1b1	AP-1 complex subunit beta-1	1433.31	1687.67	ND	1276.1	1828.65	1328.1	1070.17	-0.36192	-0.0428319	N/A	-0.485394	0.054081	-0.339873	-0.554142	0.222489	-0.159544	0.159544	N/A	-0.283018	0.256457	-0.137497	-0.351766
AENMYAQIK	AENMYAQIK[Cab]	5824	5832	Q9QXZ0	MACF1_MOUSE	Macf1	Microtubule-actin cross-linking factor 1	ND	ND	ND	ND	839.577	ND	ND
AENTRWDYLTQVEK	AENTRWDYLTQVEK[Cab]	159	172	Q9CXW3	CYBP_MOUSE	Cacybp	Calcyclin-binding protein	752.109	934.256	1105.59	2223.75	1072.33	1632.43	1287.72	-1.29226	-0.895972	-0.584157	0.31586	-0.715956	-0.0422144	-0.287165	1.21287	-0.36813	0.0281577	0.339973	1.23999	0.208174	0.881915	0.636965
AENTRWDYLTQVEKECK	AENTRWDYLTQVEK[Cab]ECK	159	175	Q9CXW3	CYBP_MOUSE	Cacybp	Calcyclin-binding protein	ND	ND	ND	ND	ND	ND	ND
AEPEKNGEVVHTPETSV	AEPEK[Cab]N[Da]GEVVHTPETSV	454	470	P57787	MOT4_MOUSE	Slc16a3	Monocarboxylate transporter 4	ND	ND	ND	ND	ND	ND	ND
AEQEEAEKLQR	AEQEEAEK[Cab]LQR	13	23	Q9CYH6	RRS1_MOUSE	Rrs1	Ribosome biogenesis regulatory protein homolog	ND	ND	ND	ND	ND	ND	ND
AEQEEEFISNTLFKK	AEQEEEFISNTLFK[Cab]K	98	112	D3YZP9	CCDC6_MOUSE	Ccdc6	Coiled-coil domain-containing protein 6	820.409	1495.69	ND	ND	1544.5	ND	795.263
AEQEPTAEQLAQIAAENEEDEHSVNYKPPAQKSIQEIQELDK	AEQEPTAEQLAQIAAENEEDEHSVNYK[Ac]PPAQK[Cab]SIQEIQELDK	2	43	Q99PT1	GDIR1_MOUSE	Arhgdia	Rho GDP-dissociation inhibitor 1	ND	ND	ND	ND	ND	ND	ND
AEQEPTAEQLAQIAAENEEDEHSVNYKPPAQKSIQEIQELDK	AEQEPTAEQLAQIAAENEEDEHSVNYK[Cab]PPAQK[Cab]SIQEIQELDK	2	43	Q99PT1	GDIR1_MOUSE	Arhgdia	Rho GDP-dissociation inhibitor 1	ND	ND	ND	ND	ND	ND	ND
AEQEVEQWK	AEQEVEQWK[Cab]	995	1003	Q9JL26	FMNL1_MOUSE	Fmnl1	Formin-like protein 1	ND	778.138	ND	ND	ND	ND	ND
AEQFYCGDTEGKK	AEQFYCGDTEGK[Cab]K	390	402	Q60597	ODO1_MOUSE	Ogdh	2-oxoglutarate dehydrogenase, mitochondrial	ND	ND	ND	ND	ND	713.786	ND
AEQLSQENEK	AEQLSQENEK[Cab]	432	441	Q5SXY1	CYTSB_MOUSE	Specc1	Cytospin-B	ND	ND	ND	ND	ND	ND	ND
AEQWCDVGIFK	AEQWCDVGIFK[Cab]	524	534	Q9D968	HCFC2_MOUSE	Hcfc2	Host cell factor 2	1179.22	1731.41	868.894	1831.45	2044.79	2076.04	1344.51	-0.643445	-0.00591516	-0.931715	0.0358481	0.215253	0.304596	-0.224906	1.14594	-0.11642	0.52111	-0.40469	0.562873	0.742278	0.831621	0.302119
AERPDVDEK	AERPDVDEK[Cab]	3717	3725	Q9JHU4	DYHC1_MOUSE	Dync1h1	Cytoplasmic dynein 1 heavy chain 1	1555.5	1161.53	894.325	2421.12	1419.43	1161.76	1475.25	-0.243893	-0.581836	-0.890096	0.438539	-0.311385	-0.53292	-0.0910254	0.732232	0.328049	-0.00989433	-0.318154	1.01048	0.260557	0.0390217	0.480916
AETRAEEAPEK	AETRAEEAPEK[Cab]	180	190	Q80W00	PP1RA_MOUSE	Ppp1r10	Serine/threonine-protein phosphatase 1 regulatory subunit 10	1028.61	ND	980.784	ND	ND	ND	ND
AEVAAGDHPTDAEMK	AEVAAGDHPTDAEM[Oxi]K[Cab]	427	441	P30416	FKBP4_MOUSE	Fkbp4	Peptidyl-prolyl cis-trans isomerase FKBP4	ND	ND	751.126	ND	ND	ND	ND
AEVAAGDHPTDAEMK	AEVAAGDHPTDAEMK[Cab]	427	441	P30416	FKBP4_MOUSE	Fkbp4	Peptidyl-prolyl cis-trans isomerase FKBP4	ND	ND	ND	ND	ND	695.039	ND
AEVGEKTEER	AEVGEK[Cab]TEER	328	337	Q61029	LAP2B_MOUSE	Tmpo	Lamina-associated polypeptide 2, isoforms beta/delta/epsilon/gamma	2833.32	2867.29	4122.09	3091.18	3062.21	2326.32	2275.41	0.621222	0.721825	1.31441	0.791022	0.797874	0.468815	0.534137	0.51816	-0.264597	-0.163994	0.428591	-0.094797	-0.087945	-0.417004	-0.351682
AEVQKLQMEAPHIIVGTPGR	AEVQK[Cab]LQMEAPHIIVGTPGR	142	161	P60843	IF4A1_MOUSE	Eif4a1	Eukaryotic initiation factor 4A-I	ND	ND	ND	ND	ND	ND	ND
AFAAQEDLEK	AFAAQEDLEK[Cab]	449	458	P26043	RADI_MOUSE	Rdx	Radixin	832.184	1488.17	912.627	1397.36	812.571	1228.96	1589.24	-1.1463	-0.224321	-0.86087	-0.354434	-1.11613	-0.451796	0.0163517	0.308433	-0.40247	0.519509	-0.11704	0.389396	-0.3723	0.292034	0.760182
AFCAENLEEK	AFCAENLEEK[Cab]	148	157	Q8BWG8	ARRB1_MOUSE	Arrb1	Beta-arrestin-1	ND	ND	ND	ND	971.802	ND	ND
AFCHKFFK	AFCHK[Cab]FFK	219	226	Q6ZQM8	UD17_MOUSE	Ugt1a7	UDP-glucuronosyltransferase 1A7	1305.32	945.769	1674.74	1020.52	1617.89	981.991	ND	-0.496867	-0.878302	0.0149708	-0.807826	-0.12259	-0.775455	N/A	0.123237	-0.0434676	-0.424903	0.46837	-0.354427	0.330809	-0.322056	N/A
AFEAVDKAYK	AFEAVDK[Cab]AYK	99	108	Q6NZB0	DNJC8_MOUSE	Dnajc8	DnaJ homolog subfamily C member 8	3580.99	4259.18	3749.58	3692.28	3033.77	3091.84	2978.58	0.959086	1.29271	1.17776	1.04738	0.784412	0.87923	0.922636	1.13004	-0.184099	0.149525	0.0345747	-0.0958053	-0.358773	-0.263955	-0.220549
AFEDEKK	AFEDEK[Cab]K	282	288	P50580	PA2G4_MOUSE	Pa2g4	Proliferation-associated protein 2G4	3508.7	2612.52	2406.96	2385.16	2677.47	2029.18	1995.49	0.929665	0.587581	0.538247	0.416952	0.604172	0.271659	0.344753	1.0308	0.244501	-0.0975833	-0.146917	-0.268212	-0.0809923	-0.413505	-0.340411
AFEDEMKK	AFEDEMK[Cab]K	128	135	Q91VK1	BZW2_MOUSE	Bzw2	Basic leucine zipper and W2 domain-containing protein 2	2181.65	1724.6	3048.57	1984.81	2900.75	2203.64	1779.74	0.244149	-0.0116	0.879165	0.151866	0.719724	0.390651	0.179682	0.0124766	-0.126422	-0.382171	0.508594	-0.218705	0.349153	0.0200797	-0.190889
AFGGQSLKFGK	AFGGQSLK[Cab]FGK	172	182	Q8K2B3	SDHA_MOUSE	Sdha	Succinate dehydrogenase [ubiquinone] flavoprotein subunit, mitochondrial	2916.37	2593.31	3533.98	3071.09	4090.22	2526.38	1482.54	0.662899	0.576931	1.09233	0.781617	1.21548	0.587837	-0.0839176	0.168117	-0.114488	-0.200456	0.314943	0.00423033	0.438093	-0.18955	-0.861304
AFGSGIDIKPGTPPIGGR	AFGSGIDIK[Cab]PGTPPIGGR	2614	2631	Q3TLH4	PRC2C_MOUSE	Prrc2c	Protein PRRC2C	1300.58	2395.71	1249.35	2468.3	2390.73	2760.55	2006.79	-0.502117	0.462588	-0.407785	0.466382	0.440751	0.715717	0.352901	1.18676	-0.353012	0.611693	-0.25868	0.615487	0.589856	0.864822	0.502006
AFHPTYEEK	AFHPTYEEK[Cab]	98	106	Q8BMP6	GCP60_MOUSE	Acbd3	Golgi resident protein GCP60	ND	ND	ND	ND	ND	ND	ND
AFKFFQK	AFK[Cab]FFQK	475	481	Q8BHD7	PTBP3_MOUSE	Ptbp3	Polypyrimidine tract-binding protein 3	2346.46	2026.9	2142.14	2013.32	1430.53	2558.99	2312.68	0.349213	0.221409	0.370088	0.172441	-0.300154	0.60634	0.557577	0.0772436	0.035643	-0.092161	0.056518	-0.141129	-0.613724	0.29277	0.244007
AFLCKDGDPK	AFLCK[Cab]DGDPK	416	425	Q8BH86	GLUCM_MOUSE	Dglucy	D-glutamate cyclase, mitochondrial	2116.76	2718.28	2151.82	2278.74	2930.82	3153.47	2807.75	0.200587	0.644829	0.376592	0.3511	0.734603	0.907703	0.837425	0.795048	-0.206749	0.237493	-0.030744	-0.056236	0.327267	0.500367	0.430089
AFLEKTY	AFLEK[Cab]TY	152	158	Q9D358	PPAC_MOUSE	Acp1	Low molecular weight phosphotyrosine protein phosphatase	2169.06	1931.74	1813.64	ND	2125.27	1981.94	1963.7	0.235798	0.152042	0.129924	N/A	0.270947	0.237678	0.321585	1.21047	0.06321	-0.020546	-0.042664	N/A	0.098359	0.06509	0.148997
AFMGPLKK	AFMGPLK[Cab]K	387	394	P27659	RL3_MOUSE	Rpl3	60S ribosomal protein L3	745.039	ND	ND	1467.44	1162.01	ND	ND
AFMTADLPNELIELLEK	AFMTADLPNELIELLEK[Cab]	994	1010	Q68FD5	CLH1_MOUSE	Cltc	Clathrin heavy chain 1	ND	ND	ND	ND	ND	ND	ND
AFNLEKQNHTPRK	AFNLEK[Cab]QNHTPRK	6	18	Q99K48	NONO_MOUSE	Nono	Non-POU domain-containing octamer-binding protein	ND	ND	ND	ND	ND	ND	ND
AFNSETDSFK	AFNSETDSFK[Cab]	1264	1273	Q5SV85	SYNRG_MOUSE	Synrg	Synergin gamma	ND	ND	ND	ND	ND	ND	ND
AFPTQTAGTFK	AFPTQTAGTFK[Cab]	478	488	Q8BKX1	BAIP2_MOUSE	Baiap2	Brain-specific angiogenesis inhibitor 1-associated protein 2	915.231	701.118	ND	1063.92	821.07	867.96	ND	-1.00907	-1.31013	N/A	-0.747739	-1.10112	-0.953536	N/A	0.545864	0.15053	-0.15053	N/A	0.411861	0.05848	0.206064	N/A
AFSDPFVEAEK	AFSDPFVEAEK[Cab]	74	84	Q61316	HSP74_MOUSE	Hspa4	Heat shock 70 kDa protein 4	2406.58	2007.39	1955.02	2095.51	2105.45	2344.02	1848.31	0.385711	0.207462	0.238214	0.230164	0.257425	0.479746	0.234218	0.0998586	0.108582	-0.069667	-0.038915	-0.046965	-0.019704	0.202617	-0.042911
AFSTWLK	AFSTWLK[Cab]	54	60	P26041	MOES_MOUSE	Msn	Moesin	3532.21	3820.49	2671.73	2745.34	2451.88	3079.86	2959.57	0.939299	1.1359	0.688806	0.619848	0.477186	0.87363	0.913399	0.558695	0.017964	0.214565	-0.232529	-0.301487	-0.444149	-0.047705	-0.007936
AFSTWLKLNK	AFSTWLK[Cab]LNK	54	63	P26041	MOES_MOUSE	Msn	Moesin	2377.51	2367.79	1604.34	1714.35	2629.38	3233.99	3571.44	0.368178	0.445682	-0.0469856	-0.0594773	0.578023	0.944079	1.18452	0.534415	0.112553	0.190057	-0.30261	-0.315102	0.322398	0.688454	0.928895
AFTYINLDK	AFTYINLDK[Cab]	481	489	Q62351	TFR1_MOUSE	Tfrc	Transferrin receptor protein 1	2124.4	1448.41	1256.48	1420.49	2311.7	1344.45	1607.07	0.205784	-0.26339	-0.399579	-0.33075	0.392254	-0.32222	0.0324402	0.140421	0.358179	-0.110995	-0.247184	-0.178355	0.544649	-0.169825	0.184835
AFVENYPQFK	AFVENYPQFK[Cab]	313	322	P97390	VPS45_MOUSE	Vps45	Vacuolar protein sorting-associated protein 45	1405.5	ND	1018.68	1013.84	1165.14	994.589	1045.22	-0.39019	N/A	-0.702266	-0.817309	-0.596196	-0.757063	-0.588187	0.484155	0.156038	N/A	-0.156038	-0.271081	-0.049968	-0.210835	-0.041959
AGAAGGPEEEAEKPVK	AGAAGGPEEEAEK[Cab]PVK	17	32	Q6P8I4	PCNP_MOUSE	Pcnp	PEST proteolytic signal-containing nuclear protein	ND	ND	ND	ND	ND	ND	ND
AGAEREFK	AGAEREFK[Cab]	148	155	P51881	ADT2_MOUSE	Slc25a5	ADP/ATP translocase 2	10592	7891.45	ND	ND	ND	ND	ND
AGAEREFKGLGDCLVK	AGAEREFK[Cab]GLGDCLVK	148	163	P51881	ADT2_MOUSE	Slc25a5	ADP/ATP translocase 2	831.266	1392.19	ND	ND	ND	ND	ND
AGAIAPCEVTVPAQNTGLGPEK	AGAIAPCEVTVPAQNTGLGPEK[Cab]	113	134	P14869	RLA0_MOUSE	Rplp0	60S acidic ribosomal protein P0	ND	836.007	ND	ND	ND	ND	ND
AGAVEKGVPLYR	AGAVEK[Cab]GVPLYR	121	132	P17182	ENOA_MOUSE	Eno1	Alpha-enolase	1683.01	2042.12	1446.59	2300.77	1939.9	1470.84	1572.3	-0.130227	0.232204	-0.196316	0.364985	0.139284	-0.192593	0.000888824	0.247822	-0.0987807	0.26365	-0.16487	0.396431	0.17073	-0.161147	0.0323352
AGCDEIWEK	AGCDEIWEK[Cab]	88	96	Q6P2K6	P4R3A_MOUSE	Ppp4r3a	Serine/threonine-protein phosphatase 4 regulatory subunit 3A	1183.39	ND	ND	ND	929.138	ND	816.685
AGDWKCPNPTCENMNFSWR	AGDWK[Cab]CPNPTCENMNFSWR	416	434	P56959	FUS_MOUSE	Fus	RNA-binding protein FUS	ND	ND	ND	ND	ND	ND	ND
AGEEKPEKPQR	AGEEK[Cab]PEKPQR	6	16	Q6P8I4	PCNP_MOUSE	Pcnp	PEST proteolytic signal-containing nuclear protein	ND	ND	ND	ND	ND	ND	ND
AGEEKPEKPQR	AGEEKPEK[Cab]PQR	6	16	Q6P8I4	PCNP_MOUSE	Pcnp	PEST proteolytic signal-containing nuclear protein	826.433	ND	ND	ND	ND	ND	ND
AGEITFAEK	AGEITFAEK[Cab]	261	269	Q62351	TFR1_MOUSE	Tfrc	Transferrin receptor protein 1	1329.85	ND	1053.49	1211.82	ND	1295.53	1606.5	-0.470014	N/A	-0.65379	-0.559954	N/A	-0.375699	0.03193	0.456097	0.091888	N/A	-0.091888	0.001948	N/A	0.186203	0.593832
AGEKHCFTSNEAAR	AGEK[Cab]HCFTSNEAAR	236	249	P97770	THUM3_MOUSE	Thumpd3	THUMP domain-containing protein 3	ND	ND	ND	ND	ND	ND	ND
AGEVSREVWEK	AGEVSREVWEK[Cab]	82	92	P51174	ACADL_MOUSE	Acadl	Long-chain specific acyl-CoA dehydrogenase, mitochondrial	2793.75	2977.16	2426.36	3371.19	2193.78	2703.54	2012.09	0.600929	0.776077	0.549828	0.916125	0.31672	0.685613	0.356707	0.157075	-0.041349	0.133799	-0.09245	0.273847	-0.325558	0.043335	-0.285571
AGFAGDQIPKYCFPNYVGRPK	AGFAGDQIPK[Cab]YCFPNYVGRPK	23	43	P61164	ACTZ_MOUSE	Actr1a	Alpha-centractin	ND	ND	ND	ND	ND	ND	ND
AGFLDLK	AGFLDLK[Cab]	257	263	P26039	TLN1_MOUSE	Tln1	Talin-1	2971.03	2753.17	2211.82	1239.15	2572.95	2702.59	2735.53	0.689691	0.663233	0.416267	-0.527784	0.546722	0.685104	0.799832	0.231041	0.0999607	0.0735027	-0.173463	-1.11751	-0.0430083	0.0953737	0.210102
AGGFLMK	AGGFLMK[Cab]	185	191	P09411	PGK1_MOUSE	Pgk1	Phosphoglycerate kinase 1	1858.9	2395.59	2949	3617.17	2877.88	2924.54	2606.16	0.0131774	0.462518	0.831258	1.01773	0.708307	0.798976	0.729935	0.857697	-0.422474	0.0268669	0.395607	0.582079	0.272656	0.363325	0.294284
AGGFLMKK	AGGFLMK[Cab]K	185	192	P09411	PGK1_MOUSE	Pgk1	Phosphoglycerate kinase 1	2635.48	2460.95	1579.48	1533.58	1382.9	765.471	989.746	0.516795	0.501356	-0.0695143	-0.22023	-0.349002	-1.13482	-0.666859	1.58788	0.200583	0.185144	-0.385727	-0.536442	-0.665214	-1.45103	-0.983071
AGGKAGK	AGGK[Ac]AGK[Cab]	2	8	P0C0S6	H2AZ_MOUSE	H2az1	Histone H2A.Z	2424.05	2039.97	862.244	845.775	885.348	ND	770.593	0.396147	0.230683	-0.9428	-1.07879	-0.992383	N/A	-1.02795	1.03186	0.50147	0.336006	-0.837477	-0.973467	-0.88706	N/A	-0.922627
AGGKAGKDSGKAK	AGGK[Ac]AGK[Cab]DSGK[Ac]AK	2	14	P0C0S6	H2AZ_MOUSE	H2az1	Histone H2A.Z	1042.91	ND	932.747	982.508	ND	ND	765.282
AGGSASAMLQPLLDNQVGFK	AGGSASAM[Oxi]LQPLLDN[Da]QVGFK[Cab]	164	183	O09061	PSB1_MOUSE	Psmb1	Proteasome subunit beta type-1	771.213	ND	ND	1250.12	ND	ND	ND
AGGSASAMLQPLLDNQVGFK	AGGSASAM[Oxi]LQPLLDNQVGFK[Cab]	164	183	O09061	PSB1_MOUSE	Psmb1	Proteasome subunit beta type-1	1311.88	1039.44	1159.05	837.375	2195.17	ND	1886.06	-0.489641	-0.74206	-0.516029	-1.09319	0.317633	N/A	0.263385	0.367643	0.0929357	-0.159483	0.0665477	-0.510613	0.90021	N/A	0.845962
AGGTLCHILGAAYK	AGGTLCHILGAAYK[Cab]	113	126	P97496	SMRC1_MOUSE	Smarcc1	SWI/SNF complex subunit SMARCC1	1976.55	2094.51	1726.89	2162.38	2020.62	2536.75	1749.2	0.10171	0.268751	0.059206	0.275485	0.198098	0.593744	0.154702	0.578111	-0.0415123	0.125529	-0.0840163	0.132263	0.0548757	0.450522	0.0114797
AGHMVPSDQGEMALK	AGHMVPSDQGEMALK[Cab]	429	443	Q920A5	RISC_MOUSE	Scpep1	Retinoid-inducible serine carboxypeptidase	ND	ND	ND	ND	932.736	ND	ND
AGHSLIK	AGHSLIK[Cab]	545	551	P46735	MYO1B_MOUSE	Myo1b	Unconventional myosin-Ib	ND	ND	ND	ND	ND	923.04	764.847
AGKDSGK	AGK[Ac]DSGK[Cab]	6	12	P0C0S6	H2AZ_MOUSE	H2az1	Histone H2A.Z	1784.25	797.473	1449.59	1357.13	2017.21	1610.63	1296.24	-0.0459552	-1.12435	-0.193324	-0.396575	0.195662	-0.0616112	-0.277653	0.436168	0.408588	-0.669807	0.261219	0.0579681	0.650205	0.392932	0.17689
AGKWEVPLPK	AGK[Cab]WEVPLPK	114	123	Q9CR47	NSA2_MOUSE	Nsa2	Ribosome biogenesis protein NSA2 homolog	1345.28	1064.09	ND	819.472	1694.53	ND	ND
AGLLYLKSSILLK	AGLLYLK[Cab]SSILLK	104	116	A7TZG1	SKI10_MOUSE	Skint10	Selection and upkeep of intraepithelial T-cells protein 10	1464.89	1797.44	ND	1537.89	ND	1134.78	ND
AGLPGFYDPCVGEEKSLR	AGLPGFYDPCVGEEK[Cab]SLR	509	526	Q5U458	DJC11_MOUSE	Dnajc11	DnaJ homolog subfamily C member 11	ND	1103.56	747.014	1485.78	1151.48	1277.18	1259.08	N/A	-0.655701	-1.14976	-0.265912	-0.613213	-0.396274	-0.319623	1.24721	N/A	0.247029	-0.24703	0.636818	0.289517	0.506456	0.583107
AGLVGPELHEK	AGLVGPELHEK[Cab]	3228	3238	Q9QXS1	PLEC_MOUSE	Plec	Plectin	1373.55	2150.64	1411.39	979.142	3210.32	1229.44	1392.98	-0.423361	0.306903	-0.231854	-0.867545	0.866017	-0.45123	-0.173817	0.029119	-0.307257	0.423007	-0.11575	-0.751441	0.982121	-0.335126	-0.057713
AGLVGPELHEKLLSAEK	AGLVGPELHEK[Cab]LLSAEK	3228	3244	Q9QXS1	PLEC_MOUSE	Plec	Plectin	1743.73	759.62	1199.94	ND	2033.23	ND	ND	-0.0790963	-1.19451	-0.466007	N/A	0.207074	N/A	N/A	0	0.500775	-0.614639	0.113864	N/A	0.786945	N/A	N/A
AGNEKDVSA	AGNEK[Cab]DVSA	371	379	Q61081	CDC37_MOUSE	Cdc37	Hsp90 co-chaperone Cdc37	ND	ND	ND	ND	ND	ND	ND
AGPPPEK	AGPPPEK[Cab]	602	608	Q8VDM6	HNRL1_MOUSE	Hnrnpul1	Heterogeneous nuclear ribonucleoprotein U-like protein 1	ND	ND	ND	ND	ND	ND	ND
AGQAVDDFIEK	AGQAVDDFIEK[Cab]	77	87	Q9DCD0	6PGD_MOUSE	Pgd	6-phosphogluconate dehydrogenase, decarboxylating	1295.15	805.381	1012.72	ND	910.61	2271.81	933.075	-0.508152	-1.11012	-0.71073	N/A	-0.951795	0.434609	-0.751924	0.308193	0.268182	-0.333786	0.065604	N/A	-0.175461	1.21094	0.02441
AGQVAYLEK	AGQVAYLEK[Cab]	752	760	Q99104	MYO5A_MOUSE	Myo5a	Unconventional myosin-Va	1299.43	1727.75	1033.98	1931.33	1569.97	1681.59	1893.42	-0.503397	-0.00897074	-0.680754	0.112459	-0.165962	0.000591278	0.269008	1.13309	-0.10569	0.388737	-0.283047	0.510166	0.231745	0.398299	0.666715
AGQVVTIWASGAGATHSPPTDLVWK	AGQVVTIWASGAGATHSPPTDLVWK[Cab]	491	515	P48678	LMNA_MOUSE	Lmna	Prelamin-A/C	10512.5	5130.12	4939.41	7343.01	6864.23	7545.31	4650.99	2.51276	1.56113	1.57537	2.03924	1.9624	2.16634	1.56555	0.0577854	0.629673	-0.321957	-0.307717	0.156153	0.0793133	0.283253	-0.317537
AGTEETILYSDIDLKK	AGTEETILYSDIDLK[Cab]K	235	250	Q9JHW2	NIT2_MOUSE	Nit2	Omega-amidase NIT2	2176.1	1613.35	1500.02	1981.2	984.388	1136.83	1488.53	0.24047	-0.107806	-0.143985	0.149239	-0.839401	-0.564217	-0.0781021	0.522184	0.244244	-0.104032	-0.140211	0.153013	-0.835627	-0.560443	-0.0743284
AGTFKLVFTPK	AGTFK[Cab]LVFTPK	189	199	P54071	IDHP_MOUSE	Idh2	Isocitrate dehydrogenase [NADP], mitochondrial	2211.31	2068.37	2022.79	2116	1780.5	2531.7	1616.47	0.26363	0.250631	0.287381	0.244205	0.0155802	0.590869	0.0408554	0.102579	-0.003584	-0.016583	0.020167	-0.023009	-0.251634	0.323655	-0.226359
AGTQIENIDEDFRDGLK	AGTQIENIDEDFRDGLK[Cab]	68	84	P57780	ACTN4_MOUSE	Actn4	Alpha-actinin-4	1598.8	2796.59	3704.88	2216.37	3104.07	1891.82	2864.92	-0.204281	0.685809	1.16046	0.311061	0.817461	0.170537	0.866505	0.00499373	-0.75161	0.13848	0.613131	-0.236268	0.270132	-0.376792	0.319176
AGTQIENIEEDFRDGLK	AGTQIENIEEDFRDGLK[Cab]	48	64	Q7TPR4	ACTN1_MOUSE	Actn1	Alpha-actinin-1	1379.02	1608.12	ND	1220.89	1113.96	900.66	975.281	-0.417629	-0.11249	N/A	-0.549197	-0.661005	-0.900181	-0.6881	1.40363	-0.152569	0.152569	N/A	-0.284138	-0.395945	-0.635122	-0.423041
AGVLAHLEEERDLK	AGVLAHLEEERDLK[Cab]	765	778	Q8VDD5	MYH9_MOUSE	Myh9	Myosin-9	ND	ND	ND	ND	772.291	ND	ND
AGVNTVTTLVENKK	AGVN[Da]TVTTLVENK[Cab]K	138	151	P12970	RL7A_MOUSE	Rpl7a	60S ribosomal protein L7a	1037.04	1170.42	ND	1288.06	807.125	899.925	1147.7	-0.828804	-0.57084	N/A	-0.471941	-1.12584	-0.901359	-0.45324	0.0504373	-0.128982	0.128982	N/A	0.227881	-0.426018	-0.201537	0.246582
AGVNTVTTLVENKK	AGVNTVTTLVEN[Da]K[Cab]K	138	151	P12970	RL7A_MOUSE	Rpl7a	60S ribosomal protein L7a	2028.39	2460.02	1696.07	1914.96	1728.27	1994.44	854.132	0.139062	0.500807	0.0332317	0.100176	-0.0273733	0.246751	-0.879457	0.510394	-0.0853049	0.27644	-0.191135	-0.124191	-0.25174	0.0223841	-1.10382
AGVNTVTTLVENKK	AGVNTVTTLVENK[Cab]K	138	151	P12970	RL7A_MOUSE	Rpl7a	60S ribosomal protein L7a	6167.31	ND	ND	ND	ND	ND	ND
AGVSCCELAEK	AGVSCCELAEK[Cab]	274	284	Q8K4F6	NSUN5_MOUSE	Nsun5	28S rRNA (cytosine-C(5))-methyltransferase	ND	ND	ND	ND	ND	ND	ND
AGVVGPELHEK	AGVVGPELHEK[Cab]	3559	3569	Q9QXS1	PLEC_MOUSE	Plec	Plectin	764.723	ND	ND	932.938	ND	851.537	706.123	-1.26826	N/A	N/A	-0.937281	N/A	-0.981095	-1.154	0	0	N/A	N/A	0.330979	N/A	0.287165	0.11426
AGVVGPELHEKLLSAEK	AGVVGPELHEK[Cab]LLSAEK	3559	3575	Q9QXS1	PLEC_MOUSE	Plec	Plectin	ND	ND	ND	ND	ND	ND	ND
AGVYPDK	AGVYPDK[Cab]	619	625	Q8BZ98	DYN3_MOUSE	Dnm3	Dynamin-3	801.892	1440.25	ND	ND	ND	ND	ND
AGYKPVAIQTYPVLGEK	AGYK[Ac]PVAIQTYPVLGEK[Cab]	2	18	Q8C7V3	UTP15_MOUSE	Utp15	U3 small nucleolar RNA-associated protein 15 homolog	1207.33	1382.36	1153.89	1437.65	1427.57	ND	777.745	-0.609457	-0.330728	-0.522461	-0.313418	-0.303139	N/A	-1.01462	0.0794294	-0.121908	0.156821	-0.0349123	0.174131	0.18441	N/A	-0.527071
AGYPQYVSEILEK	AGYPQYVSEILEK[Cab]	314	326	Q6PB66	LPPRC_MOUSE	Lrpprc	Leucine-rich PPR motif-containing protein, mitochondrial	1189.22	1862.23	1875.3	1341.64	ND	2063.62	1788.64	-0.631256	0.0991721	0.178155	-0.413136	N/A	0.295943	0.186871	0.155849	-0.51328	0.217148	0.296131	-0.29516	N/A	0.413919	0.304847
AGYQDMPEYENFK	AGYQDMPEYENFK[Cab]	672	684	Q9D662	SC23B_MOUSE	Sec23b	Protein transport protein Sec23B	1370.49	1899.16	ND	1244.26	1765.7	1717.04	1290.12	-0.426575	0.1275	N/A	-0.521843	0.0035429	0.0306854	-0.284484	0.0580106	-0.277037	0.277037	N/A	-0.372305	0.15308	0.180223	-0.134947
AHAAIRENPVYEK	AHAAIRENPVYEK[Cab]	243	255	P47962	RL5_MOUSE	Rpl5	60S ribosomal protein L5	ND	ND	ND	ND	ND	ND	ND
AHALGGDWK	AHALGGDWK[Cab]	55	63	Q3TZX8	NOL9_MOUSE	Nol9	Polynucleotide 5'-hydroxyl-kinase NOL9	ND	ND	ND	ND	ND	ND	ND
AHDDAVRSEK	AHDDAVRSEK[Cab]	567	576	Q9EQ61	PESC_MOUSE	Pes1	Pescadillo homolog	ND	ND	ND	1286.64	ND	ND	ND
AHDDAVRSEKK	AHDDAVRSEK[Cab]K	567	577	Q9EQ61	PESC_MOUSE	Pes1	Pescadillo homolog	831.501	ND	2554.87	1291.98	1558.43	1183.45	1776.91	-1.14748	N/A	0.62428	-0.467547	-0.17661	-0.506243	0.177382	0.0102081	-0.88588	N/A	0.88588	-0.205947	0.08499	-0.244643	0.438982
AHGELHEQFK	AHGELHEQFK[Cab]	1943	1952	Q8R1A4	DOCK7_MOUSE	Dock7	Dedicator of cytokinesis protein 7	1185.96	1412.36	964.397	1716.44	2159.78	2388.09	2286.92	-0.635217	-0.299752	-0.781268	-0.057713	0.294183	0.50662	0.541415	2.16408	-0.063138	0.272327	-0.209189	0.514366	0.866262	1.0787	1.11349
AHIAQLCEK	AHIAQLCEK[Cab]	611	619	Q68FD5	CLH1_MOUSE	Cltc	Clathrin heavy chain 1	ND	ND	ND	ND	ND	ND	ND
AHIAQLCEKAGLLQR	AHIAQLCEK[Cab]AGLLQR	611	625	Q68FD5	CLH1_MOUSE	Cltc	Clathrin heavy chain 1	2361.96	833.223	2323.98	1479.5	1541.89	2037.98	1329.52	0.358715	-1.06109	0.487633	-0.272027	-0.192002	0.277902	-0.241087	0.0270437	0.430296	-0.989509	0.559214	-0.200446	-0.120421	0.349483	-0.169506
AHIKFPIDYPYSPPTFR	AHIK[Cab]FPIDYPYSPPTFR	60	76	Q6ZWZ2	UB2R2_MOUSE	Ube2r2	Ubiquitin-conjugating enzyme E2 R2	905.899	ND	2002.02	976.843	735.553	1395.42	834.09	-1.02385	N/A	0.272487	-0.870936	-1.2598	-0.268535	-0.913713	0.377728	-0.648168	N/A	0.648168	-0.495255	-0.884119	0.107146	-0.538031
AHLGTALK	AHLGTALK[Cab]	30	37	P62267	RS23_MOUSE	Rps23	40S ribosomal protein S23	1031.19	1304.02	2267.14	ND	1232.61	1730.26	1184.34	-0.83696	-0.414897	0.451908	N/A	-0.514986	0.0417538	-0.407907	0.0217072	-0.57031	-0.148247	0.718558	N/A	-0.248336	0.308403	-0.141257
AHLMEIQVNGGTVAEK	AHLM[Oxi]EIQVN[Da]GGTVAEK[Cab]	178	193	P27659	RL3_MOUSE	Rpl3	60S ribosomal protein L3	ND	ND	ND	ND	ND	ND	ND
AHLMEIQVNGGTVAEK	AHLMEIQVN[Da]GGTVAEK[Cab]	178	193	P27659	RL3_MOUSE	Rpl3	60S ribosomal protein L3	715.888	755.201	ND	1231.2	1075	692.403	ND	-1.36347	-1.20293	N/A	-0.537072	-0.712358	-1.27955	N/A	0.632756	-0.08027	0.08027	N/A	0.746128	0.570842	0.00365	N/A
AHNVPVLVCCETYK	AHNVPVLVCCETYK[Cab]	430	443	Q61749	EI2BD_MOUSE	Eif2b4	Translation initiation factor eIF-2B subunit delta	ND	763.623	1279.39	968.129	1189.64	1905.87	1000.37	N/A	-1.18693	-0.373512	-0.883864	-0.566176	0.181214	-0.651462	0.284037	N/A	-0.406709	0.406709	-0.103643	0.214045	0.961435	0.128759
AHQLVHEGYK	AHQLVHEGYK[Cab]	236	245	Q9CQR6	PPP6_MOUSE	Ppp6c	Serine/threonine-protein phosphatase 6 catalytic subunit	1743.13	1782.28	2133.73	2310.51	ND	1481.99	1223.28	-0.0795894	0.0358605	0.36441	0.371078	N/A	-0.1817	-0.361233	0.253172	-0.186483	-0.0710332	0.257516	0.264184	N/A	-0.288594	-0.468127
AHQLVMEGYK	AHQLVMEGYK[Cab]	237	246	P97470	PP4C_MOUSE	Ppp4c	Serine/threonine-protein phosphatase 4 catalytic subunit	2151.35	2337.73	2321.36	1424.62	1853.94	2382.2	1362.43	0.223973	0.427248	0.486	-0.326556	0.0738955	0.503057	-0.205807	0.776711	-0.155101	0.0481743	0.106926	-0.70563	-0.305178	0.123983	-0.584881
AHQVVEDGYEFFAKR	AHQVVEDGYEFFAK[Cab]R	247	261	P62137	PP1A_MOUSE	Ppp1ca	Serine/threonine-protein phosphatase PP1-alpha catalytic subunit	ND	1025.47	1009.04	895.358	ND	ND	ND
AHSIQIMK	AHSIQIM[Oxi]K[Cab]	121	128	P62717	RL18A_MOUSE	Rpl18a	60S ribosomal protein L18a	2384	2168.76	ND	1875.09	1220.23	2301.85	1643.99	0.372112	0.31901	N/A	0.0698228	-0.529552	0.45356	0.0652122	0.46985	0.026551	-0.026551	N/A	-0.275738	-0.875113	0.107999	-0.280349
AHSIQIMK	AHSIQIMK[Cab]	121	128	P62717	RL18A_MOUSE	Rpl18a	60S ribosomal protein L18a	1701.4	1124.95	2119.74	3102.08	1724.32	1157.06	2509.34	-0.114547	-0.628001	0.354921	0.796103	-0.0306759	-0.538778	0.675322	0.340099	0.014662	-0.498792	0.48413	0.925312	0.0985331	-0.409569	0.804531
AHSIQIMKVEEIAAGK	AHSIQIMK[Cab]VEEIAAGK	121	136	P62717	RL18A_MOUSE	Rpl18a	60S ribosomal protein L18a	ND	951.137	ND	670.876	970.191	1435.37	ND	N/A	-0.870138	N/A	-1.41302	-0.860359	-0.227813	N/A	0	N/A	0	N/A	-0.542882	0.009779	0.642325	N/A
AHTDFFEAFK	AHTDFFEAFK[Cab]	254	263	P61202	CSN2_MOUSE	Cops2	COP9 signalosome complex subunit 2	828.369	ND	2072.86	1631.44	1608.61	1861.2	2540.42	-1.15293	N/A	0.322657	-0.13099	-0.130881	0.146995	0.693076	0.4478	-0.737793	N/A	0.737793	0.284147	0.284255	0.562132	1.10821
AHTMTDDVTFWK	AHTM[Oxi]TDDVTFWK[Cab]	101	112	Q68FD5	CLH1_MOUSE	Cltc	Clathrin heavy chain 1	1498.67	1536.94	1270.82	1988.54	1662.17	1813.31	1392.14	-0.297594	-0.1778	-0.383205	0.154574	-0.0836344	0.109385	-0.174688	1.38784	-0.0113943	0.1084	-0.0970053	0.440774	0.202565	0.395585	0.111512
AHTMTDDVTFWK	AHTMTDDVTFWK[Cab]	101	112	Q68FD5	CLH1_MOUSE	Cltc	Clathrin heavy chain 1	2378.04	1937.9	1077.89	1969.68	2033.79	2129.68	1865.71	0.368498	0.156636	-0.620763	0.140826	0.207471	0.341403	0.24774	0.459949	0.400374	0.188512	-0.588887	0.172702	0.239347	0.373279	0.279616
AHVDEFK	AHVDEFK[Cab]	313	319	Q91ZJ5	UGPA_MOUSE	Ugp2	UTP--glucose-1-phosphate uridylyltransferase	ND	ND	ND	ND	ND	ND	ND
AHVDEFKSVSK	AHVDEFK[Cab]SVSK	313	323	Q91ZJ5	UGPA_MOUSE	Ugp2	UTP--glucose-1-phosphate uridylyltransferase	ND	ND	1889.12	1318.54	ND	1235.56	ND
AHWKFLK	AHWK[Cab]FLK	557	563	Q6P5F9	XPO1_MOUSE	Xpo1	Exportin-1	2774.66	2743.28	1314.07	754.271	1706.77	2104.22	1564.17	0.591041	0.658039	-0.334924	-1.24398	-0.0454283	0.324047	-0.00659084	0.505888	0.286322	0.35332	-0.639643	-1.5487	-0.350147	0.0193283	-0.31131
AIAAKYNK	AIAAK[Cab]YNK	236	243	P45376	ALDR_MOUSE	Akr1b1	Aldo-keto reductase family 1 member B1	1859.59	1269.77	846.506	ND	1974.42	1273.24	1764.46	0.0137095	-0.453291	-0.969375	N/A	0.164731	-0.40073	0.167235	0.584428	0.483362	0.0163612	-0.499723	N/A	0.634383	0.0689222	0.636887
AIECSYTSADGLK	AIECSYTSADGLK[Cab]	373	385	O88455	DHCR7_MOUSE	Dhcr7	7-dehydrocholesterol reductase	ND	ND	ND	ND	ND	ND	ND
AIEEMGFK	AIEEM[Oxi]GFK[Cab]	183	190	Q8K363	DDX18_MOUSE	Ddx18	ATP-dependent RNA helicase DDX18	1485.84	1737.51	1719.06	3109.42	1733.04	1775.53	2027.08	-0.309991	-0.000838757	0.0526533	0.799511	-0.0233936	0.0790167	0.367417	0.795362	-0.223932	0.0852201	0.138712	0.88557	0.0626652	0.165076	0.453476
AIEEMGFKR	AIEEM[Oxi]GFK[Cab]R	183	191	Q8K363	DDX18_MOUSE	Ddx18	ATP-dependent RNA helicase DDX18	847.233	1530.67	ND	1547	867.724	1062.43	853.447	-1.12044	-0.183703	N/A	-0.207658	-1.02139	-0.661861	-0.880616	0.0352512	-0.468369	0.468369	N/A	0.444414	-0.369318	-0.0097895	-0.228544
AIEEMGFK	AIEEMGFK[Cab]	183	190	Q8K363	DDX18_MOUSE	Ddx18	ATP-dependent RNA helicase DDX18	2788.29	2993.95	2991.01	3713.9	3507.6	2970.83	3599.37	0.598108	0.784187	0.851665	1.0558	0.993783	0.821632	1.19576	1.23127	-0.146545	0.0395337	0.107012	0.311147	0.24913	0.0769787	0.451107
AIEEMGFKR	AIEEMGFK[Cab]R	183	191	Q8K363	DDX18_MOUSE	Ddx18	ATP-dependent RNA helicase DDX18	1133.46	953.516	1035.55	1031.37	ND	755.839	ND	-0.700545	-0.866534	-0.678564	-0.792576	N/A	-1.15308	N/A	0.614607	0.0480027	-0.117986	0.0699837	-0.0440283	N/A	-0.404532	N/A
AIEINPDSAQPYK	AIEINPDSAQPYK[Cab]	173	185	Q99L47	F10A1_MOUSE	St13	Hsc70-interacting protein	2140.79	1842.02	1385.39	1643.68	1802.74	1825.3	1137.2	0.216874	0.083427	-0.258671	-0.120207	0.033493	0.118895	-0.466504	0.256192	0.202997	0.0695503	-0.272548	-0.134084	0.0196163	0.105018	-0.480381
AIEINPDSAQPYKWR	AIEINPDSAQPYK[Cab]WR	173	187	Q99L47	F10A1_MOUSE	St13	Hsc70-interacting protein	1491.85	2008.04	1628.16	919.258	1050.68	1202.08	ND	-0.304167	0.207927	-0.0257215	-0.958593	-0.745375	-0.483708	N/A	1.56832	-0.263513	0.248581	0.0149323	-0.917939	-0.704721	-0.443054	N/A
AIELLEKLQR	AIELLEK[Cab]LQR	17	26	O88952	LIN7C_MOUSE	Lin7c	Protein lin-7 homolog C	1854.81	1109.05	1463.45	ND	1884.53	850.145	1197.77	0.0100007	-0.648533	-0.179594	N/A	0.0975056	-0.983455	-0.391632	0.155392	0.282709	-0.375824	0.0931148	N/A	0.370214	-0.710746	-0.118923
AIEPYKK	AIEPYK[Cab]K	146	152	O54940	BNIP2_MOUSE	Bnip2	BCL2/adenovirus E1B 19 kDa protein-interacting protein 2	1688.94	1217.55	1058.45	2150.59	1941.03	2132.64	1685.31	-0.125154	-0.513881	-0.647011	0.2676	0.140121	0.343403	0.101025	2.14106	0.303528	-0.085199	-0.218329	0.696282	0.568803	0.772085	0.529707
AIFAGYK	AIFAGYK[Cab]	9	15	O55142	RL35A_MOUSE	Rpl35a	60S ribosomal protein L35a	2600.66	2332.8	2379.55	2478.82	2810.45	2640.29	1748.87	0.497607	0.4242	0.521722	0.472521	0.674099	0.651459	0.154434	0.0161972	0.0164307	-0.0569763	0.0405457	-0.00865533	0.192923	0.170283	-0.326742
AIFAGYKR	AIFAGYK[Cab]R	9	16	O55142	RL35A_MOUSE	Rpl35a	60S ribosomal protein L35a	1621.11	1237.53	1643.39	2093.68	2043.93	1910.03	1896.54	-0.184288	-0.490398	-0.0122919	0.228908	0.214646	0.184357	0.271381	1.90582	0.0447046	-0.261405	0.216701	0.457901	0.443639	0.41335	0.500374
AIFVTDRHLYK	AIFVTDRHLYK[Cab]	876	886	Q5SYD0	MYO1D_MOUSE	Myo1d	Unconventional myosin-Id	1290.69	ND	885.122	2116.32	2117.95	1347.79	813.739	-0.513131	N/A	-0.90502	0.244424	0.265971	-0.318645	-0.949351	0.508895	0.195944	N/A	-0.195945	0.953499	0.975046	0.39043	-0.240275
AIGAVPLIQGEYMIPCEK	AIGAVPLIQGEYM[Oxi]IPCEK[Cab]	312	329	P18242	CATD_MOUSE	Ctsd	Cathepsin D	1674.58	2880.59	2461.43	2029.99	1983.45	2419.95	2669.4	-0.137475	0.728505	0.57053	0.184341	0.171315	0.525743	0.764525	0.0295407	-0.524662	0.341318	0.183343	-0.202846	-0.215872	0.138556	0.377338
AIGDHFYK	AIGDHFYK[Cab]	396	403	Q61074	PPM1G_MOUSE	Ppm1g	Protein phosphatase 1G	2626.03	1224.53	1197.92	1726.63	1016.82	ND	948.597	0.511609	-0.50563	-0.46844	-0.0491757	-0.792632	N/A	-0.728122	0.378793	0.665763	-0.351476	-0.314286	0.104978	-0.638478	N/A	-0.573968
AIGLAHVAMK	AIGLAHVAMK[Cab]	768	777	Q8CD92	TTC27_MOUSE	Ttc27	Tetratricopeptide repeat protein 27	2703.07	1706.62	1675.15	2000.15	906.068	1428.91	2730.66	0.553324	-0.0267196	0.0153255	0.162974	-0.959008	-0.234324	0.797262	0.202468	0.372681	-0.207363	-0.165318	-0.0176693	-1.13965	-0.414967	0.616619
AIGVTFPQDK	AIGVTFPQDK[Cab]	323	332	Q9DBB8	DHDH_MOUSE	Dhdh	Trans-1,2-dihydrobenzene-1,2-diol dehydrogenase	1893.72	2047.01	2489.92	2387.61	1549.13	2824.07	1324.3	0.039947	0.235655	0.587132	0.418434	-0.185246	0.748538	-0.246761	0.122129	-0.247631	-0.051923	0.299554	0.130856	-0.472824	0.46096	-0.534339
AIGVTFPQDKR	AIGVTFPQDK[Cab]R	323	333	Q9DBB8	DHDH_MOUSE	Dhdh	Trans-1,2-dihydrobenzene-1,2-diol dehydrogenase	1947.12	2277.93	1793.54	2843.15	2273.2	2504.99	2039.29	0.0800662	0.389859	0.113843	0.670357	0.368023	0.575571	0.376075	1.26682	-0.114523	0.19527	-0.0807464	0.475768	0.173434	0.380982	0.181486
AIHLLKK	AIHLLK[Cab]K	107	113	Q99N96	RM01_MOUSE	Mrpl1	39S ribosomal protein L1, mitochondrial	2126.22	2514.7	2461.63	1986.38	2542.99	2494.37	2066.03	0.207019	0.532526	0.570644	0.153004	0.529824	0.569438	0.394876	0.0594122	-0.229711	0.0957963	0.133914	-0.283726	0.0930943	0.132708	-0.0418537
AIIIFVPVPQLK	AIIIFVPVPQLK[Cab]	59	70	P62082	RS7_MOUSE	Rps7	40S ribosomal protein S7	1139.01	1673.52	1667.11	2085.15	1428.71	1569.48	1235.24	-0.693497	-0.054975	0.00837994	0.223014	-0.301982	-0.0989485	-0.347198	0.184362	-0.4468	0.191722	0.255077	0.469711	-0.0552846	0.147749	-0.100501
AIKFLSTK	AIK[Cab]FLSTK	151	158	O35841	API5_MOUSE	Api5	Apoptosis inhibitor 5	1311.24	912.89	875.061	ND	1181.08	1070.53	1421.43	-0.490345	-0.929348	-0.921512	N/A	-0.576593	-0.650911	-0.144641	0.685477	0.290057	-0.148946	-0.14111	N/A	0.203809	0.129491	0.635761
AIKLAANDFFR	AIK[Cab]LAANDFFR	81	91	Q9D6M3	GHC1_MOUSE	Slc25a22	Mitochondrial glutamate carrier 1	682.747	1156.91	1680.09	768.564	ND	727.039	2231.01	-1.43185	-0.587583	0.0195723	-1.2169	N/A	-1.20913	0.505707	0.0123175	-0.76523	0.0790372	0.686193	-0.55028	N/A	-0.54251	1.17233
AIKLRPIAVIK	AIK[Cab]LRPIAVIK	494	504	Q99LF4	RTCB_MOUSE	Rtcb	RNA-splicing ligase RtcB homolog	2679.01	1997.6	1461.52	2417.87	1644.52	2629.43	1401.91	0.54043	0.200408	-0.181502	0.436599	-0.0990334	0.645515	-0.1646	0.020908	0.353985	0.0139627	-0.367947	0.250154	-0.285479	0.45907	-0.351045
AIKLTVNDFVRDK	AIK[Cab]LTVNDFVRDK	407	419	Q9QXX4	CMC2_MOUSE	Slc25a13	Calcium-binding mitochondrial carrier protein Aralar2	2999.87	1712.6	1821.97	1592.84	1766.29	1895.89	1460.11	0.703628	-0.0216727	0.136528	-0.165536	0.00402641	0.173637	-0.105908	0.684972	0.4308	-0.2945	-0.1363	-0.438364	-0.268801	-0.0991908	-0.378736
AIKLWAK	AIK[Cab]LWAK	226	232	Q61183	PAPOA_MOUSE	Papola	Poly(A) polymerase alpha	2265.87	2688.17	1480.4	2602.47	3399.56	2228.51	2436.19	0.298794	0.628764	-0.162983	0.542744	0.94865	0.40684	0.63264	0.770918	0.0439357	0.373906	-0.417841	0.287886	0.693792	0.151982	0.377782
AILENEK	AILENEK[Cab]	321	327	P26041	MOES_MOUSE	Msn	Moesin	1886.25	1244.42	ND	2277.03	770.812	1387.8	1213.04	0.034245	-0.482389	N/A	0.35002	-1.19225	-0.27644	-0.373361	0.107405	0.258317	-0.258317	N/A	0.574092	-0.968178	-0.052368	-0.149289
AILQATMREEK	AILQATMREEK[Cab]	36	46	P31230	AIMP1_MOUSE	Aimp1	Aminoacyl tRNA synthase complex-interacting multifunctional protein 1	ND	ND	ND	951.518	ND	741.624	1672.29	N/A	N/A	N/A	-0.908831	N/A	-1.18048	0.0898333	0	N/A	N/A	N/A	N/A	N/A	N/A	N/A
AILQATMREEKK	AILQATMREEK[Cab]K	36	47	P31230	AIMP1_MOUSE	Aimp1	Aminoacyl tRNA synthase complex-interacting multifunctional protein 1	ND	962.97	ND	ND	ND	678.591	1189.61
AILQNHTDFK	AILQNHTDFK[Cab]	176	185	Q9WVG6	CARM1_MOUSE	Carm1	Histone-arginine methyltransferase CARM1	887.526	1042.3	1501.56	1142.9	1089.44	954.887	1230.17	-1.05341	-0.738099	-0.142506	-0.644433	-0.693115	-0.815833	-0.353137	0.0242706	-0.408738	-0.0934273	0.502166	0.000238667	-0.0484433	-0.171161	0.291535
AINKFAETMNQK	AINK[Cab]FAETMNQK	1002	1013	Q8C3J5	DOCK2_MOUSE	Dock2	Dedicator of cytokinesis protein 2	1617.11	ND	ND	1745.97	1392.47	1380.8	ND	-0.18785	N/A	N/A	-0.0331073	-0.33905	-0.283731	N/A	0	0	N/A	N/A	0.154743	-0.1512	-0.095881	N/A
AINVLLEGNPDTHSWEMVGKK	AINVLLEGNPDTHSWEMVGK[Cab]K	82	102	Q80X50	UBP2L_MOUSE	Ubap2l	Ubiquitin-associated protein 2-like	1199.01	1137.31	812.476	ND	964.092	ND	ND	-0.619434	-0.612237	-1.02857	N/A	-0.869456	N/A	N/A	0	0.13398	0.141177	-0.275156	N/A	-0.116042	N/A	N/A
AIPGVVEK	AIPGVVEK[Cab]	595	602	Q9CZU3	MTREX_MOUSE	Mtrex	Exosome RNA helicase MTR4	2514.75	2579.05	1584.51	2673.37	1892.23	2459.52	2889.49	0.44914	0.568979	-0.06493	0.581526	0.103392	0.549141	0.878827	0.359196	0.13141	0.251249	-0.38266	0.263796	-0.214338	0.231411	0.561097
AIPMYKIATK	AIPMYK[Cab]IATK	151	160	P50518	VATE1_MOUSE	Atp6v1e1	V-type proton ATPase subunit E 1	1708.81	1736.9	ND	750.48	1062.32	1301.06	785.078	-0.108284	-0.0013442	N/A	-1.25125	-0.729485	-0.36955	-1.00108	1.28655	-0.0534699	0.0534699	N/A	-1.19644	-0.674671	-0.314736	-0.946266
AIQAELLK	AIQAELLK[Cab]	342	349	Q9CR16	PPID_MOUSE	Ppid	Peptidyl-prolyl cis-trans isomerase D	1647.08	2560.83	2096.76	2540.07	2442.87	2829.58	2658	-0.161361	0.55875	0.339194	0.507732	0.471875	0.75135	0.758355	0.926368	-0.406889	0.313222	0.0936663	0.262204	0.226347	0.505822	0.512827
AIQAELLKVK	AIQAELLK[Cab]VK	342	351	Q9CR16	PPID_MOUSE	Ppid	Peptidyl-prolyl cis-trans isomerase D	1476.63	2659.41	2068.17	2507.45	2733.03	2797.35	2029.37	-0.318964	0.613244	0.319387	0.489085	0.633802	0.734824	0.369042	0.664426	-0.52352	0.408688	0.114831	0.284529	0.429246	0.530268	0.164486
AIRGHLENNPALEK	AIRGHLENNPALEK[Cab]	64	77	P14869	RLA0_MOUSE	Rplp0	60S acidic ribosomal protein P0	ND	ND	ND	ND	ND	ND	ND
AISAQQVYGEK	AISAQQVYGEK[Cab]	58	68	Q8C9X6	EPC1_MOUSE	Epc1	Enhancer of polycomb homolog 1	ND	ND	ND	ND	ND	ND	ND
AISKAQK	AISK[Ac]AQK[Cab]	18	24	Q64475	H2B1B_MOUSE	H2bc3	Histone H2B type 1-B	1222.14	2165.38	1659.49	1134.02	990.878	ND	1021.55	-0.591863	0.316761	0.00176811	-0.655689	-0.829921	N/A	-0.621235	1.04753	-0.500752	0.407872	0.0928794	-0.564578	-0.73881	N/A	-0.530124
AISQGVESVKK	AISQGVESVK[Cab]K	178	188	O35857	TIM44_MOUSE	Timm44	Mitochondrial import inner membrane translocase subunit TIM44	2110.31	1176.67	2048.54	1786.49	1378.41	1224.85	1372.02	0.196185	-0.563153	0.305629	-1.00136e-05	-0.353691	-0.456635	-0.195688	0.387185	0.216631	-0.542707	0.326075	0.0204363	-0.333245	-0.436189	-0.175242
AISTLLKK	AISTLLK[Cab]K	331	338	Q99LI7	CSTF3_MOUSE	Cstf3	Cleavage stimulation factor subunit 3	1906.52	1125.27	1125.54	1081.05	1657.18	1333.27	1075.11	0.0496678	-0.627589	-0.558348	-0.724707	-0.0879726	-0.334272	-0.547499	0.0652192	0.428424	-0.248833	-0.179592	-0.345951	0.290784	0.0444844	-0.168743
AITAMGFK	AITAMGFK[Cab]	198	205	Q921N6	DDX27_MOUSE	Ddx27	Probable ATP-dependent RNA helicase DDX27	1926.9	2123.55	1364.54	1658.24	2032.31	1369.86	2582.2	0.0650105	0.288616	-0.280549	-0.107478	0.206423	-0.295204	0.716613	0.133341	0.0406513	0.264257	-0.304908	-0.131837	0.182064	-0.319563	0.692254
AITGASLADIMAKR	AITGASLADIMAK[Cab]R	81	94	Q8BP67	RL24_MOUSE	Rpl24	60S ribosomal protein L24	759.343	ND	1377.85	1359.05	ND	1150.08	1003.18	-1.27845	N/A	-0.266546	-0.394531	N/A	-0.547501	-0.647409	0.238958	-0.505952	N/A	0.505952	0.377967	N/A	0.224997	0.125089
AITSLKYMLLCK	AITSLK[Cab]YM[Oxi]LLCK	247	258	Q8BG32	PSD11_MOUSE	Psmd11	26S proteasome non-ATPase regulatory subunit 11	2076.3	1794.83	1383.7	1678.27	1641.85	1521.01	986.448	0.172744	0.0459876	-0.260437	-0.0901589	-0.101379	-0.144206	-0.671674	0.548018	0.186646	0.0598894	-0.246535	-0.0762571	-0.0874772	-0.130304	-0.657772
AITVHPEK	AITVHPEK[Cab]	2013	2020	Q91ZX7	LRP1_MOUSE	Lrp1	Prolow-density lipoprotein receptor-related protein 1	1234.9	1111.77	1064.24	1067.56	ND	ND	ND	-0.576877	-0.644999	-0.639149	-0.742816	N/A	N/A	N/A	0	0.0434647	-0.0246573	-0.0188073	-0.122474	N/A	N/A	N/A
AIVICPTDEDLK	AIVICPTDEDLK[Cab]	529	540	Q8VDM6	HNRL1_MOUSE	Hnrnpul1	Heterogeneous nuclear ribonucleoprotein U-like protein 1	ND	ND	ND	ND	ND	ND	ND
AIVTEPKPEKPERPSR	AIVTEPKPEK[Cab]PERPSR	657	672	E9Q5G3	KIF23_MOUSE	Kif23	Kinesin-like protein KIF23	ND	ND	ND	ND	ND	ND	ND
AIYPFDGHNEGTLAMK	AIYPFDGHNEGTLAMK[Cab]	545	560	Q8K012	FBP1L_MOUSE	Fnbp1l	Formin-binding protein 1-like	2141.45	1756.77	2183.87	2657.62	3101.99	2755.97	1958.26	0.217313	0.0150609	0.397917	0.572999	0.816496	0.713326	0.317586	1.26529	0.00721603	-0.195036	0.18782	0.362902	0.606399	0.503229	0.107489
AIYQVYNALQEK	AIYQVYNALQEK[Cab]	208	219	Q3TCJ1	ABRX2_MOUSE	Abraxas2	BRISC complex subunit Abraxas 2	2473.61	874.711	1797.12	2285.59	2307.53	951.482	2065.62	0.425347	-0.990984	0.116718	0.355435	0.38965	-0.820987	0.394588	0.174432	0.574987	-0.841344	0.266358	0.505075	0.53929	-0.671347	0.544228
AKFDAELLEIK	AK[Cab]FDAELLEIK	156	166	Q9CQK7	RWDD1_MOUSE	Rwdd1	RWD domain-containing protein 1	2673.07	2439.99	2538.31	2067.37	1843.49	1484.01	1486.75	0.537225	0.489014	0.614902	0.210663	0.0657358	-0.179735	-0.0798292	2.44049	-0.009822	-0.058033	0.067855	-0.336384	-0.481311	-0.726782	-0.626876
AKFEELNMDLFR	AK[Cab]FEELNM[Oxi]DLFR	326	337	P20029	BIP_MOUSE	Hspa5	Endoplasmic reticulum chaperone BiP	4224.21	2461.86	4799.23	4872.86	3640.23	3787.82	3788.77	1.19741	0.501888	1.53384	1.44763	1.04733	1.17213	1.26974	0.228051	0.119697	-0.575825	0.456127	0.369917	-0.0303827	0.0944173	0.192027
AKFEELNMDLFR	AK[Cab]FEELNMDLFR	326	337	P20029	BIP_MOUSE	Hspa5	Endoplasmic reticulum chaperone BiP	1204.7	ND	ND	ND	1010.13	ND	ND
AKFENLCK	AK[Cab]FEN[Da]LCK	558	565	P11499	HS90B_MOUSE	Hsp90ab1	Heat shock protein HSP 90-beta	2190.77	1436.86	1246.88	1808.32	1778.13	1448.91	1831.23	0.250165	-0.274943	-0.410649	0.0175147	0.0136576	-0.214264	0.220822	0.326242	0.395307	-0.129801	-0.265507	0.162657	0.1588	-0.0691217	0.365964
AKFENLCK	AK[Cab]FENLCK	558	565	P11499	HS90B_MOUSE	Hsp90ab1	Heat shock protein HSP 90-beta	3104.97	1157.07	ND	1012.18	ND	ND	1620.58
AKFENLCK	AK[Cab]FENLCK[Cab]	558	565	P11499	HS90B_MOUSE	Hsp90ab1	Heat shock protein HSP 90-beta	ND	ND	ND	ND	ND	642.172	842.81
AKFESLAEEK	AK[Cab]FESLAEEK	240	249	P49710	HCLS1_MOUSE	Hcls1	Hematopoietic lineage cell-specific protein	1626.07	1785.24	1494.95	1138.99	1439.97	931.523	ND	-0.179881	0.038259	-0.14887	-0.649376	-0.290657	-0.851573	N/A	1.31917	-0.0830503	0.13509	-0.0520393	-0.552545	-0.193826	-0.754742	N/A
AKFFPEDVSEELIQEITQR	AK[Cab]FFPEDVSEELIQEITQR	82	100	P26043	RADI_MOUSE	Rdx	Radixin	1298.74	1321.86	1233.63	ND	868.488	835.935	ND	-0.50416	-0.395291	-0.426063	N/A	-1.02012	-1.00777	N/A	3.06501	-0.062322	0.046547	0.015775	N/A	-0.578282	-0.565932	N/A
AKFGEYCSGEDGK	AK[Cab]FGEYCSGEDGK	119	131	Q8R0A7	K0513_MOUSE	Kiaa0513	Uncharacterized protein KIAA0513	ND	ND	ND	ND	ND	ND	ND
AKFNIPSMTTSYAGIYK	AK[Cab]FNIPSMTTSYAGIYK	81	97	Q64281	LIRB4_MOUSE	Lilrb4	Leukocyte immunoglobulin-like receptor subfamily B member 4	967.353	ND	ND	ND	666.129	690.193	ND
AKFYPEDVSEELIQDITQR	AK[Cab]FYPEDVSEELIQDITQR	82	100	P26041	MOES_MOUSE	Msn	Moesin	3192.3	3955.63	2967.78	ND	ND	3114.75	ND	0.793326	1.18604	0.840419	N/A	N/A	0.889883	N/A	0	-0.146602	0.246112	-0.0995093	N/A	N/A	-0.0500453	N/A
AKWDSWNK	AK[Cab]WDSWNK	54	61	P31786	ACBP_MOUSE	Dbi	Acyl-CoA-binding protein	2849.81	2071.73	1528.82	2077.03	2366.53	2833.39	ND	0.629591	0.25297	-0.116547	0.217386	0.426072	0.753291	N/A	0.324765	0.374253	-0.002368	-0.371885	-0.037952	0.170734	0.497953	N/A
AKWFPEVR	AK[Cab]WFPEVR	95	102	Q05144	RAC2_MOUSE	Rac2	Ras-related C3 botulinum toxin substrate 2	3310.02	4037.36	3019.84	2688.23	2726.57	3641.95	3766.8	0.845565	1.21555	0.865506	0.589522	0.630387	1.11547	1.26135	0.126226	-0.129975	0.24001	-0.110034	-0.386018	-0.345153	0.13993	0.28581
AKWYPEVR	AK[Cab]WYPEVR	95	102	P63001	RAC1_MOUSE	Rac1	Ras-related C3 botulinum toxin substrate 1	806.819	1061.38	1518.22	1366.88	813.857	915.498	859.912	-1.19096	-0.711923	-0.126585	-0.38625	-1.11385	-0.876607	-0.869727	0.164047	-0.514471	-0.0354337	0.549904	0.290239	-0.437361	-0.200118	-0.193238
AKLEEHFK	AKLEEHFK[Cab]	799	806	Q8BKC5	IPO5_MOUSE	Ipo5	Importin-5	936.826	ND	ND	ND	1022.48	ND	ND
AKPPPGGEQEPPPPAPQDVEMK	AKPPPGGEQEPPPPAPQDVEMK[Cab]	15	36	P14685	PSMD3_MOUSE	Psmd3	26S proteasome non-ATPase regulatory subunit 3	ND	ND	ND	ND	ND	ND	ND
ALAAAGYDVEK	ALAAAGYDVEK[Cab]	65	75	P15864	H12_MOUSE	H1-2	Histone H1.2	3469.36	2883.52	3149.05	2848.44	3363.98	3184.96	3429.64	0.913399	0.729971	0.925948	0.673039	0.933471	0.922042	1.12607	0.181254	0.0569597	-0.126468	0.0695087	-0.1834	0.0770317	0.0656027	0.269631
ALAAAGYDVEKNNSR	ALAAAGYDVEK[Cab]N[Da]NSR	65	79	P15864	H12_MOUSE	H1-2	Histone H1.2	ND	1485.5	ND	ND	ND	ND	1138.96
ALAAAGYDVEKNNSR	ALAAAGYDVEK[Cab]NNSR	65	79	P15864	H12_MOUSE	H1-2	Histone H1.2	ND	915.007	ND	ND	ND	ND	ND
ALAAFLKK	ALAAFLK[Cab]K	17	24	Q9CZX8	RS19_MOUSE	Rps19	40S ribosomal protein S19	1500.31	2306.05	1500.66	1299.73	922.912	2130.05	974.88	-0.29601	0.407559	-0.143366	-0.458917	-0.932435	0.341654	-0.688692	0.513377	-0.285404	0.418165	-0.13276	-0.448311	-0.921829	0.35226	-0.678086
ALAAGGYDVEK	ALAAGGYDVEK[Cab]	65	75	P43276	H15_MOUSE	H1-5	Histone H1.5	ND	ND	ND	877.031	728.7	ND	ND
ALAAGGYDVEKNNSR	ALAAGGYDVEK[Cab]N[Da]NSR	65	79	P43276	H15_MOUSE	H1-5	Histone H1.5	ND	ND	ND	ND	ND	ND	ND
ALAAGGYDVEKNNSR	ALAAGGYDVEK[Cab]NNSR	65	79	P43276	H15_MOUSE	H1-5	Histone H1.5	ND	886.062	ND	ND	ND	ND	ND
ALAEIKK	ALAEIK[Cab]K	264	270	Q9CQA3	SDHB_MOUSE	Sdhb	Succinate dehydrogenase [ubiquinone] iron-sulfur subunit, mitochondrial	ND	683.263	ND	ND	887.558	ND	ND
ALAEKMLK	ALAEK[Cab]MLK	2451	2458	Q9QXS1	PLEC_MOUSE	Plec	Plectin	1523.57	1049.91	2285.03	2092.63	786.601	1616.05	ND	-0.27382	-0.727599	0.463243	0.22818	-1.163	-0.0567598	N/A	0.0988637	-0.094428	-0.548207	0.642635	0.407572	-0.983608	0.122632	N/A
ALALNCHSPINEK	ALALNCHSPINEK[Cab]	512	524	Q8VDF2	UHRF1_MOUSE	Uhrf1	E3 ubiquitin-protein ligase UHRF1	1233.82	972.372	1252.89	1610.42	2115.27	959.115	863.39	-0.578146	-0.838281	-0.403712	-0.149702	0.264142	-0.80946	-0.863904	0.259892	0.028567	-0.231568	0.203001	0.457011	0.870855	-0.202747	-0.257191
ALANVNIGSLICNVGAGGPAPAAGAAPAGGAAPSTAAAPAEEKK	ALANVNIGSLICNVGAGGPAPAAGAAPAGGAAPSTAAAPAEEK[Cab]K	50	93	P47955	RLA1_MOUSE	Rplp1	60S acidic ribosomal protein P1	ND	ND	ND	ND	ND	ND	ND
ALASSGFK	ALASSGFK[Cab]	307	314	Q8R3Y8	I2BP1_MOUSE	Irf2bp1	Interferon regulatory factor 2-binding protein 1	1721.76	1155.45	2192.69	2162.18	1324.53	2288.7	1540.64	-0.0973878	-0.589411	0.403732	0.27535	-0.411219	0.445291	-0.0284624	0.196359	-0.0030322	-0.495055	0.498088	0.369706	-0.316863	0.539647	0.0658932
ALCHLVLKQYK	ALCHLVLK[Cab]QYK	234	244	Q9CYG7	TOM34_MOUSE	Tomm34	Mitochondrial import receptor subunit TOM34	1664.8	2173.06	692.45	1751.05	2506.55	1085.38	1988.01	-0.145927	0.321865	-1.25919	-0.0289149	0.509004	-0.631041	0.339334	0.351201	0.215157	0.682949	-0.898106	0.332169	0.870088	-0.269957	0.700418
ALCTGEK	ALCTGEK[Cab]	2927	2933	Q9ERU9	RBP2_MOUSE	Ranbp2	E3 SUMO-protein ligase RanBP2	ND	ND	ND	ND	ND	ND	ND
ALCTGEKGFGFK	ALCTGEK[Cab]GFGFK	2927	2938	Q9ERU9	RBP2_MOUSE	Ranbp2	E3 SUMO-protein ligase RanBP2	2029.78	2349.88	1318.92	3044.66	2475.27	1843.04	1964.43	0.140051	0.434726	-0.329608	0.769146	0.490887	0.132854	0.322123	0.664869	0.058328	0.353003	-0.411331	0.687423	0.409164	0.051131	0.2404
ALCTGEKGFGYK	ALCTGEK[Cab]GFGYK	79	90	Q99KR7	PPIF_MOUSE	Ppif	Peptidyl-prolyl cis-trans isomerase F, mitochondrial	1135.98	988.647	1898.75	1134.82	781.148	1321.27	ND	-0.697335	-0.814334	0.196081	-0.654665	-1.17303	-0.347305	N/A	0.289614	-0.258806	-0.375805	0.63461	-0.216136	-0.734501	0.0912243	N/A
ALDEGDIALLK	ALDEGDIALLK[Cab]	24	34	P46471	PRS7_MOUSE	Psmc2	26S proteasome regulatory subunit 7	1802.55	1506.36	1368.67	1229.63	1471.4	1243.88	2114.4	-0.0312304	-0.206791	-0.276194	-0.538914	-0.259511	-0.434388	0.428259	0.0386321	0.140175	-0.0353859	-0.104789	-0.367509	-0.0881059	-0.262983	0.599664
ALDEGDIALLKTYGQSTYSR	ALDEGDIALLK[Cab]TYGQSTYSR	24	43	P46471	PRS7_MOUSE	Psmc2	26S proteasome regulatory subunit 7	ND	ND	ND	1031.38	ND	ND	ND
ALDEYYDK	ALDEYYDK[Cab]	460	467	P50516	VATA_MOUSE	Atp6v1a	V-type proton ATPase catalytic subunit A	ND	ND	ND	ND	ND	ND	ND
ALDLELK	ALDLELK[Cab]	251	257	P10107	ANXA1_MOUSE	Anxa1	Annexin A1	2774.62	ND	ND	ND	ND	2803.02	ND
ALDLFSDNAPPPELLEIINEDIAKK	ALDLFSDNAPPPELLEIINEDIAK[Cab]K	265	289	Q922R8	PDIA6_MOUSE	Pdia6	Protein disulfide-isomerase A6	ND	ND	ND	723.554	ND	ND	ND
ALEDINELK	ALEDINELK[Cab]	1397	1405	E9Q555	RN213_MOUSE	Rnf213	E3 ubiquitin-protein ligase RNF213	2060.75	2833.56	2216.64	3524.37	3652.87	1270.1	1976.84	0.161896	0.704754	0.419409	0.980232	1.05233	-0.404293	0.331203	0.0503753	-0.26679	0.276068	-0.00927733	0.551546	0.623644	-0.832979	-0.0974833
ALEDVDYVQTFK	ALEDVDYVQTFK[Cab]	614	625	Q6P2K6	P4R3A_MOUSE	Ppp4r3a	Serine/threonine-protein phosphatase 4 regulatory subunit 3A	1700.81	2682.12	1485.54	2330.83	3400.88	1982.7	2819.32	-0.115051	0.625511	-0.15798	0.383711	0.949208	0.238233	0.843358	0.794554	-0.232544	0.508018	-0.275473	0.266218	0.831715	0.12074	0.725865
ALEEAGFK	ALEEAGFK[Cab]	630	637	O08529	CAN2_MOUSE	Capn2	Calpain-2 catalytic subunit	1058.43	1331.53	1103.6	862.004	1941.31	2299.15	2095.01	-0.799347	-0.384777	-0.586748	-1.05137	0.140327	0.451866	0.414969	0.626999	-0.209056	0.205514	0.00354267	-0.461079	0.730618	1.04216	1.00526
ALEHAFK	ALEHAFK[Cab]	2434	2440	Q9JHU4	DYHC1_MOUSE	Dync1h1	Cytoplasmic dynein 1 heavy chain 1	1508.39	711.402	1195.72	ND	943.443	1990.9	ND	-0.288262	-1.28913	-0.471091	N/A	-0.900693	0.244183	N/A	0.232101	0.394566	-0.606302	0.211737	N/A	-0.217865	0.927011	N/A
ALEHFTDLYDIKR	ALEHFTDLYDIK[Cab]R	626	638	Q68FD5	CLH1_MOUSE	Cltc	Clathrin heavy chain 1	2179.71	1885.81	2485.01	1922.81	1878.31	1921.52	2093.45	0.242861	0.117321	0.584287	0.106078	0.0927362	0.193009	0.413893	0.325404	-0.071962	-0.197502	0.269464	-0.208745	-0.222087	-0.121814	0.09907
ALEKEEEEEK	ALEK[Cab]EEEEEK	583	592	Q9R1C7	PR40A_MOUSE	Prpf40a	Pre-mRNA-processing factor 40 homolog A	ND	ND	ND	ND	ND	ND	ND
ALELDPDNDTYK	ALELDPDNDTYK[Cab]	186	197	Q8BJU0	SGTA_MOUSE	Sgta	Small glutamine-rich tetratricopeptide repeat-containing protein alpha	ND	ND	ND	ND	ND	ND	ND
ALELDSNNEK	ALELDSNNEK[Cab]	345	354	P30416	FKBP4_MOUSE	Fkbp4	Peptidyl-prolyl cis-trans isomerase FKBP4	ND	ND	ND	ND	ND	ND	ND
ALELDSNNEKGLFR	ALELDSNNEK[Cab]GLFR	345	358	P30416	FKBP4_MOUSE	Fkbp4	Peptidyl-prolyl cis-trans isomerase FKBP4	3040.88	2687.32	3318.3	2394.03	3392.83	1985.35	3796.37	0.723215	0.628306	1.00148	0.422307	0.94579	0.240155	1.27263	0.0772577	-0.0611187	-0.156028	0.217146	-0.362027	0.161456	-0.544179	0.488296
ALELEQERKR	ALELEQERK[Cab]R	372	381	P26041	MOES_MOUSE	Msn	Moesin	1616.95	1829.63	1115.41	801.835	1445.53	970.976	1152.54	-0.187995	0.0736871	-0.571398	-1.15576	-0.285098	-0.791729	-0.447173	0.76362	0.0405736	0.302256	-0.342829	-0.927191	-0.0565294	-0.56316	-0.218604
ALELTGLK	ALELTGLK[Cab]	365	372	P09405	NUCL_MOUSE	Ncl	Nucleolin	3272.47	1785.2	1718.7	2539.1	2593.46	2580.49	2019.87	0.829108	0.0382266	0.0523548	0.507185	0.55818	0.618411	0.362276	0.387321	0.522545	-0.268337	-0.254208	0.200622	0.251617	0.311848	0.0557129
ALENDPDCRHVIPMNPNTDDLFK	ALENDPDCRHVIPM[Oxi]NPN[Da]TDDLFK[Cab]	136	158	Q99K51	PLST_MOUSE	Pls3	Plastin-3	ND	ND	ND	ND	ND	ND	ND
ALENDPDCRHVIPMNPNTDDLFK	ALENDPDCRHVIPM[Oxi]NPNTDDLFK[Cab]	136	158	Q99K51	PLST_MOUSE	Pls3	Plastin-3	ND	ND	ND	ND	ND	ND	ND
ALENDPDCRHVIPMNPNTDDLFK	ALENDPDCRHVIPMNPN[Da]TDDLFK[Cab]	136	158	Q99K51	PLST_MOUSE	Pls3	Plastin-3	ND	ND	ND	ND	ND	ND	ND
ALENDPDCRHVIPMNPNTDDLFK	ALENDPDCRHVIPMNPNTDDLFK[Cab]	136	158	Q99K51	PLST_MOUSE	Pls3	Plastin-3	ND	882.58	ND	ND	ND	ND	ND
ALEQALEK	ALEQALEK[Cab]	935	942	P97449	AMPN_MOUSE	Anpep	Aminopeptidase N	5077.68	3632.42	3651.45	4286.59	3764.95	3193.19	2753.66	1.4629	1.06307	1.1395	1.2627	1.09593	0.925763	0.80936	0.587048	0.241077	-0.158753	-0.0823233	0.0408767	-0.125893	-0.29606	-0.412463
ALEQHDCEIAQEIQEK	ALEQHDCEIAQEIQEK[Cab]	79	94	Q810U5	CCD50_MOUSE	Ccdc50	Coiled-coil domain-containing protein 50	ND	ND	ND	ND	ND	ND	ND
ALESGDMTTVWK	ALESGDM[Oxi]TTVWK[Cab]	466	477	Q9JKF1	IQGA1_MOUSE	Iqgap1	Ras GTPase-activating-like protein IQGAP1	ND	ND	ND	ND	ND	ND	ND
ALESGDMTTVWK	ALESGDMTTVWK[Cab]	466	477	Q9JKF1	IQGA1_MOUSE	Iqgap1	Ras GTPase-activating-like protein IQGAP1	1867.55	1762.61	2222.34	1727.61	1711.23	1343.76	1563.66	0.0198731	0.0198512	0.423109	-0.0483603	-0.0416698	-0.322957	-0.00706387	0.895086	-0.134405	-0.134427	0.268831	-0.202638	-0.195948	-0.477235	-0.161342
ALETLQGQLEEK	ALETLQGQLEEK[Cab]	1159	1170	E9Q7G0	NUMA1_MOUSE	Numa1	Nuclear mitotic apparatus protein 1	ND	ND	ND	ND	787.354	ND	ND
ALEVIRPAHILQEK	ALEVIRPAHILQEK[Cab]	533	546	P23116	EIF3A_MOUSE	Eif3a	Eukaryotic translation initiation factor 3 subunit A	ND	ND	ND	ND	ND	875.24	1090.69
ALEYVFK	ALEYVFK[Cab]	739	745	Q8C3J5	DOCK2_MOUSE	Dock2	Dedicator of cytokinesis protein 2	4543.07	4105.41	4958.9	4076.68	3870.13	4673.66	3141.86	1.3024	1.23967	1.58105	1.19026	1.13568	1.47532	0.99963	0.536805	-0.0719733	-0.134703	0.206677	-0.184113	-0.238693	0.100947	-0.374743
ALGAQIEK	ALGAQIEK[Cab]	87	94	Q8K1J5	SDE2_MOUSE	Sde2	Replication stress response regulator SDE2	2023.06	ND	1663.8	1766.64	1947.44	1840.43	899.872	0.13527	N/A	0.0055151	-0.0161281	0.144882	0.130807	-0.804197	0.238712	0.0648775	N/A	-0.0648775	-0.0865207	0.0744895	0.0604145	-0.87459
ALGDFDYK	ALGDFDYK[Cab]	196	203	P49443	PPM1A_MOUSE	Ppm1a	Protein phosphatase 1A	1867.99	2396.31	1741.63	2709.93	3293.14	2029.4	2574.65	0.0202136	0.462952	0.0714674	0.60112	0.902762	0.271817	0.712387	1.12198	-0.164664	0.278074	-0.11341	0.416242	0.717884	0.0869393	0.527509
ALGDYDYK	ALGDYDYK[Cab]	201	208	P36993	PPM1B_MOUSE	Ppm1b	Protein phosphatase 1B	1457.36	1820.04	1989.1	1168.66	1212.46	1268.31	ND	-0.337911	0.0661054	0.263148	-0.612281	-0.538766	-0.40633	N/A	1.29474	-0.335025	0.0689913	0.266034	-0.609395	-0.53588	-0.403444	N/A
ALGLDSANEK	ALGLDSANEK[Cab]	343	352	Q64378	FKBP5_MOUSE	Fkbp5	Peptidyl-prolyl cis-trans isomerase FKBP5	881.974	ND	ND	1884.39	888.556	890.319	783.355	-1.06247	N/A	N/A	0.076961	-0.987165	-0.916842	-1.00425	0	0	N/A	N/A	1.13943	0.075305	0.145628	0.05822
ALGLDSANEKGLYR	ALGLDSANEK[Cab]GLYR	343	356	Q64378	FKBP5_MOUSE	Fkbp5	Peptidyl-prolyl cis-trans isomerase FKBP5	750.006	ND	ND	ND	975.434	ND	ND
ALGQAASDSSGPEDMKR	ALGQAASDSSGPEDMK[Cab]R	1188	1204	Q6GQT9	NOMO1_MOUSE	Nomo1	Nodal modulator 1	ND	ND	ND	ND	ND	ND	ND
ALGQLEK	ALGQLEK[Cab]	289	295	Q9JLI8	SART3_MOUSE	Sart3	Squamous cell carcinoma antigen recognized by T-cells 3	1887.9	1113.22	1390.44	1904.78	1267.29	ND	2103.7	0.0355124	-0.643119	-0.25343	0.0924888	-0.474958	N/A	0.420938	0.385663	0.322525	-0.356107	0.0335822	0.379501	-0.187946	N/A	0.70795
ALGQNPTNAEVLK	ALGQNPTNAEVLK[Cab]	38	50	Q60605	MYL6_MOUSE	Myl6	Myosin light polypeptide 6	ND	ND	ND	ND	ND	ND	ND
ALGTLGMTTNEK	ALGTLGMTTNEK[Cab]	4800	4811	A2AN08	UBR4_MOUSE	Ubr4	E3 ubiquitin-protein ligase UBR4	ND	ND	ND	ND	ND	ND	ND
ALGYNYK	ALGYN[Da]YK[Cab]	421	427	O35551	RABE1_MOUSE	Rabep1	Rab GTPase-binding effector protein 1	973.832	2090.09	1889.92	1968.17	1727.07	1003.51	1465.22	-0.919528	0.265705	0.189357	0.139722	-0.0283689	-0.744186	-0.100869	0.0246025	-0.764706	0.420527	0.344179	0.294544	0.126453	-0.589364	0.053953
ALHELGFK	ALHELGFK[Cab]	1333	1340	Q6ZQ93	UBP34_MOUSE	Usp34	Ubiquitin carboxyl-terminal hydrolase 34	1089.24	1264.82	1279.77	ND	1180.31	1120.02	1061.44	-0.75795	-0.458927	-0.373086	N/A	-0.577529	-0.585706	-0.56597	0.147921	-0.227962	0.0710607	0.156902	N/A	-0.0475413	-0.0557183	-0.0359823
ALHFVFK	ALHFVFK[Cab]	6	12	Q9CPV4	GLOD4_MOUSE	Glod4	Glyoxalase domain-containing protein 4	3441.48	3648.84	2880.27	2428	3282.15	3670.93	3458.24	0.901756	1.06958	0.797238	0.442631	0.897943	1.12691	1.13805	0.0361745	-0.021102	0.146722	-0.12562	-0.480227	-0.024915	0.204052	0.215192
ALHHGIDLEK	ALHHGIDLEK[Cab]	442	451	Q922B2	SYDC_MOUSE	Dars1	Aspartate--tRNA ligase, cytoplasmic	842.988	1129.98	ND	1981.32	1481.14	1845.57	ND	-1.12769	-0.621565	N/A	0.149326	-0.24999	0.134834	N/A	1.4037	-0.253062	0.253063	N/A	1.02395	0.624638	1.00946	N/A
ALHLVGLK	ALHLVGLK[Cab]	1379	1386	P19096	FAS_MOUSE	Fasn	Fatty acid synthase	2483.27	2367.33	1531.78	1774.15	1550.06	2203.58	2049.31	0.43097	0.445402	-0.11376	-0.0100074	-0.184378	0.390615	0.383148	0.184249	0.176766	0.191198	-0.367964	-0.264211	-0.438582	0.136411	0.128944
ALHLVGLKR	ALHLVGLK[Cab]R	1379	1387	P19096	FAS_MOUSE	Fasn	Fatty acid synthase	ND	1919.82	1691.52	2072.23	1693.8	1644.07	1717.61	N/A	0.14311	0.029355	0.214046	-0.0564394	-0.0319681	0.128415	0.0774809	N/A	0.0568775	-0.0568775	0.127813	-0.142672	-0.118201	0.0421825
ALIDQEVKNGIPSNR	ALIDQEVK[Cab]N[Da]GIPSNR	98	112	P97823	LYPA1_MOUSE	Lypla1	Acyl-protein thioesterase 1	ND	1239.61	624.065	ND	932.631	1060.94	ND
ALIEHEMK	ALIEHEMK[Cab]	101	108	Q9WTL7	LYPA2_MOUSE	Lypla2	Acyl-protein thioesterase 2	1183.16	ND	743.217	884.496	ND	ND	ND
ALIEHEMKNGIPANR	ALIEHEMK[Cab]N[Da]GIPANR	101	115	Q9WTL7	LYPA2_MOUSE	Lypla2	Acyl-protein thioesterase 2	ND	ND	ND	ND	ND	ND	ND
ALIEMEK	ALIEMEK[Cab]	275	281	Q99K48	NONO_MOUSE	Nono	Non-POU domain-containing octamer-binding protein	2200.99	1407.9	2491.51	2180.93	2424.26	1687.27	1648.04	0.256879	-0.304315	0.588053	0.287811	0.460847	0.00545597	0.0687628	0.0348827	0.0766733	-0.484521	0.407847	0.107605	0.280641	-0.17475	-0.111443
ALIEMEKQQQDQVDR	ALIEMEK[Cab]QQQDQVDR	275	289	Q99K48	NONO_MOUSE	Nono	Non-POU domain-containing octamer-binding protein	714.632	1159.53	905.031	1513.5	1158.35	ND	765.794	-1.366	-0.584327	-0.872928	-0.239248	-0.604625	N/A	-1.03696	0.411518	-0.424915	0.356758	0.068157	0.701837	0.33646	N/A	-0.095875
ALIEMEKQQQDQVDRNIK	ALIEMEK[Cab]QQQDQVDRNIK	275	292	Q99K48	NONO_MOUSE	Nono	Non-POU domain-containing octamer-binding protein	ND	ND	ND	ND	ND	ND	ND
ALINPANVTFK	ALINPANVTFK[Cab]	191	201	P97823	LYPA1_MOUSE	Lypla1	Acyl-protein thioesterase 1	1543.21	730.385	1555.23	1394.88	1566.92	1614.12	1537.72	-0.255336	-1.25113	-0.0918388	-0.35699	-0.168767	-0.0584898	-0.0311985	0.547433	0.277432	-0.718362	0.440929	0.175778	0.364001	0.474278	0.50157
ALKIPAMTIAK	ALK[Cab]IPAMTIAK	471	481	P63038	CH60_MOUSE	Hspd1	60 kDa heat shock protein, mitochondrial	4715.57	2231.11	2987.07	1475.77	2304.95	1669.88	1340.13	1.35616	0.359898	0.849766	-0.275671	0.388038	-0.00949192	-0.22962	1.49945	0.500885	-0.495377	-0.00550867	-1.13095	-0.467237	-0.864767	-1.08489
ALKLGAK	ALK[Cab]LGAK	225	231	Q5XJY5	COPD_MOUSE	Arcn1	Coatomer subunit delta	3729.99	2102.09	2116.95	2738.21	1660.1	3144.91	2275.01	1.0179	0.273963	0.353021	0.616097	-0.0854273	0.903782	0.533882	0.0626558	0.469605	-0.274332	-0.195274	0.0678023	-0.633722	0.355487	-0.0144127
ALKWSSGGSGK	ALK[Cab]WSSGGSGK	129	139	Q9D1H7	GET4_MOUSE	Get4	Golgi to ER traffic protein 4 homolog	883.238	1214.52	ND	ND	1068.68	ND	ND
ALLENEKK	ALLENEK[Cab]K	321	328	P26041	MOES_MOUSE	Msn	Moesin	3857.8	4115.85	4014.95	2958.22	3550.49	3532.69	3757.42	1.06651	1.24333	1.27641	0.727596	1.01132	1.07153	1.25775	0.582755	-0.128907	0.0479133	0.0809933	-0.467821	-0.184097	-0.123887	0.0623333
ALLIHEK	ALLIHEK[Cab]	324	330	Q9D0D5	T2EA_MOUSE	Gtf2e1	General transcription factor IIE subunit 1	1239.07	840.391	792.117	1642.99	1117.88	1264.23	ND	-0.572015	-1.04873	-1.06518	-0.120815	-0.655933	-0.410973	N/A	1.0485	0.323293	-0.153422	-0.169872	0.774493	0.239375	0.484335	N/A
ALLKLEK	ALLK[Cab]LEK	118	124	Q99LD4	CSN1_MOUSE	Gps1	COP9 signalosome complex subunit 1	1033.83	1136.57	1408.09	1160.27	905.354	1077.21	988.929	-0.833272	-0.613169	-0.235232	-0.622669	-0.960146	-0.641936	-0.66805	0.406381	-0.272714	-0.0526113	0.325326	-0.0621113	-0.399588	-0.0813783	-0.107492
ALLLLLVGGVDQSPQGMK	ALLLLLVGGVDQSPQGMK[Cab]	353	370	Q61881	MCM7_MOUSE	Mcm7	DNA replication licensing factor MCM7	2391.9	1552.23	1057.37	1961.85	2633.16	1463.62	1513.82	0.376884	-0.163523	-0.648489	0.135079	0.580093	-0.199696	-0.0537977	0.345909	0.521927	-0.0184803	-0.503446	0.280122	0.725136	-0.0546533	0.091245
ALLTTNQLPQPDVFPVFK	ALLTTNQLPQPDVFPVFK[Cab]	214	231	Q9JKX4	AATF_MOUSE	Aatf	Protein AATF	3816.07	5937.68	ND	ND	ND	ND	ND
ALNEMWK	ALNEM[Oxi]WK[Cab]	500	506	Q6A026	PDS5A_MOUSE	Pds5a	Sister chromatid cohesion protein PDS5 homolog A	2719.18	2651.46	1199.98	2095.2	2327.67	2177	2179.96	0.561901	0.608925	-0.465958	0.229952	0.402189	0.373103	0.472314	0.172388	0.326945	0.373969	-0.700914	-0.005004	0.167233	0.138147	0.237358
ALNEMWK	ALNEMWK[Cab]	500	506	Q6A026	PDS5A_MOUSE	Pds5a	Sister chromatid cohesion protein PDS5 homolog A	5230.7	4576.45	5379.44	5909.91	5616.03	5235.26	5028	1.50573	1.39637	1.69849	1.726	1.67285	1.63903	1.678	0.931659	-0.0278	-0.13716	0.16496	0.19247	0.13932	0.1055	0.14447
ALPGPGGSMGLKNGAGNGAK	ALPGPGGSMGLK[Cab]NGAGN[Da]GAK	75	94	Q9D219	BCL9_MOUSE	Bcl9	B-cell CLL/lymphoma 9 protein	1579.1	ND	ND	ND	ND	ND	823.892
ALPTEAMWK	ALPTEAMWK[Cab]	320	328	Q8VCY6	UTP6_MOUSE	Utp6	U3 small nucleolar RNA-associated protein 6 homolog	1110.72	2174.06	1856.41	2010.07	2247.86	1314.46	1672.59	-0.729774	0.322528	0.163548	0.170114	0.351852	-0.354767	0.0900927	0.171099	-0.648541	0.403761	0.244781	0.251347	0.433085	-0.273534	0.171325
ALPYGDISELK	ALPYGDISELK[Cab]	489	499	Q80VA0	GALT7_MOUSE	Galnt7	N-acetylgalactosaminyltransferase 7	1384.86	1422.82	ND	869.143	1317.72	929.273	ND	-0.411534	-0.289108	N/A	-1.03947	-0.41866	-0.855062	N/A	0.743639	-0.061213	0.061213	N/A	-0.689149	-0.068339	-0.504741	N/A
ALQASALK	ALQASALK[Cab]	305	312	P05064	ALDOA_MOUSE	Aldoa	Fructose-bisphosphate aldolase A	3149.44	3238.48	2425.07	2016.84	3090.71	3246.23	2157.38	0.773822	0.897454	0.549061	0.174962	0.811236	0.949528	0.457291	0.256159	0.0337097	0.157342	-0.191051	-0.56515	0.0711237	0.209416	-0.282821
ALQASALKAWGGK	ALQASALK[Cab]AWGGK	305	317	P05064	ALDOA_MOUSE	Aldoa	Fructose-bisphosphate aldolase A	2573.26	2662.42	4007.43	2532.11	3358.91	2204.18	1532.28	0.482322	0.614875	1.27371	0.503205	0.931294	0.391008	-0.0363131	0.492775	-0.30798	-0.175427	0.483408	-0.287097	0.140992	-0.399294	-0.826615
ALQATVGNSYK	ALQATVGN[Da]SYK[Cab]	316	326	P11438	LAMP1_MOUSE	Lamp1	Lysosome-associated membrane glycoprotein 1	1015.29	ND	ND	ND	ND	ND	ND
ALQATVGNSYK	ALQATVGNSYK[Cab]	316	326	P11438	LAMP1_MOUSE	Lamp1	Lysosome-associated membrane glycoprotein 1	2519.48	2361.76	2362.62	2513.07	2367.91	1465.21	1828.88	0.451852	0.442	0.51142	0.492318	0.426912	-0.198133	0.21897	0.580063	-0.016572	-0.026424	0.042996	0.023894	-0.041512	-0.666557	-0.249454
ALQEGEGDLSISADRLSEKR	ALQEGEGDLSISADRLSEK[Cab]R	379	398	Q9ER72	SYCC_MOUSE	Cars1	Cysteine--tRNA ligase, cytoplasmic	ND	ND	ND	ND	ND	ND	ND
ALQEQLEK	ALQEQLEK[Cab]	7	14	O35691	PININ_MOUSE	Pnn	Pinin	1069.13	1521.51	1430.47	2399.78	1797.62	1511.47	1180.96	-0.784832	-0.192362	-0.212477	0.425766	0.0293884	-0.153281	-0.412027	0.654709	-0.388275	0.204195	0.18408	0.822323	0.425945	0.243276	-0.01547
ALQGSLGGVEK	ALQGSLGGVEK[Cab]	837	847	Q3U319	BRE1B_MOUSE	Rnf40	E3 ubiquitin-protein ligase BRE1B	ND	ND	ND	ND	ND	742.056	ND
ALQQEKQALK	ALQQEK[Cab]QALK	312	321	Q8CCP0	NEMF_MOUSE	Nemf	Nuclear export mediator factor Nemf	1391.58	ND	ND	ND	1218.37	ND	ND
ALQQYTLEPSEKPFDLK	ALQQYTLEPSEK[Cab]PFDLK	561	577	Q9QZE5	COPG1_MOUSE	Copg1	Coatomer subunit gamma-1	ND	ND	ND	ND	ND	ND	ND
ALRDSAPDKPVAVEK	ALRDSAPDK[Cab]PVAVEK	992	1006	Q5DW34	EHMT1_MOUSE	Ehmt1	Histone-lysine N-methyltransferase EHMT1	ND	ND	ND	ND	ND	ND	ND
ALSEKFQGSGAAAETTEAR	ALSEK[Cab]FQGSGAAAETTEAR	199	217	E9PYH6	SET1A_MOUSE	Setd1a	Histone-lysine N-methyltransferase SETD1A	881.792	ND	ND	ND	ND	ND	ND
ALSEKSAPEVTAPGAPAYR	ALSEK[Cab]SAPEVTAPGAPAYR	1228	1246	Q99104	MYO5A_MOUSE	Myo5a	Unconventional myosin-Va	ND	ND	ND	ND	ND	ND	ND
ALSQLAEVEEK	ALSQLAEVEEK[Cab]	366	376	Q9WV80	SNX1_MOUSE	Snx1	Sorting nexin-1	3002.93	3615.04	2714.85	2762.93	2996.36	2352.08	1751.12	0.705098	1.05615	0.711906	0.629063	0.766513	0.4847	0.156286	0.838167	-0.119287	0.231765	-0.112479	-0.195322	-0.0578717	-0.339685	-0.668099
ALSQRDPPHNNFFFFDGMK	ALSQRDPPHNNFFFFDGMK[Cab]	321	339	Q9R1T2	SAE1_MOUSE	Sae1	SUMO-activating enzyme subunit 1	745.209	ND	ND	ND	ND	ND	ND
ALSTGEK	ALSTGEK[Cab]	38	44	P17742	PPIA_MOUSE	Ppia	Peptidyl-prolyl cis-trans isomerase A	3167.4	3106.48	ND	3624.9	ND	ND	ND
ALSTGEKGFGYK	ALSTGEK[Cab]GFGYK	38	49	P17742	PPIA_MOUSE	Ppia	Peptidyl-prolyl cis-trans isomerase A	ND	2189.6	ND	ND	ND	ND	ND
ALSTGEKGFGYK	ALSTGEK[Cab]GFGYK[Cab]	38	49	P17742	PPIA_MOUSE	Ppia	Peptidyl-prolyl cis-trans isomerase A	724.172	1216.17	1341.36	ND	ND	1159.56	ND	-1.34687	-0.515522	-0.30527	N/A	N/A	-0.535655	N/A	0	-0.624316	0.207032	0.417284	N/A	N/A	0.186899	N/A
ALTALFK	ALTALFK[Cab]	28	34	P28658	ATX10_MOUSE	Atxn10	Ataxin-10	3609.84	3512.75	3558.24	1929.63	2591.19	2408.65	2204.87	0.970664	1.01474	1.1022	0.111187	0.556916	0.518987	0.488703	2.31761	-0.0585373	-0.0144613	0.0729987	-0.918014	-0.472285	-0.510214	-0.540498
ALTALFKEQR	ALTALFK[Cab]EQR	28	37	P28658	ATX10_MOUSE	Atxn10	Ataxin-10	1895.72	ND	ND	738.377	916.137	ND	1126.78	0.0414701	N/A	N/A	-1.27471	-0.943065	N/A	-0.479778	0	0	N/A	N/A	-1.31618	-0.984535	N/A	-0.521248
ALTGGIAHLFK	ALTGGIAHLFK[Cab]	133	143	O08749	DLDH_MOUSE	Dld	Dihydrolipoyl dehydrogenase, mitochondrial	1541.83	1725.66	1680.3	878.915	1493.43	1603.91	ND	-0.25663	-0.010715	0.0197506	-1.02334	-0.238075	-0.0676403	N/A	0.515008	-0.174099	0.0718165	0.102282	-0.940809	-0.155544	0.0148912	N/A
ALTGGIAHLFKQNK	ALTGGIAHLFK[Cab]QNK	133	146	O08749	DLDH_MOUSE	Dld	Dihydrolipoyl dehydrogenase, mitochondrial	1273.75	1110.01	1739.79	1405.15	1005.82	1346.96	1763.99	-0.532191	-0.647287	0.0699482	-0.34641	-0.80833	-0.319531	0.166851	0.0497589	-0.162348	-0.277444	0.439791	0.0234333	-0.438487	0.0503123	0.536694
ALTKAQK	ALTK[Ac]AQK[Cab]	18	24	Q64478	H2B1H_MOUSE	H2bc9	Histone H2B type 1-H	1331.41	2360.67	2133.16	2732.88	1482.65	1381.65	1020.21	-0.468319	0.441335	0.364024	0.61329	-0.248524	-0.282847	-0.623116	0.252732	-0.580666	0.328988	0.251677	0.500943	-0.360871	-0.395194	-0.735463
ALTLPGSSENEYIMK	ALTLPGSSEN[Da]EYIMK[Cab]	560	574	Q9ERK4	XPO2_MOUSE	Cse1l	Exportin-2	1138.59	822.64	981.557	1662.19	ND	ND	ND	-0.694021	-1.07953	-0.755823	-0.104048	N/A	N/A	N/A	0	0.149104	-0.236405	0.0873017	0.739077	N/A	N/A	N/A
ALTLPGSSENEYIMK	ALTLPGSSENEYIMK[Cab]	560	574	Q9ERK4	XPO2_MOUSE	Cse1l	Exportin-2	1159.61	ND	1637.79	1183.52	847.5	1020.18	ND	-0.667636	N/A	-0.0172157	-0.594054	-1.05542	-0.720413	N/A	0.632201	-0.32521	N/A	0.32521	-0.251628	-0.712994	-0.377987	N/A
ALTSELANARDESKK	ALTSELANARDESK[Cab]K	524	538	P26041	MOES_MOUSE	Msn	Moesin	ND	ND	ND	ND	ND	857.344	ND
ALTYDEK	ALTYDEK[Cab]	449	455	Q8BYA0	TBCD_MOUSE	Tbcd	Tubulin-specific chaperone D	1031.84	ND	793.697	693.455	ND	873.227	ND
ALTYEKLR	ALTYEK[Cab]LR	244	251	O08800	SPB8_MOUSE	Serpinb8	Serpin B8	1171.1	ND	ND	ND	ND	ND	ND
ALVSEWK	ALVSEWK[Cab]	485	491	Q3U1J4	DDB1_MOUSE	Ddb1	DNA damage-binding protein 1	1593.35	1275.32	1366.84	3031.79	2778.24	1521.56	2136.84	-0.209212	-0.447004	-0.278121	0.763034	0.657474	-0.143685	0.44349	1.524	0.102234	-0.135558	0.0333247	1.07448	0.96892	0.167761	0.754936
ALVSEWKEPQGK	ALVSEWK[Cab]EPQGK	485	496	Q3U1J4	DDB1_MOUSE	Ddb1	DNA damage-binding protein 1	ND	908.716	1688.58	ND	ND	722.971	ND
ALWCSDDKQILSADDK	ALWCSDDK[Cab]QILSADDK	149	164	Q9Z1Z2	STRAP_MOUSE	Strap	Serine-threonine kinase receptor-associated protein	2022.12	1005.2	1391.48	1153.39	1453.5	1867.9	ND	0.134596	-0.790375	-0.252343	-0.631251	-0.277165	0.15218	N/A	0.0494886	0.437303	-0.487668	0.0503643	-0.328544	0.0255423	0.454887	N/A
ALYEALDLQSAFFK	ALYEALDLQSAFFK[Cab]	303	316	Q920E5	FPPS_MOUSE	Fdps	Farnesyl pyrophosphate synthase	1400.85	2362.1	1594.85	2834.02	ND	ND	1849.91	-0.394975	0.442207	-0.0555477	0.665718	N/A	N/A	0.235464	0.539697	-0.392203	0.444979	-0.0527758	0.66849	N/A	N/A	0.238236
ALYEYLTAKNLK	ALYEYLTAK[Cab]NLK	1337	1348	Q6PB66	LPPRC_MOUSE	Lrpprc	Leucine-rich PPR motif-containing protein, mitochondrial	3300.59	3147.39	2043.53	3521.07	3298.99	4275.14	3588.35	0.841449	0.856296	0.302098	0.978879	0.905325	1.34674	1.19133	1.13892	0.174835	0.189682	-0.364516	0.312265	0.238711	0.680126	0.524716
ALYLIATNGTPELQNPEK	ALYLIATN[Da]GTPELQNPEK[Cab]	451	468	Q8CIN4	PAK2_MOUSE	Pak2	Serine/threonine-protein kinase PAK 2	820.824	961.084	1234.4	ND	862.388	899.493	ND	-1.16613	-0.855128	-0.425161	N/A	-1.03029	-0.902052	N/A	0.201036	-0.350657	-0.039655	0.390312	N/A	-0.214817	-0.086579	N/A
AMFDSDFK	AM[Oxi]FDSDFK[Cab]	220	227	Q8BFV2	PCID2_MOUSE	Pcid2	PCI domain-containing protein 2	1866.02	ND	1148.69	1616.86	999.085	1377.64	824.053	0.0186906	N/A	-0.528975	-0.143939	-0.81802	-0.287033	-0.931179	0.359985	0.273833	N/A	-0.273833	0.111203	-0.562878	-0.0318908	-0.676037
AMARDEKNYYQDTPK	AMARDEK[Cab]NYYQDTPK	132	146	Q9CPT5	NOP16_MOUSE	Nop16	Nucleolar protein 16	ND	ND	ND	ND	ND	ND	ND
AMEMTWNNMEKK	AMEMTWNNMEK[Cab]K	514	525	P25976	UBF1_MOUSE	Ubtf	Nucleolar transcription factor 1	ND	ND	ND	ND	ND	967.148	ND
AMENIGELK	AMENIGELK[Cab]	178	186	Q569Z5	DDX46_MOUSE	Ddx46	Probable ATP-dependent RNA helicase DDX46	2259.26	1665.62	1664.68	2855.28	2461.58	2306.32	2381.21	0.294579	-0.0618062	0.00627995	0.676496	0.482886	0.456358	0.599706	2.12083	0.214895	-0.14149	-0.0734043	0.596812	0.403202	0.376674	0.520022
AMESIWK	AMESIWK[Cab]	162	168	O70145	NCF2_MOUSE	Ncf2	Neutrophil cytosol factor 2	2018.11	1161.24	1234.01	2037.84	1851.32	1209.61	1572.91	0.13173	-0.582195	-0.425611	0.189904	0.0718546	-0.474699	0.00144291	0.416547	0.423755	-0.29017	-0.133586	0.481929	0.36388	-0.182674	0.293468
AMESIWKQK	AMESIWK[Cab]QK	162	170	O70145	NCF2_MOUSE	Ncf2	Neutrophil cytosol factor 2	992.103	1106.31	ND	1619.25	ND	2097.47	ND
AMFDSDFK	AMFDSDFK[Cab]	220	227	Q8BFV2	PCID2_MOUSE	Pcid2	PCI domain-containing protein 2	3413.62	3750.97	3537.43	2154.87	3339.76	2597.8	2443.15	0.89003	1.1094	1.09373	0.270463	0.923045	0.628055	0.636752	1.24636	-0.141023	0.0783467	0.0626767	-0.76059	-0.108008	-0.402998	-0.394301
AMGDTEIK	AMGDTEIK[Cab]	329	336	O55029	COPB2_MOUSE	Copb2	Coatomer subunit beta'	906.042	ND	ND	ND	ND	ND	ND
AMLESIGVPLEK	AMLESIGVPLEK[Cab]	103	114	Q91WQ3	SYYC_MOUSE	Yars1	Tyrosine--tRNA ligase, cytoplasmic	2095.54	1706.19	1972.76	1624.66	2171.8	2206.21	1750.76	0.186048	-0.0270867	0.251249	-0.136997	0.302194	0.392333	0.155996	0.0981454	0.0493112	-0.163823	0.114512	-0.273734	0.165457	0.255596	0.0192592
AMLSTGFK	AMLSTGFK[Cab]	1302	1309	B2RQC6	PYR1_MOUSE	Cad	CAD protein	1654.31	2050.98	1370.23	2196.87	2281.64	2462.88	3318.91	-0.155046	0.238453	-0.274545	0.298316	0.373372	0.551108	1.07872	1.31952	-0.0913333	0.302166	-0.210832	0.362029	0.437085	0.614821	1.14243
AMMYSGELK	AMMYSGELK[Cab]	481	489	P24547	IMDH2_MOUSE	Impdh2	Inosine-5'-monophosphate dehydrogenase 2	1310.59	1000.14	934.011	2277.25	1197.54	1616.4	2087.01	-0.491053	-0.797665	-0.827456	0.350155	-0.556624	-0.0564499	0.409446	1.34764	0.214338	-0.0922737	-0.122065	1.05555	0.148767	0.648941	1.11484
AMQDAEVSKSDIGEVILVGGMTR	AMQDAEVSK[Cab]SDIGEVILVGGM[Oxi]TR	369	391	P38647	GRP75_MOUSE	Hspa9	Stress-70 protein, mitochondrial	ND	ND	ND	ND	ND	ND	ND
AMQHAEVYYK	AMQHAEVYYK[Cab]	43	52	Q9D0B6	PBDC1_MOUSE	Pbdc1	Protein PBDC1	925.219	1386.2	1651.9	ND	ND	ND	1139.71	-0.993406	-0.326724	-0.00484085	N/A	N/A	N/A	-0.463319	0	-0.551749	0.114933	0.436816	N/A	N/A	N/A	-0.021662
AMQSLKSR	AMQSLK[Cab]SR	48	55	P63325	RS10_MOUSE	Rps10	40S ribosomal protein S10	3896.64	1541.83	1854.45	3067.93	2732.14	1410.28	1888.14	1.08096	-0.173217	0.162024	0.78013	0.63333	-0.253251	0.264976	0.000232196	0.724371	-0.529806	-0.194565	0.423541	0.276741	-0.60984	-0.091613
AMVSNAQLDNEK	AMVSNAQLDNEK[Cab]	118	129	Q3UZ39	LRRF1_MOUSE	Lrrfip1	Leucine-rich repeat flightless-interacting protein 1	1573.34	ND	1985.12	1651.47	1082.38	1799.84	1268.13	-0.227442	N/A	0.260255	-0.113381	-0.702488	0.0986357	-0.309291	0.388828	-0.243849	N/A	0.243849	-0.129788	-0.718894	0.0822292	-0.325697
AMVTETMMK	AMVTETMMK[Cab]	716	724	Q921C5	BICD2_MOUSE	Bicd2	Protein bicaudal D homolog 2	ND	ND	ND	ND	997.255	1009.08	ND
ANGTPASLNGKAAK	AN[Da]GTPASLNGK[Cab]AAK	548	561	E9Q5C9	NOLC1_MOUSE	Nolc1	Nucleolar and coiled-body phosphoprotein 1	1533.36	1383.8	ND	ND	1720.02	2906.36	834.087	-0.264578	-0.329226	N/A	N/A	-0.0342712	0.789978	-0.91372	0.138843	0.032324	-0.032324	N/A	N/A	0.262631	1.08688	-0.616818
ANAEKTSGSSIK	ANAEK[Cab]TSGSSIK	33	44	P56382	ATP5E_MOUSE	Atp5f1e	ATP synthase subunit epsilon, mitochondrial	ND	ND	ND	ND	ND	ND	ND
ANDDLADAGLEK	ANDDLADAGLEK[Cab]	198	209	Q99K70	RRAGC_MOUSE	Rragc	Ras-related GTP-binding protein C	ND	ND	ND	ND	ND	ND	ND
ANEDVCQDCMK	ANEDVCQDCMK[Cab]	192	202	Q61207	SAP_MOUSE	Psap	Prosaposin	ND	ND	ND	ND	ND	ND	ND
ANEEDEQEEGGDGASGDPKK	ANEEDEQEEGGDGASGDPK[Cab]K	34	53	Q3UHX2	HAP28_MOUSE	Pdap1	28 kDa heat- and acid-stable phosphoprotein	ND	ND	ND	ND	ND	ND	ND
ANEEELK	ANEEELK[Cab]	76	82	Q99JI4	PSMD6_MOUSE	Psmd6	26S proteasome non-ATPase regulatory subunit 6	1937.37	1184.29	1316.97	1648.82	1297.76	1142.06	903.931	0.072824	-0.553841	-0.331739	-0.115698	-0.440679	-0.557592	-0.797705	0.39324	0.343743	-0.282922	-0.0608203	0.155221	-0.16976	-0.286673	-0.526786
ANEYDFK	ANEYDFK[Cab]	1042	1048	Q8R0G9	NU133_MOUSE	Nup133	Nuclear pore complex protein Nup133	1042.52	ND	ND	ND	ND	ND	640.997
ANEYDFKK	ANEYDFK[Cab]K	1042	1049	Q8R0G9	NU133_MOUSE	Nup133	Nuclear pore complex protein Nup133	2067.7	1109.92	1575.75	1710.69	2022.55	1871.63	1452.62	0.166755	-0.647403	-0.0729332	-0.0625567	0.199477	0.155058	-0.113327	0.456721	0.351282	-0.462876	0.111594	0.12197	0.384004	0.339585	0.0712001
ANFSLPEK	ANFSLPEK[Cab]	592	599	Q00PI9	HNRL2_MOUSE	Hnrnpul2	Heterogeneous nuclear ribonucleoprotein U-like protein 2	2361.54	3498.97	3368.54	2030	1784.75	2738.09	2402.33	0.358457	1.00907	1.02316	0.184342	0.0190201	0.703932	0.612445	0.74333	-0.438439	0.212174	0.226264	-0.612554	-0.777876	-0.0929637	-0.184451
ANHTIYINNLNEK	ANHTIYINNLNEK[Cab]	14	26	Q62189	SNRPA_MOUSE	Snrpa	U1 small nuclear ribonucleoprotein A	ND	ND	ND	801.807	ND	ND	ND
ANLEKAQSELSGAADEAAR	ANLEK[Cab]AQSELSGAADEAAR	132	150	Q9D3D9	ATPD_MOUSE	Atp5f1d	ATP synthase subunit delta, mitochondrial	ND	ND	ND	735.141	ND	ND	ND
ANMDGLK	ANMDGLK[Cab]	89	95	P16254	SRP14_MOUSE	Srp14	Signal recognition particle 14 kDa protein	2276.66	1887.42	2080.66	2187.97	2742.2	2407.16	2237.34	0.305648	0.118556	0.328077	0.292461	0.638635	0.518094	0.509793	1.18252	0.0548877	-0.132204	0.0773167	0.0417007	0.387875	0.267334	0.259033
ANNLHSGDNFQLNDSEIERQHFK	ANNLHSGDNFQLNDSEIERQHFK[Cab]	300	322	B9EJ86	OSBL8_MOUSE	Osbpl8	Oxysterol-binding protein-related protein 8	ND	ND	ND	ND	ND	ND	ND
ANPIQGFSAKWDYDK	ANPIQGFSAK[Cab]WDYDK	150	164	P19783	COX41_MOUSE	Cox4i1	Cytochrome c oxidase subunit 4 isoform 1, mitochondrial	ND	779.297	657.156	ND	ND	ND	1015.95
ANQEVAVKIIR	ANQEVAVK[Cab]IIR	710	720	Q61136	PRP4B_MOUSE	Prpf4b	Serine/threonine-protein kinase PRP4 homolog	2708.45	2224.75	1165.26	2052.68	1194.99	1159.5	1822.11	0.556194	0.355783	-0.50832	0.200371	-0.559704	-0.535737	0.213619	0.343008	0.421642	0.221231	-0.642872	0.0658187	-0.694256	-0.670289	0.0790667
ANQLAEEIESSAQYK	ANQLAEEIESSAQYK[Cab]	410	424	O70305	ATX2_MOUSE	Atxn2	Ataxin-2	1494.91	960.982	1061.26	1202.78	ND	ND	1177.76	-0.301213	-0.85528	-0.643186	-0.570759	N/A	N/A	-0.415943	0.183103	0.29868	-0.255387	-0.043293	0.029134	N/A	N/A	0.18395
ANQVLKFTK	ANQVLK[Cab]FTK	661	669	E9Q5C9	NOLC1_MOUSE	Nolc1	Nucleolar and coiled-body phosphoprotein 1	2293.31	983.07	1489.6	1415.06	1627.29	1887.29	1996.72	0.316158	-0.822497	-0.15404	-0.336268	-0.11423	0.16708	0.34564	0.296078	0.536284	-0.602371	0.0660863	-0.116142	0.105896	0.387206	0.565766
ANSANLKLR	ANSANLK[Cab]LR	19	27	P06745	G6PI_MOUSE	Gpi	Glucose-6-phosphate isomerase	ND	ND	ND	ND	ND	ND	ND
ANVEHMTEK	ANVEHMTEK[Cab]	606	614	P12382	PFKAL_MOUSE	Pfkl	ATP-dependent 6-phosphofructokinase, liver type	ND	ND	ND	ND	ND	ND	ND
ANVEKPVK	ANVEK[Cab]PVK	61	68	Q99JX3	GORS2_MOUSE	Gorasp2	Golgi reassembly-stacking protein 2	2295.2	800.574	1882.93	1810.21	2526.95	1551.23	ND	0.31735	-1.11876	0.184014	0.0190253	0.5207	-0.115824	N/A	0.280931	0.523149	-0.912961	0.389813	0.224824	0.726499	0.0899747	N/A
ANYMDNWK	ANYMDNWK[Cab]	307	314	Q8R2U0	SEH1_MOUSE	Seh1l	Nucleoporin SEH1	ND	1362.96	1159.4	1819.48	ND	1638.67	ND
ANYSLNTDDPLIFK	ANYSLNTDDPLIFK[Cab]	288	301	P03958	ADA_MOUSE	Ada	Adenosine deaminase	2710.56	1791.96	2339.41	2366.6	2211.1	1310.45	1665.19	0.557318	0.0436788	0.497176	0.405684	0.328065	-0.359176	0.0836983	0.454359	0.19126	-0.322379	0.131118	0.0396264	-0.0379926	-0.725234	-0.282359
APAEPPEGEEK	APAEPPEGEEK[Cab]	1610	1620	Q6PDQ2	CHD4_MOUSE	Chd4	Chromodomain-helicase-DNA-binding protein 4	ND	ND	ND	ND	ND	ND	ND
APAVATVGSICDLNLK	APAVATVGSICDLNLK[Cab]	2105	2120	Q80X90	FLNB_MOUSE	Flnb	Filamin-B	2048.26	2971.41	1734.72	2123.95	2036.91	1663.4	1088.67	0.153125	0.773286	0.0657387	0.249615	0.20968	-0.0151014	-0.529426	0.572711	-0.177592	0.442569	-0.264978	-0.0811016	-0.121037	-0.345818	-0.860143
APFLETDQLKK	APFLETDQLK[Cab]K	143	153	Q61490	CD166_MOUSE	Alcam	CD166 antigen	1607.89	1745.79	1818.52	2774.2	2123.46	1507.76	1029.44	-0.196105	0.00602102	0.1338	0.634938	0.269714	-0.156825	-0.610123	0.0566989	-0.177344	0.0247823	0.152561	0.653699	0.288475	-0.138064	-0.591362
APGFAQMLK	APGFAQM[Oxi]LK[Cab]	8	16	P42932	TCPQ_MOUSE	Cct8	T-complex protein 1 subunit theta	1242.06	1274.57	ND	1567.05	1279.3	749.986	ND	-0.568536	-0.447854	N/A	-0.189087	-0.461343	-1.1643	N/A	0.0891181	-0.060341	0.060341	N/A	0.319108	0.046852	-0.656105	N/A
APGFAQMLK	APGFAQMLK[Cab]	8	16	P42932	TCPQ_MOUSE	Cct8	T-complex protein 1 subunit theta	6630.31	5690.4	5563.19	5184.52	5873.03	7865.01	6048.78	1.8478	1.71067	1.74694	1.53708	1.73741	2.22621	1.94466	0.205105	0.07933	-0.0578	-0.02153	-0.23139	-0.03106	0.45774	0.17619
APLFKFLDLFPK	APLFK[Cab]FLDLFPK	2079	2090	E9Q555	RN213_MOUSE	Rnf213	E3 ubiquitin-protein ligase RNF213	969.813	1082.75	1463.59	1008.82	1160.88	910.93	ND	-0.925494	-0.683159	-0.179453	-0.824461	-0.601483	-0.883824	N/A	0.29929	-0.329459	-0.0871237	0.416582	-0.228426	-0.00544767	-0.287789	N/A
APPEDDNREIATWK	APPEDDNREIATWK[Cab]	436	449	Q6ZQ08	CNOT1_MOUSE	Cnot1	CCR4-NOT transcription complex subunit 1	ND	ND	ND	ND	ND	ND	ND
APQCLGKFIEIAAR	APQCLGK[Cab]FIEIAAR	535	548	Q8VEK3	HNRPU_MOUSE	Hnrnpu	Heterogeneous nuclear ribonucleoprotein U	1817.75	1250.04	2839.85	1936.38	1584.45	2611.21	997.68	-0.0191188	-0.475891	0.776846	0.11623	-0.152721	0.635481	-0.65534	0.0880185	-0.113064	-0.569836	0.682901	0.0222846	-0.246666	0.541536	-0.749285
APQDVAMEDLEDKS	APQDVAM[Oxi]EDLEDK[Cab]S	110	123	Q9D937	CK098_MOUSE		Uncharacterized protein C11orf98 homolog	ND	945.559	1769.81	914.231	1074.08	ND	ND
APQDVAMEDLEDKS	APQDVAMEDLEDK[Cab]S	110	123	Q9D937	CK098_MOUSE		Uncharacterized protein C11orf98 homolog	1602.5	1292.23	2609.17	1629.01	1001.11	2037.2	1271.18	-0.20095	-0.427995	0.654624	-0.133143	-0.815097	0.277349	-0.305818	0.267739	-0.20951	-0.436555	0.646064	-0.141703	-0.823657	0.268789	-0.314378
APQETYADIGGLDNQIQEIK	APQETYADIGGLDN[Da]QIQEIK[Cab]	179	198	P62192	PRS4_MOUSE	Psmc1	26S proteasome regulatory subunit 4	ND	ND	ND	762.058	ND	ND	ND
APQHTAVGFK	APQHTAVGFK[Cab]	312	321	P14685	PSMD3_MOUSE	Psmd3	26S proteasome non-ATPase regulatory subunit 3	2580.29	1539.51	2070.26	2110.61	1258.56	ND	812.856	0.486261	-0.17539	0.320843	0.240529	-0.48493	N/A	-0.950917	0.694258	0.27569	-0.385961	0.110272	0.0299577	-0.695501	N/A	-1.16149
APRPTRPDK	APRPTRPDK[Cab]	39	47	Q9CZM2	RL15_MOUSE	Rpl15	60S ribosomal protein L15	1963.47	2286.38	ND	ND	ND	ND	ND
APRPTRPDKAR	APRPTRPDK[Cab]AR	39	49	Q9CZM2	RL15_MOUSE	Rpl15	60S ribosomal protein L15	ND	1071.46	758.271	ND	1002.3	ND	ND
APSGRDEPCLLKR	APSGRDEPCLLK[Cab]R	1944	1956	Q80X90	FLNB_MOUSE	Flnb	Filamin-B	ND	ND	ND	ND	ND	ND	ND
APSVANIGSHCDLSLK	APSVANIGSHCDLSLK[Cab]	2150	2165	Q8BTM8	FLNA_MOUSE	Flna	Filamin-A	ND	ND	1091.88	ND	731.927	ND	ND
AQADIYK	AQADIYK[Cab]	296	302	O88522	NEMO_MOUSE	Ikbkg	NF-kappa-B essential modulator	1850.16	1493.56	1421.72	915.203	1526.09	2315.73	1520.18	0.00637579	-0.21911	-0.221326	-0.964972	-0.206863	0.462231	-0.0477476	0.0434325	0.151063	-0.0744233	-0.0766393	-0.820285	-0.0621763	0.606918	0.0969391
AQALRDNSTMGYMMAKK	AQALRDNSTMGYMMAK[Cab]K	608	624	P11499	HS90B_MOUSE	Hsp90ab1	Heat shock protein HSP 90-beta	ND	ND	ND	ND	ND	ND	ND
AQAREEKHQK	AQAREEK[Cab]HQK	307	316	P26041	MOES_MOUSE	Msn	Moesin	1735.24	641.403	ND	ND	783.003	1091.55	ND
AQCEDDLAEK	AQCEDDLAEK[Cab]	365	374	Q8BSY0	ASPH_MOUSE	Asph	Aspartyl/asparaginyl beta-hydroxylase	ND	ND	ND	ND	ND	ND	ND
AQCEDDLAEKQR	AQCEDDLAEK[Cab]QR	365	376	Q8BSY0	ASPH_MOUSE	Asph	Aspartyl/asparaginyl beta-hydroxylase	1031.95	1227.29	1136.9	ND	1589.64	985.583	ND	-0.8359	-0.502388	-0.543857	N/A	-0.147998	-0.770187	N/A	0.240079	-0.208518	0.124994	0.0835247	N/A	0.479384	-0.142805	N/A
AQDIETLKK	AQDIETLK[Cab]K	830	838	Q62383	SPT6H_MOUSE	Supt6h	Transcription elongation factor SPT6	1455.77	1736.72	1542.15	2087.42	1409.57	1661.09	2411.13	-0.339489	-0.00150061	-0.10402	0.224584	-0.321442	-0.0171099	0.617722	0.493237	-0.191152	0.146836	0.0443165	0.372921	-0.173105	0.131227	0.766059
AQEDDLK	AQEDDLK[Cab]	513	519	Q8BXN9	TM87A_MOUSE	Tmem87a	Transmembrane protein 87A	ND	ND	ND	ND	ND	ND	857.602
AQEIDQTNDFK	AQEIDQTNDFK[Cab]	66	76	Q9JHI5	IVD_MOUSE	Ivd	Isovaleryl-CoA dehydrogenase, mitochondrial	2450.22	1462.49	1975.79	3012.18	2640.73	2642.53	2919.18	0.41164	-0.249436	0.253465	0.753671	0.584238	0.652683	0.893575	1.59698	0.273084	-0.387992	0.114909	0.615115	0.445682	0.514127	0.755019
AQEVAELK	AQEVAELK[Cab]	375	382	Q9DBE9	SPB1_MOUSE	Ftsj3	pre-rRNA 2'-O-ribose RNA methyltransferase FTSJ3	ND	1212.23	911.268	ND	879.948	ND	ND
AQFEGIVTDLIKR	AQFEGIVTDLIK[Cab]R	349	361	P38647	GRP75_MOUSE	Hspa9	Stress-70 protein, mitochondrial	19285.6	12393.9	15821.4	14514.3	21823.3	19236.9	18362.4	3.38818	2.83369	3.25484	3.02227	3.6311	3.51657	3.54669	0.578712	0.229277	-0.325213	0.0959367	-0.136633	0.472197	0.357667	0.387787
AQFGDKPSEGRPR	AQFGDK[Cab]PSEGRPR	42	54	Q80UW8	RPAB1_MOUSE	Polr2e	DNA-directed RNA polymerases I, II, and III subunit RPABC1	ND	ND	ND	ND	ND	ND	ND
AQFLVEK	AQFLVEK[Cab]	210	216	O35129	PHB2_MOUSE	Phb2	Prohibitin-2	2866.92	2033.68	3653.1	2358.32	2597.34	1348.47	2979.1	0.638229	0.226233	1.14015	0.400628	0.560335	-0.317913	0.922887	0.302425	-0.029975	-0.441971	0.471946	-0.267576	-0.107869	-0.986117	0.254683
AQFLVEKAK	AQFLVEK[Cab]AK	210	218	O35129	PHB2_MOUSE	Phb2	Prohibitin-2	2432.36	1812.06	1759.63	1751.42	2127.28	1486.97	1679.17	0.401085	0.0597663	0.0863056	-0.0286088	0.27231	-0.176865	0.0957584	0.427057	0.218699	-0.122619	-0.09608	-0.210994	0.0899244	-0.359251	-0.0866272
AQGASDVVLYK	AQGASDVVLYK[Cab]	54	64	Q9WUA2	SYFB_MOUSE	Farsb	Phenylalanine--tRNA ligase beta subunit	2555.97	1314.58	1925.57	1087.64	1205.18	1417.95	2029.53	0.4726	-0.40326	0.21632	-0.715935	-0.547453	-0.245431	0.369157	0.474824	0.37738	-0.49848	0.1211	-0.811155	-0.642673	-0.340651	0.273937
AQGATGEVYCPSGEK	AQGATGEVYCPSGEK[Cab]	728	742	Q8K3X4	I2BPL_MOUSE	Irf2bpl	Probable E3 ubiquitin-protein ligase IRF2BPL	ND	ND	ND	ND	ND	ND	ND
AQGELSEK	AQGELSEK[Cab]	363	370	Q8BL66	EEA1_MOUSE	Eea1	Early endosome antigen 1	1269.01	2012.73	1860	1729.47	1325.83	1376.87	752.794	-0.537573	0.211291	0.166336	-0.0468078	-0.409803	-0.287848	-1.06166	0.556226	-0.484258	0.264606	0.219651	0.00650753	-0.356488	-0.234533	-1.00834
AQGWQGLK	AQGWQGLK[Cab]	314	321	Q9CR16	PPID_MOUSE	Ppid	Peptidyl-prolyl cis-trans isomerase D	2051.75	1823.76	739.218	795.343	1020.04	861.497	ND	0.155584	0.0690513	-1.1649	-1.16749	-0.788072	-0.964318	N/A	0.681205	0.469006	0.382473	-0.851478	-0.854068	-0.47465	-0.650896	N/A
AQHEDQVEQYK	AQHEDQVEQYK[Cab]	250	260	P48678	LMNA_MOUSE	Lmna	Prelamin-A/C	ND	ND	ND	ND	ND	ND	ND
AQHEDQVEQYKK	AQHEDQVEQYK[Cab]K	250	261	P48678	LMNA_MOUSE	Lmna	Prelamin-A/C	2045.19	932.476	1022.52	895.05	1816.12	1279.87	ND	0.15096	-0.898723	-0.696836	-0.997095	0.044157	-0.393235	N/A	0.0249021	0.632493	-0.41719	-0.215303	-0.515562	0.52569	0.088298	N/A
AQHQLGEFK	AQHQLGEFK[Cab]	341	349	Q8BJ71	NUP93_MOUSE	Nup93	Nuclear pore complex protein Nup93	3481.95	2849.51	2569.28	905.346	4053.7	2635.12	2731.1	0.918622	0.712853	0.632397	-0.980594	1.20254	0.648635	0.797496	0.235656	0.163998	-0.041771	-0.122227	-1.73522	0.447916	-0.105989	0.042872
AQIALDIKSAK	AQIALDIK[Cab]SAK	824	834	Q9CZU3	MTREX_MOUSE	Mtrex	Exosome RNA helicase MTR4	1489.69	1299.76	870.207	2267.01	1318.73	2052.29	1523.43	-0.306261	-0.419621	-0.929537	0.343657	-0.417547	0.288001	-0.0446634	1.13646	0.245545	0.132185	-0.377731	0.895463	0.134259	0.839807	0.507143
AQIEEEKK	AQIEEEK[Cab]K	606	613	Q80UM3	NAA15_MOUSE	Naa15	N-alpha-acetyltransferase 15, NatA auxiliary subunit	759.28	ND	ND	ND	ND	ND	ND
AQIITEK	AQIITEK[Cab]	481	487	Q99P72	RTN4_MOUSE	Rtn4	Reticulon-4	742.873	ND	ND	ND	ND	ND	ND
AQKPWAKK	AQK[Cab]PWAK[Ac]K	141	148	Q9WVE8	PACN2_MOUSE	Pacsin2	Protein kinase C and casein kinase substrate in neurons protein 2	779.443	1489.2	2280.06	2618.44	1557.03	1246.6	976.95	-1.24076	-0.22332	0.460103	0.551572	-0.177899	-0.431232	-0.685633	0.104463	-0.906101	0.111339	0.794762	0.886231	0.15676	-0.096573	-0.350974
AQLENEKK	AQLENEK[Cab]K	321	328	P26043	RADI_MOUSE	Rdx	Radixin	2167.77	2179.71	2699.18	2115.96	2650.07	2709.32	2019.24	0.234936	0.326272	0.703552	0.244177	0.589329	0.688698	0.36182	0.106154	-0.186651	-0.0953147	0.281965	-0.17741	0.167742	0.267111	-0.0597667
AQLETTLKSR	AQLETTLK[Cab]SR	326	335	P23249	MOV10_MOUSE	Mov10	Putative helicase MOV-10	1009.18	1673.61	2209.57	1798.17	1379.98	1336.91	1930.35	-0.868091	-0.0548959	0.4148	0.00939608	-0.352048	-0.330337	0.296875	0.0738382	-0.698695	0.1145	0.584196	0.178792	-0.182652	-0.160941	0.466271
AQLNIGNVLPVGTMPEGTIVCCLEEKPGDRGK	AQLNIGNVLPVGTM[Oxi]PEGTIVCCLEEK[Cab]PGDRGK	94	125	P62918	RL8_MOUSE	Rpl8	60S ribosomal protein L8	ND	ND	ND	ND	ND	ND	ND
AQLVEIVGCHFK	AQLVEIVGCHFK[Cab]	176	187	O88574	SAP30_MOUSE	Sap30	Histone deacetylase complex subunit SAP30	2160.2	1714.6	1301.38	2370.69	1007.65	1226.35	1502.91	0.229891	-0.0199914	-0.348924	0.40817	-0.805701	-0.454866	-0.0642338	0.212629	0.276232	0.0263501	-0.302583	0.454511	-0.75936	-0.408525	-0.0178923
AQMVQEDLEK	AQM[Oxi]VQEDLEK[Cab]	449	458	P26041	MOES_MOUSE	Msn	Moesin	ND	ND	ND	ND	ND	ND	ND
AQMVQEDLEK	AQMVQEDLEK[Cab]	449	458	P26041	MOES_MOUSE	Msn	Moesin	ND	ND	ND	ND	ND	ND	ND
AQMVQEDLEKTRAELK	AQMVQEDLEK[Cab]TRAELK	449	464	P26041	MOES_MOUSE	Msn	Moesin	1357.82	ND	ND	ND	ND	737.569	ND
AQNDVMTMK	AQNDVMTMK[Cab]	200	208	Q61334	BAP29_MOUSE	Bcap29	B-cell receptor-associated protein 29	ND	ND	ND	782.637	ND	ND	ND
AQNLWEYK	AQNLWEYK[Cab]	724	731	Q8VDC0	SYLM_MOUSE	Lars2	Probable leucine--tRNA ligase, mitochondrial	2171.72	2478.46	2542.89	2336.75	2766.69	967.658	2661.76	0.237566	0.511585	0.617499	0.387371	0.651459	-0.796667	0.76039	0.182727	-0.217984	0.056035	0.161949	-0.068179	0.195909	-1.25222	0.30484
AQPSQAAEEPAEK	AQPSQAAEEPAEK[Cab]	244	256	Q9R1P4	PSA1_MOUSE	Psma1	Proteasome subunit alpha type-1	ND	ND	ND	ND	ND	ND	ND
AQPSQAAEEPAEKADEPMEH	AQPSQAAEEPAEK[Cab]ADEPM[Oxi]EH	244	263	Q9R1P4	PSA1_MOUSE	Psma1	Proteasome subunit alpha type-1	ND	ND	ND	ND	ND	ND	ND
AQPSQAAEEPAEKADEPMEH	AQPSQAAEEPAEK[Cab]ADEPMEH	244	263	Q9R1P4	PSA1_MOUSE	Psma1	Proteasome subunit alpha type-1	ND	ND	ND	ND	ND	ND	ND
AQQALVQKR	AQQALVQK[Cab]R	155	163	Q9CQQ7	AT5F1_MOUSE	Atp5pb	ATP synthase F(0) complex subunit B1, mitochondrial	1727.51	3770.39	3112.85	3568.49	3023.64	4982.07	2710.68	-0.0925822	1.11685	0.90927	0.998177	0.779588	1.56751	0.786666	0.449277	-0.737095	0.472337	0.264757	0.353664	0.135075	0.922997	0.142153
AQQLADVEAKK	AQQLADVEAK[Cab]K	784	794	Q9EQK5	MVP_MOUSE	Mvp	Major vault protein	ND	ND	ND	ND	1572	ND	ND
AQQQDKPPR	AQQQDK[Cab]PPR	1243	1251	Q7TSC1	PRC2A_MOUSE	Prrc2a	Protein PRRC2A	1292.91	ND	1013.1	1085.88	1330.59	864.751	ND	-0.510656	N/A	-0.71019	-0.718269	-0.404632	-0.958879	N/A	0.136882	0.099767	N/A	-0.099767	-0.107846	0.205791	-0.348456	N/A
AQQQLENGFK	AQQQLEN[Da]GFK[Cab]	123	132	Q8CJ53	CIP4_MOUSE	Trip10	Cdc42-interacting protein 4	ND	ND	ND	ND	ND	ND	ND
AQQYLDMCWK	AQQYLDMCWK[Cab]	122	131	Q8K012	FBP1L_MOUSE	Fnbp1l	Formin-binding protein 1-like	778.877	ND	ND	1066.85	ND	799.816	903.451	-1.24181	N/A	N/A	-0.743778	N/A	-1.0715	-0.79847	0	0	N/A	N/A	0.498032	N/A	0.17031	0.44334
AQYEDIAQKSK	AQYEDIAQK[Cab]SK	356	366	P04264	K2C1_HUMAN	KRT1	Keratin, type II cytoskeletal 1	1323.87	1447.27	1094.55	ND	845.815	1218.18	967.948	-0.476508	-0.264531	-0.598625	N/A	-1.05829	-0.46451	-0.698987	0.67295	-0.0299533	0.182024	-0.15207	N/A	-0.611735	-0.0179553	-0.252432
ARADPTVESEEAFK	ARADPTVESEEAFK[Cab]	103	116	Q9R0Q4	MO4L2_MOUSE	Morf4l2	Mortality factor 4-like protein 2	ND	ND	ND	ND	ND	ND	755.655
ARAEEAEAQKR	ARAEEAEAQK[Cab]R	1625	1635	Q9QXS1	PLEC_MOUSE	Plec	Plectin	ND	689.572	ND	ND	ND	ND	ND
ARDYDAMGSQTKFVQCPDGELQK	ARDYDAMGSQTK[Cab]FVQCPDGELQK	212	234	Q9WTM5	RUVB2_MOUSE	Ruvbl2	RuvB-like 2	ND	ND	ND	ND	ND	ND	ND
ARELLVSYEEEQFK	ARELLVSYEEEQFK[Cab]	253	266	A2BE28	LAS1L_MOUSE	Las1l	Ribosomal biogenesis protein LAS1L	1645.22	2152.8	1512.38	1894.19	2386.62	2562.6	2208.81	-0.16299	0.308355	-0.132144	0.0844455	0.438267	0.60837	0.491278	1.08798	-0.167397	0.303948	-0.136551	0.0800385	0.43386	0.603963	0.486871
ARFEELNADLFRGTLDPVEK	ARFEELN[Da]ADLFRGTLDPVEK[Cab]	300	319	P63017	HSP7C_MOUSE	Hspa8	Heat shock cognate 71 kDa protein	ND	ND	ND	ND	ND	ND	ND
ARFEELNADLFRGTLDPVEK	ARFEELNADLFRGTLDPVEK[Cab]	300	319	P63017	HSP7C_MOUSE	Hspa8	Heat shock cognate 71 kDa protein	2122.36	1296.16	945.69	ND	850.245	917.144	801.062	0.204395	-0.423624	-0.809527	N/A	-1.05075	-0.874015	-0.972003	0.972924	0.547314	-0.0807053	-0.466608	N/A	-0.707831	-0.531096	-0.629084
ARFEELNADLFRGTLDPVEKALR	ARFEELNADLFRGTLDPVEK[Cab]ALR	300	322	P63017	HSP7C_MOUSE	Hspa8	Heat shock cognate 71 kDa protein	ND	669.438	ND	ND	ND	ND	835.286
ARKLAQQYYLVYQEPIPTAQLVQR	ARK[Cab]LAQQYYLVYQEPIPTAQLVQR	90	113	P49722	PSA2_MOUSE	Psma2	Proteasome subunit alpha type-2	1185.15	914.719	840.485	796.924	ND	ND	1119.45	-0.636203	-0.926463	-0.979673	-1.16462	N/A	N/A	-0.489205	0.0234394	0.211243	-0.0790167	-0.132227	-0.317174	N/A	N/A	0.358241
ARLAEQAERYDDMAAAMK	ARLAEQAERYDDMAAAMK[Cab]	11	28	P61982	1433G_MOUSE	Ywhag	14-3-3 protein gamma	ND	ND	ND	ND	ND	ND	ND
ARLAEQAERYDDMASAMK	ARLAEQAERYDDMASAMK[Cab]	11	28	P68510	1433F_MOUSE	Ywhah	14-3-3 protein eta	ND	ND	ND	ND	ND	ND	ND
ARPDAEKK	ARPDAEK[Cab]K	280	287	Q9CVB6	ARPC2_MOUSE	Arpc2	Actin-related protein 2/3 complex subunit 2	1493.23	1832.96	915.009	770.901	ND	1843.45	ND	-0.302841	0.0763144	-0.85711	-1.21252	N/A	0.133169	N/A	0.102688	0.0583712	0.437527	-0.495898	-0.851308	N/A	0.494381	N/A
ARPEDVVNLDLK	ARPEDVVNLDLK[Cab]	337	348	Q9ES46	PARVB_MOUSE	Parvb	Beta-parvin	ND	ND	ND	ND	ND	ND	ND
ARPEDVVNLDLKSTLR	ARPEDVVNLDLK[Cab]STLR	337	352	Q9ES46	PARVB_MOUSE	Parvb	Beta-parvin	1476.3	ND	ND	ND	ND	ND	ND
ARPLVLDPADPTWNVGQGDWK	ARPLVLDPADPTWNVGQGDWK[Cab]	745	765	Q8VI93	OAS3_MOUSE	Oas3	2'-5'-oligoadenylate synthase 3	ND	ND	ND	ND	ND	ND	ND
ARQINIHNLSAFYDSDLFK	ARQINIHNLSAFYDSDLFK[Cab]	869	887	P97310	MCM2_MOUSE	Mcm2	DNA replication licensing factor MCM2	ND	ND	ND	ND	ND	ND	ND
ASAELALGENNEVLKSGR	ASAELALGENNEVLK[Cab]SGR	108	125	P05202	AATM_MOUSE	Got2	Aspartate aminotransferase, mitochondrial	ND	ND	ND	ND	ND	1170.2	787.861
ASAGPGGGGTQPQPQLNQLK	ASAGPGGGGTQPQPQLNQLK[Cab]	27	46	P54823	DDX6_MOUSE	Ddx6	Probable ATP-dependent RNA helicase DDX6	ND	ND	ND	ND	ND	ND	ND
ASDLEYK	ASDLEYK[Cab]	37	43	Q8VCY6	UTP6_MOUSE	Utp6	U3 small nucleolar RNA-associated protein 6 homolog	ND	784.482	ND	ND	ND	ND	ND
ASDYGMK	ASDYGMK[Cab]	78	84	Q6ZQI3	MLEC_MOUSE	Mlec	Malectin	ND	654.015	ND	1378.53	ND	ND	ND
ASENAIVWK	ASENAIVWK[Cab]	346	354	P84091	AP2M1_MOUSE	Ap2m1	AP-2 complex subunit mu	1780.75	1575.22	2178.05	2313.64	3103.57	1821.09	1682.6	-0.0487857	-0.142308	0.394071	0.373033	0.817227	0.115569	0.0987062	0.531864	-0.116445	-0.209967	0.326412	0.305374	0.749568	0.0479099	0.0310471
ASENAIVWKIK	ASENAIVWK[Cab]IK	346	356	P84091	AP2M1_MOUSE	Ap2m1	AP-2 complex subunit mu	2453.38	ND	777.102	840.859	1029.6	989.817	972.766	0.413499	N/A	-1.09279	-1.0872	-0.774613	-0.764002	-0.691823	0.437751	0.753144	N/A	-0.753144	-0.747555	-0.434968	-0.424357	-0.352178
ASEPAGGPRREDIVDTMVFKPSDVLLVHFR	ASEPAGGPRREDIVDTMVFK[Cab]PSDVLLVHFR	165	194	Q7TQH0	ATX2L_MOUSE	Atxn2l	Ataxin-2-like protein	ND	ND	ND	ND	ND	ND	ND
ASFNHFDRDHSGTLGPEEFK	ASFNHFDRDHSGTLGPEEFK[Cab]	753	772	Q7TPR4	ACTN1_MOUSE	Actn1	Alpha-actinin-1	ND	ND	ND	1073.18	ND	ND	ND
ASGADSKGDDLSTAILKQK	ASGADSK[Ac]GDDLSTAILK[Cab]QK	2	20	Q01853	TERA_MOUSE	Vcp	Transitional endoplasmic reticulum ATPase	683.329	ND	ND	ND	ND	ND	ND
ASGFEESMK	ASGFEESMK[Cab]	1506	1514	Q99PV0	PRP8_MOUSE	Prpf8	Pre-mRNA-processing-splicing factor 8	1202.82	713.21	ND	ND	ND	ND	ND
ASGKFELLDR	ASGK[Cab]FELLDR	1078	1087	Q3TKT4	SMCA4_MOUSE	Smarca4	Transcription activator BRG1	929.181	1588.56	1350.3	1139.95	718.846	1084.29	ND	-0.98724	-0.130143	-0.295689	-0.64817	-1.29294	-0.632485	N/A	0.494953	-0.516216	0.340881	0.175335	-0.177146	-0.821916	-0.161461	N/A
ASGPPVSELITKAVAASK	ASGPPVSELITK[Cab]AVAASK	36	53	P43277	H13_MOUSE	H1-3	Histone H1.3	50968.1	32383.9	9671.25	14541.4	ND	17139.8	10338	4.79025	4.21934	2.54473	3.02496	N/A	3.35004	2.7179	0.515618	0.93881	0.3679	-1.30671	-0.82648	N/A	-0.5014	-1.13354
ASGSLVDTSYK	ASGSLVDTSYK[Cab]	617	627	Q8VCB1	NDC1_MOUSE	Ndc1	Nucleoporin NDC1	ND	ND	ND	ND	ND	ND	ND
ASGTEHWWK	ASGTEHWWK[Cab]	437	445	Q91YE6	IPO9_MOUSE	Ipo9	Importin-9	1379.07	1326.33	1646.39	754.703	1138.99	1411.94	1122.15	-0.417575	-0.390426	-0.00965977	-1.24315	-0.62894	-0.251557	-0.48572	0.64995	-0.145021	-0.117872	0.262894	-0.970596	-0.356386	0.0209966	-0.213166
ASLLQNESTNEQLQIHYK	ASLLQNESTNEQLQIHYK[Cab]	171	188	O88544	CSN4_MOUSE	Cops4	COP9 signalosome complex subunit 4	ND	ND	ND	ND	ND	ND	ND
ASLNGADIYSGCCTLK	ASLN[Da]GADIYSGCCTLK[Cab]	246	261	Q8R081	HNRPL_MOUSE	Hnrnpl	Heterogeneous nuclear ribonucleoprotein L	ND	ND	ND	ND	ND	ND	ND
ASLQSGSRPGQEGEGGLK	ASLQSGSRPGQEGEGGLK[Cab]	51	68	Q8R409	HEXI1_MOUSE	Hexim1	Protein HEXIM1	ND	ND	ND	ND	ND	ND	ND
ASLYNAVTTEDVEK	ASLYNAVTTEDVEK[Cab]	343	356	Q99K85	SERC_MOUSE	Psat1	Phosphoserine aminotransferase	1737.88	1606.92	1001.24	2144.15	3245.69	1746.5	1011.95	-0.083941	-0.113561	-0.727185	0.263268	0.881826	0.0552273	-0.634855	0.491879	0.224288	0.194668	-0.418956	0.571497	1.19006	0.363456	-0.326626
ASNGEPVEK	ASN[Da]GEPVEK[Cab]	96	104	Q9CQ86	MIEN1_MOUSE	Mien1	Migration and invasion enhancer 1	ND	ND	ND	ND	ND	ND	ND
ASNEDGDIK	ASNEDGDIK[Cab]	228	236	Q9Z1F9	SAE2_MOUSE	Uba2	SUMO-activating enzyme subunit 2	ND	ND	ND	ND	ND	ND	ND
ASNLQDLVYK	ASNLQDLVYK[Cab]	59	68	Q8CG48	SMC2_MOUSE	Smc2	Structural maintenance of chromosomes protein 2	1631.8	889.498	1680.33	ND	1624.33	1497.53	893.865	-0.174807	-0.966799	0.0197773	N/A	-0.116853	-0.166653	-0.81386	0.00712029	0.199136	-0.592856	0.39372	N/A	0.25709	0.20729	-0.439917
ASNLQDLVYKNGQAGITK	ASNLQDLVYK[Cab]N[Da]GQAGITK	59	76	Q8CG48	SMC2_MOUSE	Smc2	Structural maintenance of chromosomes protein 2	ND	ND	ND	ND	ND	ND	ND
ASPFEEDQNRDLK	ASPFEEDQNRDLK[Cab]	135	147	Q80U58	PUM2_MOUSE	Pum2	Pumilio homolog 2	ND	ND	ND	ND	ND	ND	ND
ASPGGVSTSSSDGKAEK	ASPGGVSTSSSDGK[Cab]AEK	33	49	O35126	ATN1_MOUSE	Atn1	Atrophin-1	ND	ND	ND	ND	ND	ND	ND
ASPNLIGNTGANSLGKVMPTK	ASPNLIGNTGANSLGK[Cab]VM[Oxi]PTK	232	252	Q60929	MEF2A_MOUSE	Mef2a	Myocyte-specific enhancer factor 2A	ND	ND	ND	ND	ND	ND	ND
ASQEWAEK	ASQEWAEK[Cab]	349	356	E9Q7G0	NUMA1_MOUSE	Numa1	Nuclear mitotic apparatus protein 1	1158.63	2851.65	ND	2466.49	993.183	ND	ND
ASQEWAEKQAR	ASQEWAEK[Cab]QAR	349	359	E9Q7G0	NUMA1_MOUSE	Numa1	Nuclear mitotic apparatus protein 1	ND	ND	ND	843.622	1225.54	ND	788.368	N/A	N/A	N/A	-1.08247	-0.523287	N/A	-0.995049	0	N/A	N/A	N/A	N/A	N/A	N/A	N/A
ASSGDASSLSIEETNKLR	ASSGDASSLSIEETNK[Cab]LR	110	127	Q9Z315	SNUT1_MOUSE	Sart1	U4/U6.U5 tri-snRNP-associated protein 1	628.423	ND	826.581	ND	916.762	ND	ND
ASSLIEEAKK	ASSLIEEAK[Cab]K	1162	1171	P26039	TLN1_MOUSE	Tln1	Talin-1	2094.07	1684.89	1566.83	1864.39	2401.1	1296.78	2138.41	0.185038	-0.0452065	-0.0811176	0.0615687	0.446994	-0.374305	0.444549	0.203248	0.165467	-0.0647778	-0.100689	0.0419974	0.427423	-0.393876	0.424978
ASTLLRDEELEEIKK	ASTLLRDEELEEIK[Cab]K	5	19	P61022	CHP1_MOUSE	Chp1	Calcineurin B homologous protein 1	1407.99	ND	765.015	ND	1090.24	1511.64	925.17	-0.387637	N/A	-1.11541	N/A	-0.692051	-0.153125	-0.764197	0.221778	0.363887	N/A	-0.363887	N/A	0.0594725	0.598399	-0.0126735
ASTSGLSFK	ASTSGLSFK[Cab]	1041	1049	O88974	SETB1_MOUSE	Setdb1	Histone-lysine N-methyltransferase SETDB1	3277.2	2294.93	2168.16	2438.28	3024.82	1891.03	2555.82	0.83119	0.400585	0.387506	0.448731	0.780148	0.169938	0.7018	0.0242816	0.29143	-0.139175	-0.152254	-0.0910293	0.240388	-0.369822	0.16204
ASTSGLSFKDEGDNK	ASTSGLSFK[Cab]DEGDNK	1041	1055	O88974	SETB1_MOUSE	Setdb1	Histone-lysine N-methyltransferase SETDB1	ND	ND	ND	1428.87	ND	ND	ND
ASVLFANEK	ASVLFANEK[Cab]	711	719	A2A6Q5	CDC27_MOUSE	Cdc27	Cell division cycle protein 27 homolog	1007.69	1962.79	1349.81	1107.69	1686.25	1029.77	ND	-0.870223	0.175045	-0.296213	-0.689583	-0.0628843	-0.706917	N/A	0.158471	-0.539759	0.505509	0.0342507	-0.359119	0.267579	-0.376453	N/A
ASYDDPYKK	ASYDDPYK[Cab]K	586	594	Q8C2Q3	RBM14_MOUSE	Rbm14	RNA-binding protein 14	904.548	1149.81	ND	ND	1697.52	908.57	1022.41	-1.026	-0.596466	N/A	N/A	-0.0532722	-0.887566	-0.620009	0.324984	-0.214767	0.214767	N/A	N/A	0.757961	-0.076333	0.191224
ASYEAWKK	ASYEAWK[Cab]K	4063	4070	A2AN08	UBR4_MOUSE	Ubr4	E3 ubiquitin-protein ligase UBR4	2754.99	1922.71	1750.44	1670.34	1216.42	1947.78	976.955	0.580775	0.145277	0.0787477	-0.0969901	-0.534058	0.212595	-0.685625	0.97537	0.312508	-0.12299	-0.189519	-0.365257	-0.802325	-0.0556716	-0.953892
ASYILMEK	ASYILMEK[Cab]	393	400	P51855	GSHB_MOUSE	Gss	Glutathione synthetase	1756.18	2584.75	1291.59	2914.18	2568.64	1928.95	1531.94	-0.0688291	0.57216	-0.359823	0.705955	0.544302	0.198581	-0.0366306	0.442133	-0.116665	0.524324	-0.407659	0.658119	0.496466	0.150745	-0.0844666
ATADDELSFK	ATADDELSFK[Cab]	11	20	Q60631	GRB2_MOUSE	Grb2	Growth factor receptor-bound protein 2	1449.85	1862.44	2819.35	2255.13	2281.35	1507.08	2595.11	-0.345365	0.0993333	0.766394	0.336078	0.373185	-0.157475	0.723804	0.160606	-0.518819	-0.0741208	0.59294	0.162624	0.199731	-0.330929	0.55035
ATADDELSFKR	ATADDELSFK[Cab]R	11	21	Q60631	GRB2_MOUSE	Grb2	Growth factor receptor-bound protein 2	ND	ND	ND	989.116	ND	ND	ND
ATADDELSFKRGDILK	ATADDELSFK[Cab]RGDILK	11	26	Q60631	GRB2_MOUSE	Grb2	Growth factor receptor-bound protein 2	1600.83	1363.39	952.011	2433.57	1702.23	1401.08	1331.03	-0.202452	-0.350663	-0.799918	0.445941	-0.0492725	-0.262699	-0.239451	0.839168	0.248559	0.100348	-0.348907	0.896952	0.401738	0.188312	0.21156
ATAGAYIASQTVKK	ATAGAYIASQTVK[Cab]K	79	92	O55234	PSB5_MOUSE	Psmb5	Proteasome subunit beta type-5	2112.01	1276.56	1600.73	997.052	ND	ND	ND	0.197347	-0.445603	-0.0502405	-0.841394	N/A	N/A	N/A	0	0.296846	-0.346104	0.0492583	-0.741895	N/A	N/A	N/A
ATAVLAKWQNSHSIK	ATAVLAK[Cab]WQNSHSIK	104	118	Q9CZY3	UB2V1_MOUSE	Ube2v1	Ubiquitin-conjugating enzyme E2 variant 1	1838.34	1720.98	1800.11	1264.96	1788.45	1639.25	1564.8	-0.00287104	-0.0146279	0.119116	-0.498038	0.0220127	-0.0362015	-0.00601292	0.486028	-0.0367434	-0.0485003	0.0852436	-0.53191	-0.0118597	-0.0700739	-0.0398853
ATAVMPDGQFK	ATAVM[Oxi]PDGQFK[Cab]	17	27	P35700	PRDX1_MOUSE	Prdx1	Peroxiredoxin-1	1450.13	1310.82	1635.33	1942.15	1281.61	2164.55	1184.98	-0.345093	-0.407395	-0.0193844	0.120519	-0.458737	0.364831	-0.407123	0.252948	-0.0878022	-0.150104	0.237906	0.37781	-0.201446	0.622122	-0.149832
ATAVMPDGQFKDISLSEYK	ATAVM[Oxi]PDGQFK[Cab]DISLSEYK	17	35	P35700	PRDX1_MOUSE	Prdx1	Peroxiredoxin-1	1296.13	1028.22	870.668	ND	ND	1518.7	ND	-0.507061	-0.757714	-0.928773	N/A	N/A	-0.146399	N/A	0	0.224122	-0.0265313	-0.19759	N/A	N/A	0.584784	N/A
ATAVMPDGQFK	ATAVMPDGQFK[Cab]	17	27	P35700	PRDX1_MOUSE	Prdx1	Peroxiredoxin-1	2361.56	2156.34	2144.27	1886.25	2840.15	2268.78	2289.96	0.358465	0.310723	0.371522	0.0783896	0.689269	0.432679	0.543334	0.228881	0.0115617	-0.0361803	0.0246187	-0.268514	0.342366	0.0857757	0.196431
ATAVMPDGQFKDISLSEYK	ATAVMPDGQFK[Cab]DISLSEYK	17	35	P35700	PRDX1_MOUSE	Prdx1	Peroxiredoxin-1	897.668	ND	ND	ND	ND	ND	ND
ATAWTCLLEK	ATAWTCLLEK[Cab]	303	312	Q9CT10	RANB3_MOUSE	Ranbp3	Ran-binding protein 3	2800.65	1670.48	1316.59	1157.9	1397.12	2335.07	1491.67	0.604492	-0.0576015	-0.332159	-0.62562	-0.334243	0.474231	-0.0750618	0.234142	0.532915	-0.129179	-0.403736	-0.697197	-0.40582	0.402654	-0.146639
ATDFVVDRAGTFK	ATDFVVDRAGTFK[Cab]	181	193	P54071	IDHP_MOUSE	Idh2	Isocitrate dehydrogenase [NADP], mitochondrial	2180.27	2061.2	2751.84	2405.46	2208.57	2090.14	1801.79	0.243232	0.245626	0.731431	0.429176	0.326416	0.314362	0.197439	0.246135	-0.163531	-0.161137	0.324668	0.022413	-0.080347	-0.092401	-0.209324
ATEGMVVADK	ATEGMVVADK[Cab]	63	72	P70195	PSB7_MOUSE	Psmb7	Proteasome subunit beta type-7	ND	728.785	ND	ND	ND	ND	ND
ATEGMVVADKNCSK	ATEGMVVADK[Cab]NCSK	63	76	P70195	PSB7_MOUSE	Psmb7	Proteasome subunit beta type-7	ND	ND	ND	ND	ND	ND	ND
ATEKQHIELALEK	ATEK[Cab]QHIELALEK	423	435	Q8CAQ8	MIC60_MOUSE	Immt	MIC	966.716	913.79	ND	ND	1586.35	ND	ND
ATFYGEQVDYYK	ATFYGEQVDYYK[Cab]	1517	1528	Q9JKF1	IQGA1_MOUSE	Iqgap1	Ras GTPase-activating-like protein IQGAP1	1722.31	1296.35	1872.4	1943.06	2210.38	2142.78	2124.47	-0.0969243	-0.423408	0.175924	0.121196	0.327595	0.350247	0.435111	1.29862	0.0178785	-0.308605	0.290727	0.235999	0.442398	0.46505	0.549914
ATGAGEK	ATGAGEK[Cab]	261	267	Q8BPZ8	ABRX1_MOUSE	Abraxas1	BRCA1-A complex subunit Abraxas 1	670.291	ND	ND	821.555	ND	1012.37	846.597	-1.45841	N/A	N/A	-1.12071	N/A	-0.731496	-0.892241	0	0	N/A	N/A	0.3377	N/A	0.726914	0.566169
ATGPPVSELITKAVSASK	ATGPPVSELITK[Cab]AVSASK	35	52	P43276	H15_MOUSE	H1-5	Histone H1.5	10616.7	15092.5	15545	10457.7	ND	13620	11606.2	2.52699	3.1179	3.22941	2.54936	N/A	3.01842	2.88483	0.210517	-0.43111	0.1598	0.27131	-0.40874	N/A	0.06032	-0.07327
ATKFFQSTK	ATK[Cab]FFQSTK	478	486	Q99PV0	PRP8_MOUSE	Prpf8	Pre-mRNA-processing-splicing factor 8	1498.99	1363.29	1120.92	1614.6	2110.99	ND	1459.04	-0.297277	-0.350771	-0.564279	-0.14596	0.261217	N/A	-0.106972	1.24669	0.106832	0.053338	-0.16017	0.258149	0.665326	N/A	0.297137
ATLGGLLGEK	ATLGGLLGEK[Cab]	366	375	Q5PRF0	HTR5A_MOUSE	Heatr5a	HEAT repeat-containing protein 5A	2530.7	2718.58	1289.9	4013.3	3558.46	3216.01	3638.28	0.458266	0.644993	-0.361705	1.16766	1.01455	0.936036	1.21127	1.56942	0.211081	0.397808	-0.60889	0.920475	0.767365	0.688851	0.964085
ATLPSPDKLPGFK	ATLPSPDK[Cab]LPGFK	831	843	Q02053	UBA1_MOUSE	Uba1	Ubiquitin-like modifier-activating enzyme 1	1674.67	2036.23	1274.76	1970.89	1102.49	2058.85	1731.47	-0.137395	0.228038	-0.378744	0.141712	-0.67594	0.292602	0.140008	0.0847941	-0.0413613	0.324072	-0.28271	0.237746	-0.579906	0.388636	0.236042
ATLSEDKK	ATLSEDK[Cab]K	200	207	Q8JZN5	ACAD9_MOUSE	Acad9	Complex I assembly factor ACAD9, mitochondrial	1720.4	1738.21	1512.39	2107.58	1711.76	1158.9	2114.76	-0.0985246	-0.000257969	-0.13214	0.238453	-0.0412216	-0.536483	0.428507	0.149923	-0.0215504	0.0767162	-0.0551658	0.315427	0.0357526	-0.459509	0.505481
ATMLVENVEK	ATMLVENVEK[Cab]	191	200	Q8JZR0	ACSL5_MOUSE	Acsl5	Long-chain-fatty-acid--CoA ligase 5	943.891	995.022	ND	1046.2	ND	ND	ND
ATNVCTRFEDSPSYVKWGK	ATNVCTRFEDSPSYVK[Cab]WGK	160	178	Q91ZW3	SMCA5_MOUSE	Smarca5	SWI/SNF-related matrix-associated actin-dependent regulator of chromatin subfamily A member 5	ND	ND	ND	ND	ND	ND	ND
ATPGLQKFSK	ATPGLQK[Cab]FSK	196	205	Q8BH74	NU107_MOUSE	Nup107	Nuclear pore complex protein Nup107	844.784	1473.2	983.501	1091.95	1338.44	1158.57	846.576	-1.12462	-0.238913	-0.752969	-0.710232	-0.396144	-0.53689	-0.892277	0.104736	-0.419119	0.466588	-0.0474683	-0.00473133	0.309357	0.168611	-0.186776
ATQETNRDFK	ATQETNRDFK[Cab]	324	333	Q8R2U2	NEPRO_MOUSE	Nepro	Nucleolus and neural progenitor protein	1096.18	ND	ND	ND	ND	ND	ND
ATQPEVDLPQSSGNFK	ATQPEVDLPQSSGNFK[Cab]	153	168	Q91WA6	SHRPN_MOUSE	Sharpin	Sharpin	ND	ND	738.753	ND	ND	ND	ND
ATQTYLQEK	ATQTYLQEK[Cab]	455	463	Q9R0I7	YLPM1_MOUSE	Ylpm1	YLP motif-containing protein 1	ND	ND	ND	ND	ND	ND	ND
ATQVGEKPPK	ATQVGEK[Cab]PPK	273	282	P70460	VASP_MOUSE	Vasp	Vasodilator-stimulated phosphoprotein	ND	ND	ND	ND	ND	ND	ND
ATQVGEKPPKDESASEESEAR	ATQVGEK[Cab]PPKDESASEESEAR	273	293	P70460	VASP_MOUSE	Vasp	Vasodilator-stimulated phosphoprotein	ND	ND	ND	ND	ND	ND	ND
ATSNVFAMFDQSQIQEFK	ATSNVFAM[Oxi]FDQSQIQEFK[Cab]	18	35	Q3THE2	ML12B_MOUSE	Myl12b	Myosin regulatory light chain 12B	1723.65	1739.98	2092.29	2101.12	1057.55	1195.49	1068.06	-0.0958095	0.00121164	0.336115	0.234021	-0.735973	-0.491637	-0.556991	0.824278	-0.176315	-0.0792941	0.255609	0.153515	-0.816479	-0.572143	-0.637497
ATSNVFAMFDQSQIQEFK	ATSNVFAMFDQSQIQEFK[Cab]	18	35	Q3THE2	ML12B_MOUSE	Myl12b	Myosin regulatory light chain 12B	6012.81	3647.55	5717.52	4064.98	ND	ND	4260.41	1.70677	1.06907	1.78642	1.18611	N/A	N/A	1.439	0.261749	0.186017	-0.451683	0.265667	-0.334643	N/A	N/A	-0.0817533
ATSQQFEAEAADEK	ATSQQFEAEAADEK[Cab]	17	30	Q9D6K7	TTC33_MOUSE	Ttc33	Tetratricopeptide repeat protein 33	ND	ND	ND	ND	ND	ND	ND
ATSTSDMLLK	ATSTSDMLLK[Cab]	140	149	Q8BHS3	RBM22_MOUSE	Rbm22	Pre-mRNA-splicing factor RBM22	ND	ND	ND	1228.48	ND	805.183	830.581	N/A	N/A	N/A	-0.54026	N/A	-1.06185	-0.919797	0	N/A	N/A	N/A	N/A	N/A	N/A	N/A
ATVEDEK	ATVEDEK[Cab]	551	557	P63017	HSP7C_MOUSE	Hspa8	Heat shock cognate 71 kDa protein	1242.13	946.803	ND	ND	ND	ND	860.606
ATVEELK	ATVEELK[Cab]	225	231	Q5SUF2	LC7L3_MOUSE	Luc7l3	Luc7-like protein 3	1798.39	1752.53	1937.58	2326.62	1928.21	2499.91	1828.59	-0.0345654	0.0115733	0.225289	0.381104	0.13056	0.572641	0.21874	0.958225	-0.101998	-0.055859	0.157857	0.313672	0.0631277	0.505209	0.151308
ATVELHEDKK	ATVELHEDK[Cab]K	255	264	Q922H2	PDK3_MOUSE	Pdk3	[Pyruvate dehydrogenase (acetyl-transferring)] kinase isozyme 3, mitochondrial	ND	ND	ND	ND	ND	ND	ND
ATVGSLLGEK	ATVGSLLGEK[Cab]	363	372	Q8C547	HTR5B_MOUSE	Heatr5b	HEAT repeat-containing protein 5B	1539.05	2208.94	1948	1066.02	1302.86	1336.28	1265.09	-0.25923	0.345492	0.233027	-0.744907	-0.435019	-0.331016	-0.312753	1.46078	-0.36566	0.239062	0.126597	-0.851337	-0.541449	-0.437446	-0.419183
ATVNTQEQKR	ATVNTQEQK[Cab]R	97	106	O09110	MP2K3_MOUSE	Map2k3	Dual specificity mitogen-activated protein kinase kinase 3	933.639	743.417	ND	1456.65	ND	1424.39	1016.1	-0.980336	-1.22562	N/A	-0.294484	N/A	-0.238887	-0.628949	1.53374	0.122642	-0.122642	N/A	0.808494	N/A	0.864091	0.474029
ATVQDDTEQLK	ATVQDDTEQLK[Cab]	1023	1033	Q9Z103	ADNP_MOUSE	Adnp	Activity-dependent neuroprotector homeobox protein	ND	ND	ND	ND	ND	ND	ND
ATVSAPFGKFQGR	ATVSAPFGK[Cab]FQGR	3052	3064	Q9QXS1	PLEC_MOUSE	Plec	Plectin	1701.08	1827.82	1998.53	2209.86	2172.63	1300.37	1767.11	-0.114823	0.0722632	0.269969	0.306818	0.30274	-0.370311	0.169403	0.043	-0.190626	-0.00353987	0.194166	0.231015	0.226937	-0.446114	0.0935999
ATYDKLCK	ATYDK[Cab]LCK	53	60	P62852	RS25_MOUSE	Rps25	40S ribosomal protein S25	2804.76	1500.66	1299.83	1417.87	1853.39	1546.85	1324.42	0.606605	-0.212265	-0.350643	-0.333408	0.0734663	-0.1199	-0.246628	0.255554	0.592039	-0.226831	-0.365209	-0.347974	0.0589006	-0.134466	-0.261194
ATYFSEK	ATYFSEK[Cab]	106	112	Q8BG94	COMD7_MOUSE	Commd7	COMM domain-containing protein 7	1349.33	2572.32	1161.98	2013.82	1180.31	1144.73	893.966	-0.449027	0.565211	-0.512378	0.172798	-0.577538	-0.554233	-0.813697	0.340008	-0.316962	0.697276	-0.380313	0.304863	-0.445473	-0.422168	-0.681632
AVAEGIPKLR	AVAEGIPK[Cab]LR	456	465	P16332	MUTA_MOUSE	Mmut	Methylmalonyl-CoA mutase, mitochondrial	2888.86	1436.37	2130.55	2107.65	1548.27	1788.61	2617.07	0.649228	-0.275438	0.362262	0.238503	-0.186044	0.0896025	0.735964	0.0271472	0.403877	-0.520789	0.116911	-0.00684767	-0.431395	-0.155748	0.490613
AVAGDASESALLK	AVAGDASESALLK[Cab]	446	458	Q8VDN2	AT1A1_MOUSE	Atp1a1	Sodium/potassium-transporting ATPase subunit alpha-1	753.313	ND	ND	ND	ND	ND	ND
AVANYDSVEAGEK	AVANYDSVEAGEK[Cab]	69	81	P51660	DHB4_MOUSE	Hsd17b4	Peroxisomal multifunctional enzyme type 2	ND	ND	ND	ND	ND	ND	ND
AVANYDSVEAGEKLVK	AVANYDSVEAGEK[Cab]LVK	69	84	P51660	DHB4_MOUSE	Hsd17b4	Peroxisomal multifunctional enzyme type 2	1078.98	ND	ND	741.1	ND	ND	ND
AVAPGDKPK	AVAPGDK[Cab]PK	1070	1078	P13808	B3A2_MOUSE	Slc4a2	Anion exchange protein 2	3433.23	4011.79	3438.7	5054.51	2590.54	3348.03	2566.13	0.898294	1.20638	1.05289	1.50044	0.556553	0.994078	0.707603	0.168302	-0.154227	0.153859	0.000368667	0.447919	-0.495968	-0.0584433	-0.344918
AVASAAAALVLKAK	AVASAAAALVLK[Cab]AK	674	687	P26039	TLN1_MOUSE	Tln1	Talin-1	1178.11	1757.54	1137.97	ND	1688.85	1404.58	1617.69	-0.644797	0.0156951	-0.542505	N/A	-0.0606556	-0.259101	0.0419445	0.596344	-0.254261	0.406231	-0.151969	N/A	0.32988	0.131435	0.43248
AVASEIFK	AVASEIFK[Cab]	875	882	Q9WTI7	MYO1C_MOUSE	Myo1c	Unconventional myosin-Ic	1087.51	2129.14	930.717	3350.26	3286.13	2675.95	2205.57	-0.760237	0.292408	-0.832553	0.907138	0.899689	0.670817	0.489162	1.80782	-0.326776	0.725869	-0.399092	1.3406	1.33315	1.10428	0.922623
AVASQLDCNFLK	AVASQLDCNFLK[Cab]	186	197	P62334	PRS10_MOUSE	Psmc6	26S proteasome regulatory subunit 10B	ND	ND	904.685	ND	897.676	ND	ND
AVDDGVNTFK	AVDDGVNTFK[Cab]	391	400	P42932	TCPQ_MOUSE	Cct8	T-complex protein 1 subunit theta	ND	ND	720.896	874.971	ND	793.726	ND
AVDIPHMDIEALK	AVDIPHM[Oxi]DIEALK[Cab]	79	91	P53026	RL10A_MOUSE	Rpl10a	60S ribosomal protein L10a	893.356	1637.35	1890.58	2193.36	2089.81	1857.36	1921.41	-1.04396	-0.0865016	0.189861	0.296005	0.246671	0.144019	0.290176	0.862168	-0.730426	0.227032	0.503395	0.609539	0.560205	0.457553	0.60371
AVDIPHMDIEALKK	AVDIPHM[Oxi]DIEALK[Cab]K	79	92	P53026	RL10A_MOUSE	Rpl10a	60S ribosomal protein L10a	1366.78	1240.98	1102.01	1022.95	895.547	ND	680.59	-0.430493	-0.486381	-0.588829	-0.804403	-0.975859	N/A	-1.20713	1.76826	0.071408	0.01552	-0.086928	-0.302502	-0.473958	N/A	-0.705229
AVDIPHMDIEALK	AVDIPHMDIEALK[Cab]	79	91	P53026	RL10A_MOUSE	Rpl10a	60S ribosomal protein L10a	2456.2	3788.56	3039.84	4088.12	3348.81	2941.24	2295.93	0.415154	1.12379	0.875027	1.1943	0.926947	0.807191	0.547091	0.0991299	-0.389503	0.319133	0.07037	0.389643	0.12229	0.002534	-0.257566
AVDIPHMDIEALKK	AVDIPHMDIEALK[Cab]K	79	92	P53026	RL10A_MOUSE	Rpl10a	60S ribosomal protein L10a	2946.56	2490.63	2505.39	1455.91	2868.64	2499.11	2102.04	0.677762	0.518651	0.596067	-0.295214	0.703669	0.572177	0.419804	0.402638	0.0802687	-0.0788423	-0.00142633	-0.892707	0.106176	-0.0253163	-0.177689
AVDMASEK	AVDMASEK[Cab]	81	88	Q9D1J3	SARNP_MOUSE	Sarnp	SAP domain-containing ribonucleoprotein	1087.1	ND	ND	973.779	755.873	767.397	1274.77	-0.760792	N/A	N/A	-0.875468	-1.22048	-1.13119	-0.30175	0	0	N/A	N/A	-0.114676	-0.459688	-0.370398	0.459042
AVDSSSMREDLFK	AVDSSSM[Oxi]REDLFK[Cab]	831	843	Q8CGF7	TCRG1_MOUSE	Tcerg1	Transcription elongation regulator 1	ND	1341.81	ND	695.658	ND	2158.16	ND
AVDSSSMREDLFK	AVDSSSMREDLFK[Cab]	831	843	Q8CGF7	TCRG1_MOUSE	Tcerg1	Transcription elongation regulator 1	1655.12	861.422	1116.65	1147.85	ND	1602.73	1453.36	-0.154338	-1.01307	-0.569794	-0.638202	N/A	-0.0687056	-0.112598	0.423629	0.424729	-0.434003	0.00927333	-0.0591347	N/A	0.510362	0.466469
AVDTSGEQFTSSPGEK	AVDTSGEQFTSSPGEK[Cab]	54	69	Q9JHP7	PLGT2_MOUSE	Poglut2	Protein O-glucosyltransferase 2	ND	ND	ND	711.231	ND	ND	ND
AVDVFFPPEAQNDFPVAMQISEK	AVDVFFPPEAQNDFPVAMQISEK[Cab]	247	269	Q68FD5	CLH1_MOUSE	Cltc	Clathrin heavy chain 1	4003.03	ND	ND	ND	ND	ND	ND
AVEEGLTYK	AVEEGLTYK[Cab]	475	483	Q6P5B0	RRP12_MOUSE	Rrp12	RRP12-like protein	1100.97	ND	ND	1202.38	1293.77	1523.2	1137.16	-0.742491	N/A	N/A	-0.571247	-0.445115	-0.14213	-0.466552	0	0	N/A	N/A	0.171244	0.297376	0.600361	0.275939
AVEIPEK	AVEIPEK[Cab]	178	184	Q8K4F5	ABHDB_MOUSE	Abhd11	Protein ABHD11	3081.29	3206.94	4015.37	3919.5	3377.87	5167.36	4191.04	0.742262	0.883334	1.27656	1.13354	0.939412	1.62019	1.41532	0.65195	-0.225123	-0.0840513	0.309175	0.166155	-0.0279733	0.652805	0.447935
AVEIPEKVPHSQAR	AVEIPEK[Cab]VPHSQAR	178	191	Q8K4F5	ABHDB_MOUSE	Abhd11	Protein ABHD11	ND	ND	ND	ND	ND	ND	ND
AVEMHSAVIAAVKPLSSSSVLQESPTK	AVEMHSAVIAAVK[Cab]PLSSSSVLQESPTK	654	680	Q6NZF1	ZC11A_MOUSE	Zc3h11a	Zinc finger CCCH domain-containing protein 11A	832.222	ND	ND	ND	763.267	ND	ND
AVFQANQENLPILKR	AVFQANQENLPILK[Cab]R	431	445	Q8VDN2	AT1A1_MOUSE	Atp1a1	Sodium/potassium-transporting ATPase subunit alpha-1	1602.35	1327.89	1889	2648.21	1335.1	1873.13	1564.9	-0.201079	-0.388731	0.188656	0.56788	-0.399753	0.156216	-0.00591564	0.323193	-0.067361	-0.255013	0.322374	0.701598	-0.266035	0.289934	0.127802
AVFQYIDENQDRYVKK	AVFQYIDENQDRYVK[Cab]K	6	21	Q9D1A2	CNDP2_MOUSE	Cndp2	Cytosolic non-specific dipeptidase	ND	797.56	ND	ND	ND	758.15	ND
AVGIWHCGSCMK	AVGIWHCGSCMK[Cab]	51	62	P61514	RL37A_MOUSE	Rpl37a	60S ribosomal protein L37a	ND	ND	ND	ND	ND	ND	ND
AVGTQALSGAGLLK	AVGTQALSGAGLLK[Cab]	273	286	Q9WV80	SNX1_MOUSE	Snx1	Sorting nexin-1	1492.71	1252.19	1066.47	1879.07	1511.68	1297.36	1345.5	-0.303337	-0.473415	-0.636129	0.0728869	-0.220543	-0.373654	-0.223847	1.03701	0.167623	-0.00245467	-0.165169	0.543847	0.250417	0.0973063	0.247113
AVHEFEKDILK	AVHEFEK[Cab]DILK[Ac]	146	156	Q8C5T8	CC113_MOUSE	Ccdc113	Coiled-coil domain-containing protein 113	3883.69	3695.58	3735.87	3466.26	4003.09	3231.93	4889.59	1.07616	1.08794	1.17248	0.956245	1.18441	0.943162	1.63773	0.131361	-0.0360333	-0.0242533	0.0602867	-0.155948	0.0722167	-0.169031	0.525537
AVIAPSGVEKK	AVIAPSGVEK[Cab]K	34	44	O09111	NDUBB_MOUSE	Ndufb11	NADH dehydrogenase [ubiquinone] 1 beta subcomplex subunit 11, mitochondrial	1081.14	ND	ND	ND	ND	892.737	814.35
AVIEKADR	AVIEK[Cab]ADR	258	265	Q9CR16	PPID_MOUSE	Ppid	Peptidyl-prolyl cis-trans isomerase D	ND	ND	ND	ND	759.086	ND	ND
AVIFCLSADKK	AVIFCLSADK[Cab]K	35	45	Q9R0P5	DEST_MOUSE	Dstn	Destrin	ND	ND	ND	ND	ND	ND	ND
AVILVHDIKK	AVILVHDIK[Cab]K	1702	1711	E9PZJ8	ASCC3_MOUSE	Ascc3	Activating signal cointegrator 1 complex subunit 3	739.279	1498.05	1792.01	1114.39	791.599	ND	1147.81	-1.31708	-0.214774	0.112608	-0.680874	-1.15386	N/A	-0.453103	0.237854	-0.843998	0.258308	0.58569	-0.207792	-0.680778	N/A	0.019979
AVINSAGYK	AVIN[Da]SAGYK[Cab]	115	123	Q8R1F1	NIBA2_MOUSE	Niban2	Protein Niban 2	1287.53	1040.28	2443.73	1375.98	1996.84	1581.86	1533.6	-0.516664	-0.740892	0.56012	-0.376672	0.181022	-0.0876141	-0.0350695	0.16076	-0.284185	-0.508413	0.792599	-0.144193	0.413501	0.144865	0.197409
AVIVKNIDDGTSDRPYSHALVAGIDR	AVIVK[Cab]NIDDGTSDRPYSHALVAGIDR	23	48	P61358	RL27_MOUSE	Rpl27	60S ribosomal protein L27	ND	ND	699.486	816.844	ND	ND	ND
AVKYVECSALTQK	AVK[Cab]YVECSALTQK	151	163	P60766	CDC42_MOUSE	Cdc42	Cell division control protein 42 homolog	744.026	1177.64	903.17	1273.7	1795.13	988.502	ND	-1.30785	-0.561964	-0.875897	-0.488107	0.0273876	-0.765921	N/A	0.730709	-0.392613	0.353273	0.03934	0.42713	0.942625	0.149316	N/A
AVLDANDPKK	AVLDANDPK[Cab]K	171	180	Q9R1J0	NSDHL_MOUSE	Nsdhl	Sterol-4-alpha-carboxylate 3-dehydrogenase, decarboxylating	1193.16	ND	ND	1302.51	773.304	1292.18	ND	-0.626485	N/A	N/A	-0.455842	-1.18759	-0.379429	N/A	0	0	N/A	N/A	0.170643	-0.561105	0.247056	N/A
AVLFCLSEDKK	AVLFCLSEDK[Cab]K	35	45	P18760	COF1_MOUSE	Cfl1	Cofilin-1	6073.16	5795.21	4605.42	ND	ND	ND	ND	1.72117	1.737	1.47437	N/A	N/A	N/A	N/A	0	0.07699	0.09282	-0.16981	N/A	N/A	N/A	N/A
AVLKFAAATGATPIAGR	AVLK[Cab]FAAATGATPIAGR	86	102	P14206	RSSA_MOUSE	Rpsa	40S ribosomal protein SA	4167.02	3319.63	3595.39	4086.95	3689.05	3604.67	2627.79	1.17774	0.933158	1.11718	1.19389	1.06655	1.10063	0.741858	0.143779	0.101714	-0.142868	0.041154	0.117864	-0.009476	0.024604	-0.334168
AVLKFIEGISEK	AVLK[Cab]FIEGISEK	263	274	Q8K224	NAT10_MOUSE	Nat10	RNA cytidine acetyltransferase	5402.58	7009.92	5965.72	3761.68	4943.54	4083.04	4993.32	1.55238	2.01153	1.84773	1.07424	1.48884	1.28041	1.66801	1.13071	-0.2515	0.20765	0.04385	-0.72964	-0.31504	-0.52347	-0.13587
AVLMEKPDVVVGTPSR	AVLM[Oxi]EK[Cab]PDVVVGTPSR	129	144	Q9D0R4	DDX56_MOUSE	Ddx56	Probable ATP-dependent RNA helicase DDX56	ND	ND	ND	ND	ND	ND	ND
AVLMEKPDVVVGTPSR	AVLMEK[Cab]PDVVVGTPSR	129	144	Q9D0R4	DDX56_MOUSE	Ddx56	Probable ATP-dependent RNA helicase DDX56	2139.04	1725.71	2576.02	3256.77	2968.96	1940.51	2247.92	0.215691	-0.010674	0.636175	0.86631	0.753257	0.207197	0.5166	0.603692	-0.0647063	-0.291071	0.355778	0.585913	0.47286	-0.0732003	0.236203
AVNDVSGLK	AVNDVSGLK[Cab]	46	54	Q9D903	EBP2_MOUSE	Ebna1bp2	Probable rRNA-processing protein EBP2	2717.41	3965.26	2678.14	3854.44	3457.41	4005.35	3672.31	0.560957	1.18955	0.692266	1.10939	0.97299	1.25269	1.2247	0.902471	-0.253301	0.375292	-0.121992	0.295132	0.158732	0.438432	0.410442
AVNQGKIFK	AVNQGK[Ac]IFK[Cab]	429	437	Q9D8N0	EF1G_MOUSE	Eef1g	Elongation factor 1-gamma	1159.04	2467.88	865.434	2110.1	818.476	1869.33	779.036	-0.668347	0.50541	-0.937471	0.240175	-1.10569	0.153282	-1.01223	0.0389541	-0.301544	0.872213	-0.570668	0.606978	-0.738887	0.520085	-0.645427
AVPREELFVTSKLWNTK	AVPREELFVTSK[Cab]LWNTK	69	85	Q9JII6	AK1A1_MOUSE	Akr1a1	Aldo-keto reductase family 1 member A1	ND	ND	970.607	847.362	ND	ND	ND
AVQEIMQEK	AVQEIMQEK[Cab]	170	178	Q64737	PUR2_MOUSE	Gart	Trifunctional purine biosynthetic protein adenosine-3	ND	ND	695.329	960.396	ND	ND	ND
AVQFTEEK	AVQFTEEK[Cab]	22	29	Q9JK48	SHLB1_MOUSE	Sh3glb1	Endophilin-B1	642.984	4697.96	708.748	2649.45	1494.94	823.099	ND	-1.51842	1.43417	-1.22562	0.56856	-0.236611	-1.0301	N/A	0.0680311	-1.0818	1.87079	-0.788997	1.00518	0.200012	-0.593477	N/A
AVQFTEEKLGQAEK	AVQFTEEK[Cab]LGQAEK	22	35	Q9JK48	SHLB1_MOUSE	Sh3glb1	Endophilin-B1	696.415	ND	ND	ND	ND	ND	ND
AVQHREVQGFESSTFSGYFK	AVQHREVQGFESSTFSGYFK[Cab]	141	160	P13020	GELS_MOUSE	Gsn	Gelsolin	ND	ND	ND	ND	ND	ND	ND
AVQRLEEQLMK	AVQRLEEQLMK[Cab]	692	702	Q04750	TOP1_MOUSE	Top1	DNA topoisomerase 1	2790.32	1819.77	3084.95	2484.34	3936.68	1426.21	1637.7	0.59916	0.0658946	0.89628	0.475729	1.16028	-0.237047	0.0596838	0.142172	0.0787151	-0.45455	0.375835	-0.0447159	0.639835	-0.757492	-0.460761
AVQYNEPLK	AVQYNEPLK[Cab]	1675	1683	Q6NS46	RRP5_MOUSE	Pdcd11	Protein RRP5 homolog	ND	ND	ND	ND	979.924	ND	ND
AVSDWIDEQEK	AVSDWIDEQEK[Cab]	44	54	Q9Z1X4	ILF3_MOUSE	Ilf3	Interleukin enhancer-binding factor 3	719.548	ND	740.286	ND	ND	ND	ND
AVSSCQEK	AVSSCQEK[Cab]	1271	1278	Q07113	MPRI_MOUSE	Igf2r	Cation-independent mannose-6-phosphate receptor	ND	ND	ND	ND	ND	ND	ND
AVSVFFK	AVSVFFK[Cab]	41	47	P57787	MOT4_MOUSE	Slc16a3	Monocarboxylate transporter 4	2756.74	3288.16	1006.08	1870.16	1276.35	1469.2	2165.12	0.581693	0.91942	-0.720226	0.0660243	-0.464673	-0.194201	0.462456	0.245933	0.321397	0.659124	-0.980522	-0.194271	-0.724969	-0.454497	0.20216
AVTELNEPLSNEDRNLLSVAYK	AVTELNEPLSNEDRNLLSVAYK[Cab]	29	50	P68510	1433F_MOUSE	Ywhah	14-3-3 protein eta	ND	ND	824.338	ND	ND	ND	ND
AVTEQGAELSNEERNLLSVAYK	AVTEQGAELSNEERNLLSVAYK[Cab]	28	49	P68254	1433T_MOUSE	Ywhaq	14-3-3 protein theta	1326.38	1042.62	1313.7	1507.73	1769.14	1683.3	1327.85	-0.473777	-0.737646	-0.335336	-0.244755	0.00634766	0.00205994	-0.242899	1.54239	0.0418093	-0.22206	0.18025	0.270831	0.521934	0.517646	0.272687
AVTEQGHELSNEERNLLSVAYK	AVTEQGHELSNEERNLLSVAYK[Cab]	30	51	Q9CQV8	1433B_MOUSE	Ywhab	14-3-3 protein beta/alpha	1410.07	724.094	2128.37	ND	1296.11	2202.73	1192.5	-0.385506	-1.26361	0.360782	N/A	-0.44251	0.390056	-0.398002	0.19835	0.0439387	-0.834165	0.790227	N/A	-0.0130653	0.819501	0.0314427
AVTGYRDPYSGQSVSLFQALK	AVTGYRDPYSGQSVSLFQALK[Cab]	3245	3265	Q9QXS1	PLEC_MOUSE	Plec	Plectin	ND	ND	ND	ND	778.981	ND	ND
AVTGYRDPYTEQTISLFQAMK	AVTGYRDPYTEQTISLFQAM[Oxi]K[Cab]	3911	3931	Q9QXS1	PLEC_MOUSE	Plec	Plectin	ND	ND	841.154	ND	ND	ND	ND
AVTGYRDPYTEQTISLFQAMK	AVTGYRDPYTEQTISLFQAMK[Cab]	3911	3931	Q9QXS1	PLEC_MOUSE	Plec	Plectin	1487.77	1558.86	1014.46	1176.32	1134.2	1020.06	ND	-0.308117	-0.157367	-0.70826	-0.602854	-0.635023	-0.720582	N/A	0.710757	0.083131	0.233881	-0.317012	-0.211606	-0.243775	-0.329334	N/A
AVTHQVKFGQQNPR	AVTHQVK[Cab]FGQQNPR	45	58	Q3TIV5	ZC3HF_MOUSE	Zc3h15	Zinc finger CCCH domain-containing protein 15	1040.19	ND	ND	ND	ND	ND	ND
AVTKAQK	AVTK[Ac]AQK[Cab]	18	24	Q8CGP2	H2B1P_MOUSE	Hist1h2bp	Histone H2B type 1-P	1115.84	710.243	857.341	1675.38	781.733	1450.54	1167.96	-0.723144	-1.29148	-0.951027	-0.0926433	-1.17195	-0.212645	-0.427995	0.774442	0.265406	-0.30293	0.0375233	0.895907	-0.1834	0.775905	0.560555
AVTKAQKK	AVTK[Ac]AQK[Cab]K	18	25	Q8CGP2	H2B1P_MOUSE	Hist1h2bp	Histone H2B type 1-P	ND	1495.59	ND	ND	ND	1173.5	832.378
AVTKVQK	AVTK[Ac]VQK[Cab]	18	24	Q64525	H2B2B_MOUSE	Hist2h2bb	Histone H2B type 2-B	ND	ND	ND	ND	2939.01	ND	ND
AVTKVQKK	AVTK[Ac]VQK[Cab]K	18	25	Q64525	H2B2B_MOUSE	Hist2h2bb	Histone H2B type 2-B	1540.78	927.422	1376.55	1525.66	2146.67	672.349	ND	-0.257609	-0.906564	-0.267912	-0.227702	0.285404	-1.32195	N/A	0.0364218	0.219753	-0.429202	0.20945	0.24966	0.762766	-0.844588	N/A
AVTKYTSAK	AVTK[Cab]YTSAK	118	126	Q8CGP1	H2B1K_MOUSE	H2bc12	Histone H2B type 1-K	ND	ND	ND	ND	ND	ND	ND
AVTKYTSSK	AVTK[Cab]YTSSK	118	126	Q64525	H2B2B_MOUSE	Hist2h2bb	Histone H2B type 2-B	2935.39	1343.59	ND	ND	1251.9	ND	866.414
AVTKYTSSK	AVTK[Cab]YTSSK[Cab]	118	126	Q64525	H2B2B_MOUSE	Hist2h2bb	Histone H2B type 2-B	ND	ND	ND	ND	815.063	ND	ND
AVTSESASDGLFK	AVTSESASDGLFK[Cab]	730	742	Q6P3Y5	Z280C_MOUSE	Znf280c	Zinc finger protein 280C	ND	775.966	ND	862.346	ND	ND	ND
AVVDADKK	AVVDADK[Cab]K	273	280	Q569Z5	DDX46_MOUSE	Ddx46	Probable ATP-dependent RNA helicase DDX46	ND	ND	ND	ND	ND	ND	ND
AVVGVVAGGGRIDKPILK	AVVGVVAGGGRIDK[Cab]PILK	164	181	P62918	RL8_MOUSE	Rpl8	60S ribosomal protein L8	2373.14	822.728	1967.13	1974.04	2169.99	1957.47	1890.82	0.365523	-1.07937	0.247125	0.144016	0.300987	0.219756	0.267025	0.43839	0.521097	-0.923796	0.402699	0.29959	0.456561	0.37533	0.422599
AVVNDATIFK	AVVNDATIFK[Cab]	375	384	Q9D5V5	CUL5_MOUSE	Cul5	Cullin-5	3462.41	4079.8	4099.04	5067.04	4407.46	2887.07	4014.94	0.910504	1.23064	1.30632	1.50401	1.32325	0.780371	1.35339	0.16322	-0.238651	0.0814853	0.157165	0.354855	0.174095	-0.368784	0.204235
AVVQVFEGTSGIDAKK	AVVQVFEGTSGIDAK[Cab]K	94	109	P62814	VATB2_MOUSE	Atp6v1b2	V-type proton ATPase subunit B, brain isoform	ND	ND	1152.89	ND	860.072	884.374	ND
AVVVCPKDEDYK	AVVVCPKDEDYK[Cab]	579	590	Q8VEK3	HNRPU_MOUSE	Hnrnpu	Heterogeneous nuclear ribonucleoprotein U	702.434	ND	ND	1024.81	ND	ND	ND
AVWLPAMKAK	AVWLPAMK[Cab]AK	718	727	O35643	AP1B1_MOUSE	Ap1b1	AP-1 complex subunit beta-1	1748.67	2142	1567.57	1692.86	1601.64	1901.35	1014.05	-0.0750136	0.301095	-0.0804367	-0.0776763	-0.137154	0.177789	-0.631857	0.415197	-0.123562	0.252547	-0.128985	-0.126225	-0.185702	0.129241	-0.680405
AWDGQSFK	AWDGQSFK[Cab]	7	14	A2BE28	LAS1L_MOUSE	Las1l	Ribosomal biogenesis protein LAS1L	1893.94	2120.61	1715.15	2002.44	1603.18	2320.81	ND	0.0401187	0.286616	0.0493689	0.164625	-0.135759	0.465394	N/A	0.0721205	-0.0852492	0.161248	-0.075999	0.0392571	-0.261127	0.340026	N/A
AWDIAVATMK	AWDIAVATM[Oxi]K[Cab]	89	98	P30416	FKBP4_MOUSE	Fkbp4	Peptidyl-prolyl cis-trans isomerase FKBP4	1436.66	1761.6	889.516	1725.98	1410.99	1368.34	1164.94	-0.358552	0.0190244	-0.897875	-0.0497165	-0.319993	-0.296811	-0.431729	0.226491	0.0539155	0.431492	-0.485407	0.362751	0.0924745	0.115657	-0.0192615
AWEEYYK	AWEEYYK[Cab]	622	628	Q3U0V1	FUBP2_MOUSE	Khsrp	Far upstream element-binding protein 2	2354.48	ND	ND	ND	ND	ND	ND
AWEEYYKK	AWEEYYK[Cab]K	622	629	Q3U0V1	FUBP2_MOUSE	Khsrp	Far upstream element-binding protein 2	3395.52	2284.39	1942.86	1950.74	2537.74	1373.72	ND	0.882361	0.393948	0.229213	0.126889	0.526846	-0.291148	N/A	0.549166	0.38052	-0.107893	-0.272628	-0.374952	0.0250053	-0.792989	N/A
AWENSPNLREK	AWENSPNLREK[Cab]	2208	2218	Q3TLH4	PRC2C_MOUSE	Prrc2c	Protein PRRC2C	2603.52	2321.22	1829.95	2876.96	2752.77	1334.95	1933.27	0.499192	0.41702	0.14284	0.687408	0.644187	-0.332447	0.29905	0.0332157	0.146175	0.0640027	-0.210177	0.334391	0.29117	-0.685464	-0.0539673
AWGKFGGAFCR	AWGK[Cab]FGGAFCR	276	286	O35295	PURB_MOUSE	Purb	Transcriptional activator protein Pur-beta	2185.17	2518.72	2479.86	2889.22	1680.04	1398.77	2165.41	0.24647	0.534831	0.581289	0.693546	-0.068202	-0.26508	0.462654	0.383293	-0.207727	0.0806343	0.127092	0.239349	-0.522399	-0.719277	0.00845733
AWNDIKK	AWNDIK[Cab]K	176	182	Q9D8E6	RL4_MOUSE	Rpl4	60S ribosomal protein L4	3842.45	3562.49	1775.57	1959.1	2346.75	1547.16	2416.22	1.06076	1.03502	0.0993118	0.133059	0.413966	-0.119611	0.62076	0.677906	0.329063	0.303323	-0.632385	-0.598638	-0.317731	-0.851308	-0.110937
AWNLICDVSREEFK	AWNLICDVSREEFK[Cab]	307	320	Q9D0I9	SYRC_MOUSE	Rars1	Arginine--tRNA ligase, cytoplasmic	14821.3	13035	20783.8	14532.1	14129.9	21071.1	14792	3.00833	2.90646	3.64842	3.02404	3.00398	3.64796	3.23476	0.0530094	-0.179407	-0.281277	0.460683	-0.163697	-0.183757	0.460223	0.0470233
AWNLICDVSREEFKK	AWNLICDVSREEFK[Cab]K	307	321	Q9D0I9	SYRC_MOUSE	Rars1	Arginine--tRNA ligase, cytoplasmic	3245.15	2572.93	ND	ND	1033.65	ND	1449.82
AWRHPDEPVLLEEPVVLALAEKHGR	AWRHPDEPVLLEEPVVLALAEK[Cab]HGR	219	243	Q9JII6	AK1A1_MOUSE	Akr1a1	Aldo-keto reductase family 1 member A1	ND	ND	822.12	ND	ND	ND	ND
AYAEELAKR	AYAEELAK[Cab]R	65	73	O70503	DHB12_MOUSE	Hsd17b12	Very-long-chain 3-oxoacyl-CoA reductase	2388.35	2005.07	1740.19	1214.97	1515.41	826.191	863.17	0.374744	0.205787	0.0702734	-0.556212	-0.216992	-1.02469	-0.864271	1.96385	0.157809	-0.0111478	-0.146661	-0.773147	-0.433927	-1.24162	-1.08121
AYAEVHAAVMNPDNAYK	AYAEVHAAVMNPDNAYK[Cab]	623	639	Q8R3I3	COG6_MOUSE	Cog6	Conserved oligomeric Golgi complex subunit 6	ND	ND	ND	ND	ND	ND	ND
AYCEKQK	AYCEK[Cab]QK	186	192	Q9D824	FIP1_MOUSE	Fip1l1	Pre-mRNA 3'-end-processing factor FIP1	1048.97	911.541	ND	ND	ND	ND	ND
AYDATTHFETTCDDIK	AYDATTHFETTCDDIK[Cab]	403	418	Q61598	GDIB_MOUSE	Gdi2	Rab GDP dissociation inhibitor beta	ND	ND	ND	ND	ND	ND	ND
AYDSHSLK	AYDSHSLK[Cab]	579	586	Q8K363	DDX18_MOUSE	Ddx18	ATP-dependent RNA helicase DDX18	ND	ND	ND	ND	ND	ND	ND
AYEKILFAEATR	AYEK[Cab]ILFAEATR	281	292	Q9CX56	PSMD8_MOUSE	Psmd8	26S proteasome non-ATPase regulatory subunit 8	2911.03	2593.87	2077.67	3165.65	1796.17	3220.23	1853.81	0.660256	0.577241	0.325999	0.825366	0.028223	0.93793	0.238504	0.0166766	0.139091	0.0560757	-0.195166	0.304201	-0.492942	0.416765	-0.282661
AYEKPPEK	AYEK[Cab]PPEK	357	364	Q9CXY6	ILF2_MOUSE	Ilf2	Interleukin enhancer-binding factor 2	1798.42	1492.11	1938.99	1126.7	1151.86	1365.41	2175.37	-0.0345464	-0.22051	0.22634	-0.665034	-0.612733	-0.299903	0.469275	0.345195	-0.0249743	-0.210938	0.235912	-0.655462	-0.603161	-0.290331	0.478847
AYEVLKDEDLRK	AYEVLK[Cab]DEDLRK	83	94	Q9DC23	DJC10_MOUSE	Dnajc10	DnaJ homolog subfamily C member 10	2011.89	1104.87	1585.82	2045.64	ND	1066.73	1743.33	0.127282	-0.65398	-0.063736	0.195421	N/A	-0.656041	0.149857	0.091521	0.324093	-0.457169	0.133075	0.392232	N/A	-0.45923	0.346668
AYFETEKK	AYFETEK[Cab]K	282	289	Q8R050	ERF3A_MOUSE	Gspt1	Eukaryotic peptide chain release factor GTP-binding subunit ERF3A	825.672	ND	ND	ND	ND	718.749	901.188
AYLESFYK	AYLESFYK[Cab]	188	195	P51863	VA0D1_MOUSE	Atp6v0d1	V-type proton ATPase subunit d 1	3788.11	2715.5	2575.87	3296.24	2888.01	2758.44	3044.95	1.04021	0.643354	0.636093	0.883687	0.713374	0.714618	0.954431	0.120445	0.266991	-0.129865	-0.137126	0.110468	-0.059845	-0.058601	0.181212
AYNIDIPATQQTTHIEALLEK	AYNIDIPATQQTTHIEALLEK[Cab]	1675	1695	Q6P5D8	SMHD1_MOUSE	Smchd1	Structural maintenance of chromosomes flexible hinge domain-containing protein 1	1043.23	ND	ND	ND	ND	ND	ND
AYPLADAHLTK	AYPLADAHLTK[Cab]	10	20	Q9D0T1	NH2L1_MOUSE	Snu13	NHP2-like protein 1	1145.53	1289.39	881.897	1021.23	1261.3	1483.81	1194.04	-0.685252	-0.431171	-0.910285	-0.806821	-0.48179	-0.179927	-0.396135	0.485977	-0.00968267	0.244398	-0.234716	-0.131252	0.193779	0.495642	0.279434
AYPLADAHLTKK	AYPLADAHLTK[Cab]K	10	21	Q9D0T1	NH2L1_MOUSE	Snu13	NHP2-like protein 1	ND	853.075	ND	ND	ND	1001.83	ND
AYPTSICFSPDGKK	AYPTSICFSPDGK[Cab]K	281	294	Q8CEC6	PPWD1_MOUSE	Ppwd1	Peptidylprolyl isomerase domain and WD repeat-containing protein 1	ND	ND	ND	ND	772.716	ND	863.629
AYQKQPTIFQNK	AYQK[Cab]QPTIFQNK	9	20	P62281	RS11_MOUSE	Rps11	40S ribosomal protein S11	912.445	ND	ND	ND	ND	ND	ND
AYVDDTPAEQMK	AYVDDTPAEQMK[Cab]	289	300	Q8CGC7	SYEP_MOUSE	Eprs1	Bifunctional glutamate/proline--tRNA ligase	ND	ND	ND	ND	ND	ND	ND
AYVDEFK	AYVDEFK[Cab]	440	446	Q8VCT3	AMPB_MOUSE	Rnpep	Aminopeptidase B	1965.85	2087.96	1768.32	2412.34	1644.54	2057.65	2257.83	0.0938792	0.264234	0.0934114	0.433301	-0.0990133	0.291759	0.522945	0.341211	-0.056629	0.113726	-0.0570968	0.282793	-0.249522	0.141251	0.372437
AYYKPDSPEYK	AYYKPDSPEYK[Cab]	125	135	Q8BSQ9	PB1_MOUSE	Pbrm1	Protein polybromo-1	1048.76	ND	ND	ND	1060.05	1056.39	1151.86	-0.812584	N/A	N/A	N/A	-0.732568	-0.670094	-0.448027	0	0	N/A	N/A	N/A	0.080016	0.14249	0.364557
AYYQLAKK	AYYQLAK[Cab]K	112	119	Q99M87	DNJA3_MOUSE	Dnaja3	DnaJ homolog subfamily A member 3, mitochondrial	964.787	ND	1277.5	1520.84	911.949	1337.38	ND	-0.93299	N/A	-0.375649	-0.232264	-0.949675	-0.329828	N/A	0.153848	-0.278671	N/A	0.27867	0.422055	-0.295356	0.324491	N/A
CAADLGLK	C[Cam]AADLGLK[Cab]	84	91	P70349	HINT1_MOUSE	Hint1	Histidine triad nucleotide-binding protein 1	3039	ND	2813.06	ND	2942.53	ND	ND
CAADLGLKR	C[Cam]AADLGLK[Cab]R	84	92	P70349	HINT1_MOUSE	Hint1	Histidine triad nucleotide-binding protein 1	3290.93	3148.15	1461.03	2420.08	2705.96	3286.07	2015.67	0.837224	0.856642	-0.181986	0.437923	0.619441	0.967127	0.359273	0.101975	0.333264	0.352682	-0.685946	-0.066037	0.115481	0.463167	-0.144687
CAAQTLEK	C[Cam]AAQTLEK[Cab]	618	625	Q6NZF1	ZC11A_MOUSE	Zc3h11a	Zinc finger CCCH domain-containing protein 11A	829.278	773.862	ND	921.897	1058.54	ND	ND
CAIGVTHFQLVQMK	C[Cam]AIGVTHFQLVQMK[Cab]	730	743	Q61543	GSLG1_MOUSE	Glg1	Golgi apparatus protein 1	2113.98	2165.17	2331.41	2289.55	2923.79	1513.19	1915.3	0.198693	0.316617	0.492232	0.357929	0.731141	-0.15164	0.285584	0.0461616	-0.137154	-0.0192303	0.156385	0.0220817	0.395294	-0.487487	-0.0502633
CAQIEAKFYEEVHDLERK	C[Cam]AQIEAK[Cab]FYEEVHDLERK	88	105	P28656	NP1L1_MOUSE	Nap1l1	Nucleosome assembly protein 1-like 1	ND	ND	ND	800.023	ND	ND	ND
CASLQKFGER	C[Cam]ASLQK[Cab]FGER	223	232	P02769	ALBU_BOVIN	ALB	Serum albumin	2520.94	2473.42	2266.75	3105.22	4080.04	3750.97	2789.95	0.452689	0.508646	0.451658	0.797563	1.21188	1.15803	0.828249	2.02681	-0.0183087	0.0376483	-0.0193397	0.326565	0.740882	0.687032	0.357251
CATITPDEARVEEFK	C[Cam]ATITPDEARVEEFK[Cab]	113	127	P54071	IDHP_MOUSE	Idh2	Isocitrate dehydrogenase [NADP], mitochondrial	1641.96	2187.1	2402.62	2570.36	1782.08	1786.13	2948.97	-0.165853	0.331158	0.535638	0.524837	0.0168638	0.0876017	0.90822	0.195176	-0.399501	0.0975103	0.30199	0.291189	-0.216784	-0.146046	0.674572
CATITPDEK	C[Cam]ATITPDEK[Cab]	73	81	O88844	IDHC_MOUSE	Idh1	Isocitrate dehydrogenase [NADP] cytoplasmic	ND	ND	ND	ND	ND	ND	ND
CATSTPAFFAEK	C[Cam]ATSTPAFFAEK[Cab]	270	281	P10107	ANXA1_MOUSE	Anxa1	Annexin A1	1901.07	2162.56	3121.55	1639.71	2215.51	2655.07	2622.59	0.0455375	0.314881	0.913297	-0.123697	0.330936	0.659515	0.739001	0.0248075	-0.379034	-0.109691	0.488725	-0.548269	-0.0936358	0.234943	0.314429
CATSTPAFFAEKLYEAMK	C[Cam]ATSTPAFFAEK[Cab]LYEAM[Oxi]K	270	287	P10107	ANXA1_MOUSE	Anxa1	Annexin A1	ND	ND	ND	ND	ND	ND	ND
CAYVYKAK	C[Cam]AYVYK[Cab]AK	47	54	O55142	RL35A_MOUSE	Rpl35a	60S ribosomal protein L35a	1334.73	ND	ND	ND	ND	638.191	ND
CCHSFFK	C[Cam]CHSFFK[Cab]	445	451	Q8BHJ9	SLU7_MOUSE	Slu7	Pre-mRNA-splicing factor SLU7	ND	ND	ND	ND	ND	ND	ND
CCLTYCFNKPEDK	C[Cam]CLTYCFNKPEDK[Cab]	144	156	P62983	RS27A_MOUSE	Rps27a	Ubiquitin-40S ribosomal protein S27a	ND	ND	ND	ND	ND	ND	ND
CDAISVLEK	C[Cam]DAISVLEK[Cab]	247	255	Q8R1Q8	DC1L1_MOUSE	Dync1li1	Cytoplasmic dynein 1 light intermediate chain 1	1455.66	1051.7	1901.15	1866.38	2454.61	2252.55	1272.77	-0.339597	-0.725141	0.197903	0.0631061	0.478791	0.422323	-0.304019	0.692047	-0.050652	-0.436196	0.486848	0.352051	0.767736	0.711268	-0.015074
CDAVGKFTK	C[Cam]DAVGK[Cab]FTK	399	407	Q91VH2	SNX9_MOUSE	Snx9	Sorting nexin-9	1229.91	1320.41	1090.15	1739.27	2106.55	1145.3	1423.3	-0.582715	-0.39688	-0.604434	-0.0386519	0.258182	-0.553516	-0.142749	0.98253	-0.0547053	0.13113	-0.0764243	0.489358	0.786192	-0.0255063	0.385261
CDDLEALKK	C[Cam]DDLEALK[Cab]K	64	72	P09055	ITB1_MOUSE	Itgb1	Integrin beta-1	1982.97	1619.89	1469.88	2194.82	1871.76	1670.31	2372.02	0.106388	-0.101966	-0.173271	0.296966	0.087697	-0.00912285	0.594128	0.839931	0.162671	-0.045683	-0.116988	0.353249	0.14398	0.0471602	0.650411
CDENILWLDYK	C[Cam]DENILWLDYK[Cab]	152	162	P52480	KPYM_MOUSE	Pkm	Pyruvate kinase PKM	11133.8	11019.1	8441.05	10277.7	7782.14	8715.62	7210.09	2.59561	2.66407	2.34846	2.52431	2.14347	2.37437	2.19803	0.843747	0.0595633	0.128023	-0.187587	-0.0117367	-0.392577	-0.161677	-0.338017
CDENILWLDYKNICK	C[Cam]DENILWLDYK[Cab]NICK	152	166	P52480	KPYM_MOUSE	Pkm	Pyruvate kinase PKM	4447.53	ND	ND	ND	ND	ND	ND
CDFTQMSQYFK	C[Cam]DFTQM[Oxi]SQYFK[Cab]	302	312	Q04750	TOP1_MOUSE	Top1	DNA topoisomerase 1	ND	ND	ND	ND	ND	ND	ND
CDFTQMSQYFK	C[Cam]DFTQMSQYFK[Cab]	302	312	Q04750	TOP1_MOUSE	Top1	DNA topoisomerase 1	ND	ND	743.501	ND	ND	1192.39	ND
CDITDNQSEVADKTEDYLWLK	C[Cam]DITDN[Da]QSEVADK[Cab]TEDYLWLK	397	417	Q8BJ71	NUP93_MOUSE	Nup93	Nuclear pore complex protein Nup93	ND	ND	ND	ND	ND	ND	ND
CDITDNQSEVADKTEDYLWLK	C[Cam]DITDNQSEVADK[Cab]TEDYLWLK	397	417	Q8BJ71	NUP93_MOUSE	Nup93	Nuclear pore complex protein Nup93	677.689	ND	ND	ND	ND	ND	ND
CDITDNQSEVADKTEDYLWLK	C[Cam]DITDNQSEVADKTEDYLWLK[Cab]	397	417	Q8BJ71	NUP93_MOUSE	Nup93	Nuclear pore complex protein Nup93	ND	ND	ND	ND	ND	ND	ND
CDMDQFQCK	C[Cam]DMDQFQCK[Cab]	3614	3622	Q91ZX7	LRP1_MOUSE	Lrp1	Prolow-density lipoprotein receptor-related protein 1	ND	ND	ND	ND	ND	ND	ND
CDPAGYYCGFK	C[Cam]DPAGYYCGFK[Cab]	154	164	Q9QUM9	PSA6_MOUSE	Psma6	Proteasome subunit alpha type-6	3526.09	2522.18	2694.69	3769.76	3152.56	2843.7	3263.49	0.936798	0.536808	0.701153	1.07734	0.839824	0.758535	1.05443	0.73541	0.211878	-0.188112	-0.0237667	0.35242	0.114904	0.0336153	0.32951
CDREFPNFK	C[Cam]DREFPNFK[Cab]	512	520	Q8VEE4	RFA1_MOUSE	Rpa1	Replication protein A 70 kDa DNA-binding subunit	1228.23	764.538	596.385	897.612	ND	ND	ND	-0.584687	-1.1852	-1.47465	-0.992971	N/A	N/A	N/A	0	0.496825	-0.103688	-0.393138	0.0885413	N/A	N/A	N/A
CDTEDDCGDHSDEPPDCPEFK	C[Cam]DTEDDCGDHSDEPPDCPEFK[Cab]	3354	3374	Q91ZX7	LRP1_MOUSE	Lrp1	Prolow-density lipoprotein receptor-related protein 1	ND	ND	ND	ND	ND	ND	ND
CEEELAKLYK	C[Cam]EEELAK[Cab]LYK	421	430	Q61768	KINH_MOUSE	Kif5b	Kinesin-1 heavy chain	1177.58	1171.21	1457.28	834.724	2185.09	1646.88	1256.18	-0.645452	-0.569858	-0.185684	-1.09776	0.310994	-0.0294981	-0.322944	0.188798	-0.178454	-0.10286	0.281314	-0.630762	0.777992	0.4375	0.144054
CEELLEKTVK	C[Cam]EELLEK[Cab]TVK	286	295	Q9QZQ8	H2AY_MOUSE	Macroh2a1	Core histone macro-H2A.1	1460.71	1166.9	992.358	953.547	ND	ND	1054.96	-0.334606	-0.575177	-0.740035	-0.905758	N/A	N/A	-0.574803	0.395203	0.215333	-0.0252377	-0.190096	-0.355819	N/A	N/A	-0.0248637
CEFQDAYVLLSEK	C[Cam]EFQDAYVLLSEK[Cab]	237	249	P63038	CH60_MOUSE	Hspd1	60 kDa heat shock protein, mitochondrial	23062.9	15286.3	17105.2	12162.6	17192.9	8004.22	9503.19	3.64623	3.1363	3.36739	2.76724	3.28705	2.25152	2.59642	1.16732	0.262923	-0.247007	-0.0159167	-0.616067	-0.0962567	-1.13179	-0.786887
CEFQDAYVLLSEKK	C[Cam]EFQDAYVLLSEK[Cab]K	237	250	P63038	CH60_MOUSE	Hspd1	60 kDa heat shock protein, mitochondrial	4580.22	2631.19	ND	1743.95	ND	ND	2006.14
CEKAMTAK	C[Cam]EK[Cab]AMTAK	40	47	P56391	CX6B1_MOUSE	Cox6b1	Cytochrome c oxidase subunit 6B1	1009.43	ND	1430.82	1163.68	934.112	1213.49	1325.86	-0.867734	N/A	-0.212121	-0.618444	-0.915031	-0.470078	-0.245065	0.0255878	-0.327807	N/A	0.327807	-0.0785165	-0.375104	0.0698495	0.294863
CEKNGWLEQISGK	C[Cam]EK[Cab]N[Da]GWLEQISGK	391	403	Q3TEA8	HP1B3_MOUSE	Hp1bp3	Heterochromatin protein 1-binding protein 3	1503.15	ND	751.38	2119.98	ND	865.633	989.02	-0.293284	N/A	-1.14135	0.246919	N/A	-0.957409	-0.667917	0.167979	0.424033	N/A	-0.424033	0.964236	N/A	-0.240092	0.0494
CEKNGWLEQISGK	C[Cam]EK[Cab]NGWLEQISGK	391	403	Q3TEA8	HP1B3_MOUSE	Hp1bp3	Heterochromatin protein 1-binding protein 3	1436.96	752.783	1532.1	1586.71	1847.62	1447.47	810.536	-0.358253	-1.20756	-0.113458	-0.1711	0.0689707	-0.215706	-0.955041	0.256173	0.201504	-0.647803	0.446299	0.388657	0.628728	0.344051	-0.395284
CEKPFLGHR	C[Cam]EK[Cab]PFLGHR	222	230	Q99JW4	LIMS1_MOUSE	Lims1	LIM and senescent cell antigen-like-containing domain protein 1	3470.43	2417.45	2324.82	2651.2	2897.93	3211.73	2416.29	0.913841	0.475622	0.488153	0.569512	0.718325	0.934115	0.620806	0.218399	0.287969	-0.15025	-0.137719	-0.05636	0.092453	0.308243	-0.005066
CEQQVQSQDQENTSDLK	C[Cam]EQQVQSQDQEN[Da]TSDLK[Cab]	311	327	Q3UZ39	LRRF1_MOUSE	Lrrfip1	Leucine-rich repeat flightless-interacting protein 1	ND	ND	ND	ND	ND	ND	ND
CEQQVQSQDQENTSDLK	C[Cam]EQQVQSQDQENTSDLK[Cab]	311	327	Q3UZ39	LRRF1_MOUSE	Lrrfip1	Leucine-rich repeat flightless-interacting protein 1	ND	ND	ND	ND	ND	ND	ND
CESAFLSKR	C[Cam]ESAFLSK[Cab]R	36	44	Q8BP67	RL24_MOUSE	Rpl24	60S ribosomal protein L24	ND	ND	ND	ND	975.875	ND	945.847
CESAPGCGVWQRPMIDNPNYK	C[Cam]ESAPGCGVWQRPM[Oxi]IDNPNYK[Cab]	361	381	P35564	CALX_MOUSE	Canx	Calnexin	ND	ND	ND	ND	ND	ND	ND
CESAPGCGVWQRPMIDNPNYK	C[Cam]ESAPGCGVWQRPMIDNPNYK[Cab]	361	381	P35564	CALX_MOUSE	Canx	Calnexin	ND	ND	ND	ND	ND	ND	ND
CEVNGEK	C[Cam]EVN[Da]GEK[Cab]	113	119	P11352	GPX1_MOUSE	Gpx1	Glutathione peroxidase 1	ND	ND	ND	ND	ND	ND	ND
CFKILSANGEAK	C[Cam]FK[Cab]ILSAN[Da]GEAK	611	622	G5E829	AT2B1_MOUSE	Atp2b1	Plasma membrane calcium-transporting ATPase 1	1421.38	1620.64	1037.76	2093.94	1922.78	1242.36	2160.97	-0.373979	-0.1013	-0.675488	0.229084	0.126494	-0.436153	0.459693	0.885508	0.00961	0.282289	-0.291899	0.612673	0.510083	-0.052564	0.843282
CGDLEEELK	C[Cam]GDLEEELK[Cab]	154	162	Q6IRU2	TPM4_MOUSE	Tpm4	Tropomyosin alpha-4 chain	1012.3	2012.28	1510.93	1626.29	1714.43	1493.48	833.117	-0.86363	0.210968	-0.133527	-0.135549	-0.0389729	-0.170563	-0.915397	0.0517657	-0.601567	0.473031	0.128536	0.126514	0.22309	0.0915	-0.653334
CGDLVFAKMK	C[Cam]GDLVFAK[Cab]M[Oxi]K	12	21	P51859	HDGF_MOUSE	Hdgf	Hepatoma-derived growth factor	2040.03	908.703	1945.5	1957.16	2353.06	1908.21	867.579	0.147316	-0.935982	0.231176	0.13163	0.417836	0.182983	-0.856921	0.125171	0.333146	-0.750152	0.417006	0.31746	0.603666	0.368813	-0.671091
CGDLVFAKMK	C[Cam]GDLVFAK[Cab]MK	12	21	P51859	HDGF_MOUSE	Hdgf	Hepatoma-derived growth factor	3927.7	4167.15	3323.04	2702.54	2555.45	3420.2	3716.09	1.09241	1.2612	1.00354	0.59718	0.53688	1.02484	1.2418	0.58862	-0.02664	0.14215	-0.11551	-0.52187	-0.58217	-0.09421	0.12275
CGEALGLK	C[Cam]GEALGLK[Cab]	745	752	Q9ESZ8	GTF2I_MOUSE	Gtf2i	General transcription factor II-I	1180.26	ND	ND	ND	1328.97	926.054	1478.18	-0.64217	N/A	N/A	N/A	-0.406395	-0.860067	-0.0881691	0	0	N/A	N/A	N/A	0.235775	-0.217897	0.554001
CGEDYKLHFIFR	C[Cam]GEDYK[Cab]LHFIFR	195	206	P35564	CALX_MOUSE	Canx	Calnexin	2503.24	2504.6	1154.82	1531.53	2617.59	1540.75	1843.58	0.442523	0.526716	-0.521294	-0.222159	0.571541	-0.125599	0.230525	0.0346037	0.293208	0.377401	-0.670609	-0.371474	0.422226	-0.274914	0.08121
CGQLGVGNYKK	C[Cam]GQLGVGNYK[Cab]K	626	636	Q8K1R7	NEK9_MOUSE	Nek9	Serine/threonine-protein kinase Nek9	811.786	ND	ND	ND	803.806	ND	1020.99
CGVQNFK	C[Cam]GVQNFK[Cab]	222	228	Q99KG3	RBM10_MOUSE	Rbm10	RNA-binding protein 10	1755.56	1845.91	1063.06	2421.02	1583.07	2576.05	2036.86	-0.0693431	0.0864711	-0.640746	0.438482	-0.153975	0.615925	0.374357	0.966156	0.13853	0.294344	-0.432873	0.646355	0.0538977	0.823798	0.58223
CGYLPGNEK	C[Cam]GYLPGNEK[Cab]	91	99	P97372	PSME2_MOUSE	Psme2	Proteasome activator complex subunit 2	ND	ND	ND	ND	ND	ND	ND
CHAIIDEQPLIFK	C[Cam]HAIIDEQPLIFK[Cab]	138	150	Q99JW4	LIMS1_MOUSE	Lims1	LIM and senescent cell antigen-like-containing domain protein 1	2604.54	2725.6	3082.29	3883.26	2831.83	2960.85	2104.78	0.499754	0.64871	0.895035	1.12013	0.685038	0.816774	0.421683	0.153417	-0.181412	-0.0324563	0.213869	0.438964	0.00387167	0.135608	-0.259483
CHMVNATPFK	C[Cam]HMVNATPFK[Cab]	250	259	Q3U1G5	I20L2_MOUSE	Isg20l2	Interferon-stimulated 20 kDa exonuclease-like 2	ND	ND	ND	ND	ND	ND	ND
CIASNQVEALEK	C[Cam]IASNQVEALEK[Cab]	929	940	Q6PB66	LPPRC_MOUSE	Lrpprc	Leucine-rich PPR motif-containing protein, mitochondrial	ND	1648.87	1955.93	1448.28	1554.77	1519.08	1418.13	N/A	-0.0763803	0.238885	-0.302799	-0.179996	-0.146038	-0.147995	1.1631	N/A	-0.157633	0.157633	-0.384051	-0.261248	-0.22729	-0.229247
CIEDLKLLAK	C[Cam]IEDLK[Cab]LLAK	239	248	Q9CQQ7	AT5F1_MOUSE	Atp5pb	ATP synthase F(0) complex subunit B1, mitochondrial	1890.31	840.312	ND	1441.69	1283.88	2055.61	886.581	0.0373511	-1.04887	N/A	-0.309373	-0.456184	0.290328	-0.825665	0.138611	0.543111	-0.543111	N/A	0.196386	0.0495755	0.796087	-0.319906
CIEGGQKFAR	C[Cam]IEGGQK[Cab]FAR	102	111	Q9JHK5	PLEK_MOUSE	Plek	Pleckstrin	2524.32	3355.72	3692.03	2511.11	3827.5	6173.54	1522.82	0.454625	0.948759	1.15545	0.491192	1.1197	1.87686	-0.0452414	0.00490262	-0.39832	0.0958143	0.302505	-0.361753	0.266755	1.02392	-0.898186
CIIPNHEK	C[Cam]IIPNHEK[Cab]	671	678	Q8VDD5	MYH9_MOUSE	Myh9	Myosin-9	ND	ND	ND	ND	ND	ND	ND
CIIPNHEKK	C[Cam]IIPNHEK[Cab]K	671	679	Q8VDD5	MYH9_MOUSE	Myh9	Myosin-9	1214.89	1780.99	1079.64	ND	ND	823.75	ND	-0.600445	0.0348172	-0.618419	N/A	N/A	-1.02896	N/A	0	-0.205763	0.429499	-0.223737	N/A	N/A	-0.634278	N/A
CILDSELEGIRGAGTWK	C[Cam]ILDSELEGIRGAGTWK[Cab]	26	42	O88986	KBL_MOUSE	Gcat	2-amino-3-ketobutyrate coenzyme A ligase, mitochondrial	2883.92	1757.48	3464.9	2144.12	2004.85	2938.18	1683.25	0.646759	0.0156417	1.06385	0.263252	0.186797	0.805685	0.0992565	0.310806	0.0713421	-0.559775	0.488433	-0.312165	-0.38862	0.230268	-0.47616
CIPALDSLKPANEDQKIGIEIIK	C[Cam]IPALDSLKPANEDQK[Cab]IGIEIIK	447	469	P63038	CH60_MOUSE	Hspd1	60 kDa heat shock protein, mitochondrial	ND	ND	ND	ND	ND	ND	ND
CITGTVLNISKR	C[Cam]ITGTVLNISK[Cab]R	196	207	Q8BVY0	RL1D1_MOUSE	Rsl1d1	Ribosomal L1 domain-containing protein 1	1002.1	1597.39	774.068	1069.81	ND	1174.29	1406.72	-0.878243	-0.122149	-1.09844	-0.739777	N/A	-0.517446	-0.159652	0.26683	-0.178632	0.577462	-0.398829	-0.0401663	N/A	0.182165	0.539959
CIYFEAKK	C[Cam]IYFEAK[Cab]K	115	122	Q9DCA5	BRX1_MOUSE	Brix1	Ribosome biogenesis protein BRX1 homolog	2023.57	1433.07	1842.68	3368.47	1346.97	2306.7	1558.37	0.135631	-0.278753	0.152836	0.91496	-0.386978	0.456592	-0.0119505	0.276693	0.132393	-0.281991	0.149598	0.911722	-0.390216	0.453354	-0.0151885
CKFAGFCQK	C[Cam]K[Cab]FAGFCQK	211	219	Q9QZ08	NAGK_MOUSE	Nagk	N-acetyl-D-glucosamine kinase	1082.9	1000.03	1918.1	ND	962.036	1269.79	ND	-0.766376	-0.797814	0.210713	N/A	-0.872538	-0.404642	N/A	0.147559	-0.315217	-0.346655	0.661872	N/A	-0.421379	0.046517	N/A
CKLCDSYNTAQAGGR	C[Cam]K[Cab]LCDSYNTAQAGGR	240	254	Q9CR50	ZN363_MOUSE	Rchy1	RING finger and CHY zinc finger domain-containing protein 1	ND	ND	ND	ND	ND	ND	ND
CLAENAVYLCDREACFK	C[Cam]LAENAVYLCDREACFK[Cab]	683	699	P70398	USP9X_MOUSE	Usp9x	Probable ubiquitin carboxyl-terminal hydrolase FAF-X	ND	933.329	ND	ND	ND	ND	ND
CLCTGEK	C[Cam]LCTGEK[Cab]	42	48	A2AR02	PPIG_MOUSE	Ppig	Peptidyl-prolyl cis-trans isomerase G	2138.43	1326.98	873.501	ND	872.725	720.929	ND	0.215282	-0.389712	-0.924086	N/A	-1.0131	-1.22131	N/A	0.743649	0.581454	-0.02354	-0.557914	N/A	-0.646928	-0.855138	N/A
CLCTGEKGTGK	C[Cam]LCTGEK[Cab]GTGK	42	52	A2AR02	PPIG_MOUSE	Ppig	Peptidyl-prolyl cis-trans isomerase G	987.068	749.564	981.442	ND	986.133	ND	662.843	-0.900052	-1.21374	-0.755993	N/A	-0.836844	N/A	-1.24525	0.131078	0.056543	-0.257145	0.200602	N/A	0.119751	N/A	-0.288655
CLEELQKR	C[Cam]LEELQK[Cab]R	163	170	Q9R1P3	PSB2_MOUSE	Psmb2	Proteasome subunit beta type-2	1661.16	1310.54	1240.45	2801.04	1813.23	1739.32	ND	-0.149081	-0.407702	-0.418105	0.648829	0.0418625	0.0492887	N/A	1.2234	0.175882	-0.0827393	-0.0931423	0.973792	0.366825	0.374251	N/A
CLEEQGLK	C[Cam]LEEQGLK[Cab]	491	498	P70698	PYRG1_MOUSE	Ctps1	CTP synthase 1	808.942	2004.21	1501.74	1290.51	1202.13	1312.69	1043.43	-1.18716	0.205171	-0.142331	-0.46919	-0.551105	-0.356706	-0.59065	0.122031	-0.812387	0.579944	0.232442	-0.0944167	-0.176332	0.0180673	-0.215877
CLEMDVEKR	C[Cam]LEMDVEK[Cab]R	480	488	Q8CIN4	PAK2_MOUSE	Pak2	Serine/threonine-protein kinase PAK 2	987.277	ND	1186.09	1138.51	909.981	1126.23	1182.31	-0.899746	N/A	-0.48275	-0.64999	-0.952791	-0.577741	-0.41038	0.0716832	-0.208498	N/A	0.208498	0.041258	-0.261543	0.113507	0.280868
CLIECRDEYK	C[Cam]LIECRDEYK[Cab]	1712	1721	Q6ZQ08	CNOT1_MOUSE	Cnot1	CCR4-NOT transcription complex subunit 1	1258.88	848.092	ND	752.249	ND	ND	ND
CLLDTFK	C[Cam]LLDTFK[Cab]	190	196	Q8R0F6	ILKAP_MOUSE	Ilkap	Integrin-linked kinase-associated serine/threonine phosphatase 2C	7137.37	6189.5	6595.34	5103.62	4445.37	6174.24	5495.02	1.95412	1.83196	1.99248	1.51439	1.3356	1.87703	1.80614	0.929882	0.0279333	-0.0942267	0.0662933	-0.411797	-0.590587	-0.0491567	-0.120047
CLLLKIR	C[Cam]LLLK[Cab]IR	619	625	Q99MK8	ARBK1_MOUSE	Grk2	Beta-adrenergic receptor kinase 1	2565.24	1212.76	1581.55	2442.65	1925.4	1928.35	1616.93	0.477822	-0.519571	-0.0676308	0.451311	0.128458	0.198131	0.0412693	0.397043	0.514282	-0.483111	-0.0311709	0.487771	0.164918	0.234591	0.0777292
CLNNLAASQLK	C[Cam]LNNLAASQLK[Cab]	264	274	O35465	FKBP8_MOUSE	Fkbp8	Peptidyl-prolyl cis-trans isomerase FKBP8	ND	ND	ND	ND	ND	ND	ND
CLVEEYVEK	C[Cam]LVEEYVEK[Cab]	61	69	Q3UGS4	MCRI1_MOUSE	Mcrip1	Mapk-regulated corepressor-interacting protein 1	1414.18	991.675	ND	1126.21	1186.81	ND	ND
CLVRLETLFK	C[Cam]LVRLETLFK[Cab]	665	674	O08529	CAN2_MOUSE	Capn2	Calpain-2 catalytic subunit	ND	ND	ND	699.275	ND	ND	ND
CMDKPGPK	C[Cam]M[Oxi]DK[Cab]PGPK	47	54	Q9WVA2	TIM8A_MOUSE	Timm8a1	Mitochondrial import inner membrane translocase subunit Tim8 A	ND	ND	830.263	ND	ND	ND	ND
CMPTFQFYK	C[Cam]M[Oxi]PTFQFYK[Cab]	73	81	P10639	THIO_MOUSE	Txn	Thioredoxin	1952.95	2691.5	1736.1	3684.45	2123.66	2797.25	1433.98	0.0843825	0.63055	0.0668869	1.04431	0.269852	0.734775	-0.131962	0.258294	-0.176224	0.369944	-0.19372	0.783704	0.00924553	0.474169	-0.392568
CMPTFQFYKK	C[Cam]M[Oxi]PTFQFYK[Cab]K	73	82	P10639	THIO_MOUSE	Txn	Thioredoxin	1272.88	1088.03	ND	2199.54	ND	1856.18	1327.59	-0.533174	-0.676148	N/A	0.300068	N/A	0.143101	-0.243184	1.28046	0.071487	-0.071487	N/A	0.904729	N/A	0.747762	0.361477
CMQLTDFILK	C[Cam]M[Oxi]QLTDFILK[Cab]	54	63	Q9CR57	RL14_MOUSE	Rpl14	60S ribosomal protein L14	1499.96	1544.57	ND	1391.93	1258.09	1345.72	1376.95	-0.296351	-0.170654	N/A	-0.360051	-0.485467	-0.320861	-0.190512	0.461762	-0.0628485	0.0628485	N/A	-0.126549	-0.251964	-0.0873585	0.0429905
CMQLTDFILKFPHSAR	C[Cam]M[Oxi]QLTDFILK[Cab]FPHSAR	54	69	Q9CR57	RL14_MOUSE	Rpl14	60S ribosomal protein L14	1016.33	845.693	1065.67	ND	ND	766.544	ND	-0.857905	-1.03966	-0.637209	N/A	N/A	-1.1328	N/A	0	-0.0129803	-0.194735	0.207716	N/A	N/A	-0.287875	N/A
CMPTFQFYK	C[Cam]MPTFQFYK[Cab]	73	81	P10639	THIO_MOUSE	Txn	Thioredoxin	2562.47	2464.45	2020.99	2048	1846.54	2332.97	2401.29	0.476264	0.503401	0.286094	0.197084	0.0681229	0.47293	0.611821	0.210466	0.0543443	0.0814813	-0.135826	-0.224836	-0.353797	0.0510103	0.189901
CMPTFQFYKK	C[Cam]MPTFQFYK[Cab]K	73	82	P10639	THIO_MOUSE	Txn	Thioredoxin	2841.69	2073.47	1679.07	1724.92	1686.43	1656.7	819.656	0.625478	0.254182	0.0186968	-0.0506043	-0.0627289	-0.0209227	-0.938899	0.920889	0.326026	-0.0452703	-0.280755	-0.350057	-0.362181	-0.320375	-1.23835
CMQYLDRAEK	C[Cam]MQYLDRAEK[Cab]	60	69	Q8VEJ9	VPS4A_MOUSE	Vps4a	Vacuolar protein sorting-associated protein 4A	907.689	1284.27	ND	1358.73	935.037	1441.51	1040.85	-1.021	-0.43691	N/A	-0.394873	-0.913604	-0.221651	-0.594221	0.278502	-0.292045	0.292045	N/A	0.334082	-0.184649	0.507304	0.134734
CNEIISWLDK	C[Cam]NEIISWLDK[Cab]	574	583	P63017	HSP7C_MOUSE	Hspa8	Heat shock cognate 71 kDa protein	13721.1	14128.9	23184.7	28828.3	ND	16914.6	26754	2.89705	3.02271	3.80614	4.01228	N/A	3.33096	4.08969	0.695406	-0.344917	-0.219257	0.564173	0.770313	N/A	0.0889933	0.847723
CNEIISWLDKNQTAEK	C[Cam]NEIISWLDK[Cab]NQTAEK	574	589	P63017	HSP7C_MOUSE	Hspa8	Heat shock cognate 71 kDa protein	893.703	ND	ND	ND	ND	ND	ND
CNFAGDGK	C[Cam]NFAGDGK[Cab]	183	190	Q9D0A3	ARPIN_MOUSE	Arpin	Arpin	1060.59	1313.44	ND	785.779	901.486	ND	875.845	-0.796408	-0.404511	N/A	-1.18494	-0.966324	N/A	-0.843241	0.873166	-0.195948	0.195949	N/A	-0.584481	-0.365864	N/A	-0.242781
CNLLAEK	C[Cam]NLLAEK[Cab]	219	225	P29699	FETUA_MOUSE	Ahsg	Alpha-2-HS-glycoprotein	1136.79	ND	981.187	1806.22	1387.62	ND	786.748	-0.696311	N/A	-0.756368	0.0158429	-0.344085	N/A	-0.998015	0.290244	0.0300285	N/A	-0.0300285	0.742182	0.382255	N/A	-0.271675
CNPLVLEFTDAGKK	C[Cam]NPLVLEFTDAGK[Cab]K	181	194	P10404	ENV1_MOUSE		MLV-related proviral Env polyprotein	1862.8	3125.69	1714.44	2937.3	1821.21	2391.4	1682.7	0.0162005	0.846311	0.0487728	0.717353	0.0481958	0.508616	0.098793	0.0460253	-0.287561	0.54255	-0.254989	0.413592	-0.255566	0.204855	-0.204968
CNSMQSEYREK	C[Cam]NSMQSEYREK[Cab]	141	151	P70452	STX4_MOUSE	Stx4	Syntaxin-4	ND	ND	ND	ND	ND	ND	ND
CNTDDTIGDLKK	C[Cam]NTDDTIGDLK[Cab]K	18	29	Q9EPV8	UBL5_MOUSE	Ubl5	Ubiquitin-like protein 5	ND	ND	ND	ND	ND	ND	ND
CPHLLDFFK	C[Cam]PHLLDFFK[Cab]	111	119	Q09014	NCF1_MOUSE	Ncf1	Neutrophil cytosol factor 1	2960.41	2543.24	2561.29	1586.42	1999.85	1389.54	1810.62	0.684527	0.548806	0.627902	-0.171363	0.183194	-0.274626	0.204498	2.10465	0.0641153	-0.0716057	0.00749033	-0.791775	-0.437218	-0.895038	-0.415914
CPLSGACYSPEFK	C[Cam]PLSGACYSPEFK[Cab]	1185	1197	Q8CIE6	COPA_MOUSE	Copa	Coatomer subunit alpha	753.629	893.547	1160.28	770.227	ND	1344.22	ND	-1.28935	-0.960247	-0.514497	-1.21378	N/A	-0.322469	N/A	0.124301	-0.367985	-0.0388823	0.406868	-0.292415	N/A	0.598896	N/A
CPNCGTHYK	C[Cam]PNCGTHYK[Cab]	112	120	P19536	COX5B_MOUSE	Cox5b	Cytochrome c oxidase subunit 5B, mitochondrial	ND	ND	ND	ND	ND	ND	ND
CQGVVCAMK	C[Cam]QGVVCAMK[Cab]	186	194	Q91W50	CSDE1_MOUSE	Csde1	Cold shock domain-containing protein E1	ND	ND	ND	ND	ND	ND	ND
CQLEINFNTLQTKLR	C[Cam]QLEINFNTLQTK[Cab]LR	352	366	P57780	ACTN4_MOUSE	Actn4	Alpha-actinin-4	1039.13	1190.63	1058.58	ND	1122	1586.48	1660.7	-0.825896	-0.546137	-0.646833	N/A	-0.650631	-0.0834045	0.0798006	0.899061	-0.152941	0.126818	0.0261223	N/A	0.0223243	0.589551	0.752756
CQQAEKILK	C[Cam]QQAEK[Cab]ILK	339	347	Q60864	STIP1_MOUSE	Stip1	Stress-induced-phosphoprotein 1	ND	833.718	1185.31	728.11	1215.46	ND	835.964	N/A	-1.06023	-0.483701	-1.29491	-0.535203	N/A	-0.910475	0.144438	N/A	-0.288265	0.288264	-0.522945	0.236762	N/A	-0.13851
CQQDSDELLK	C[Cam]QQDSDELLK[Cab]	347	356	Q8C7R4	UBA6_MOUSE	Uba6	Ubiquitin-like modifier-activating enzyme 6	ND	ND	ND	ND	ND	ND	ND
CQTCGYK	C[Cam]QTCGYK[Cab]	125	131	P04627	ARAF_MOUSE	Araf	Serine/threonine-protein kinase A-Raf	ND	ND	ND	ND	ND	ND	ND
CQYLQAEK	C[Cam]QYLQAEK[Cab]	931	938	Q8VDD5	MYH9_MOUSE	Myh9	Myosin-9	1137.9	1015.78	ND	ND	754.562	ND	1311.37
CQYLQAEKK	C[Cam]QYLQAEK[Cab]K	931	939	Q8VDD5	MYH9_MOUSE	Myh9	Myosin-9	ND	ND	ND	ND	844.521	ND	ND
CQYVTEK	C[Cam]QYVTEK[Cab]	202	208	P05064	ALDOA_MOUSE	Aldoa	Fructose-bisphosphate aldolase A	ND	1281.59	ND	ND	894.017	929.43	ND
CQYVTEKVLAAVYK	C[Cam]QYVTEK[Cab]VLAAVYK	202	215	P05064	ALDOA_MOUSE	Aldoa	Fructose-bisphosphate aldolase A	2513.46	1693.4	1439.24	1853.76	2400.04	1876.62	2176.25	0.448403	-0.0379376	-0.203661	0.0533233	0.446357	0.158899	0.469858	0.461432	0.379468	-0.106872	-0.272596	-0.0156115	0.377422	0.0899642	0.400923
CRDKDEAEQAVHR	C[Cam]RDK[Cab]DEAEQAVHR	148	160	Q99M15	PPIP2_MOUSE	Pstpip2	Proline-serine-threonine phosphatase-interacting protein 2	ND	ND	ND	923.508	ND	ND	ND
CRLFVGNLPADITEDEFK	C[Cam]RLFVGNLPADITEDEFK[Cab]	289	306	Q8VIJ6	SFPQ_MOUSE	Sfpq	Splicing factor, proline- and glutamine-rich	1064.51	ND	ND	ND	ND	ND	ND
CRSDQLTGLSLLPLSEK	C[Cam]RSDQLTGLSLLPLSEK[Cab]	3343	3359	Q9QXS1	PLEC_MOUSE	Plec	Plectin	2841.15	2858.11	2826.44	2157.98	3039.87	2502.38	2194.19	0.625204	0.717201	0.77002	0.272543	0.787311	0.574068	0.481701	0.62127	-0.0789377	0.0130593	0.0658783	-0.431599	0.0831693	-0.130074	-0.222441
CRSDQLTGLSLLPLSEKAVR	C[Cam]RSDQLTGLSLLPLSEK[Cab]AVR	3343	3362	Q9QXS1	PLEC_MOUSE	Plec	Plectin	ND	ND	ND	ND	ND	ND	ND
CSASTTDLRVDYK	C[Cam]SASTTDLRVDYK[Cab]	678	690	Q3UQN2	FCHO2_MOUSE	Fcho2	F-BAR domain only protein 2	ND	1468.8	ND	ND	1128.51	ND	681.283
CSAVWSEDGCIYPATITSIDFKR	C[Cam]SAVWSEDGCIYPATITSIDFK[Cab]R	95	117	P97801	SMN_MOUSE	Smn1	Survival motor neuron protein	ND	ND	ND	ND	ND	ND	ND
CSIEMPNISYAWK	C[Cam]SIEMPNISYAWK[Cab]	715	727	Q9JIK5	DDX21_MOUSE	Ddx21	Nucleolar RNA helicase 2	2163.43	1695.3	1411.79	1207.82	1892.6	1531.86	1490.47	0.232046	-0.0363202	-0.231444	-0.56473	0.103671	-0.133956	-0.0762243	0.323568	0.243952	-0.0244141	-0.219538	-0.552824	0.115577	-0.12205	-0.0643182
CSLIDKR	C[Cam]SLIDK[Cab]R	313	319	Q61490	CD166_MOUSE	Alcam	CD166 antigen	1281.6	ND	1137.16	1599.14	ND	1195.36	1834.88	-0.523324	N/A	-0.543536	-0.159836	N/A	-0.491791	0.223697	0.620736	0.010106	N/A	-0.010106	0.373594	N/A	0.041639	0.757127
CSQAVYAAEK	C[Cam]SQAVYAAEK[Cab]	122	131	P97315	CSRP1_MOUSE	Csrp1	Cysteine and glycine-rich protein 1	ND	ND	ND	ND	ND	ND	ND
CSTPEEIKK	C[Cam]STPEEIK[Cab]K	23	31	Q9R0P5	DEST_MOUSE	Dstn	Destrin	1769.86	2330.32	1735.35	1933.4	2097.61	1539.45	2182.59	-0.0576339	0.422667	0.0662594	0.114008	0.252048	-0.126822	0.474051	0.0635288	-0.201398	0.278903	-0.0775048	-0.0297562	0.108284	-0.270586	0.330287
CSVLAAANPVYGRYDQYK	C[Cam]SVLAAANPVYGRYDQYK[Cab]	446	463	P25206	MCM3_MOUSE	Mcm3	DNA replication licensing factor MCM3	715.368	ND	ND	ND	ND	ND	789.208
CSWQDLK	C[Cam]SWQDLK[Cab]	121	127	Q3TWW8	SRSF6_MOUSE	Srsf6	Serine/arginine-rich splicing factor 6	2348.64	1675.4	1373.6	1046.87	1700.5	1758.87	1054.53	0.350556	-0.0533557	-0.271005	-0.77106	-0.0507402	0.0654144	-0.575389	0.550107	0.341824	-0.0620875	-0.279737	-0.779792	-0.059472	0.0566826	-0.584121
CSYVVTNGLGVNVFK	C[Cam]SYVVTN[Da]GLGVNVFK[Cab]	401	415	Q99KQ4	NAMPT_MOUSE	Nampt	Nicotinamide phosphoribosyltransferase	2066.74	1126.95	1330.52	2258.98	1526.57	1939.69	1650.11	0.166083	-0.625435	-0.316975	0.33854	-0.206406	0.206588	0.0705729	0.72571	0.424859	-0.366659	-0.0581993	0.597316	0.0523697	0.465364	0.329349
CTLKIFCK	C[Cam]TLK[Cab]IFCK	436	443	A1L314	MPEG1_MOUSE	Mpeg1	Macrophage-expressed gene 1 protein	2609.22	2642.41	1537.8	2602.58	3299.91	2935.04	2748.46	0.502344	0.603993	-0.108097	0.54281	0.905725	0.804144	0.806636	1.0371	0.169597	0.271246	-0.440844	0.210063	0.572978	0.471397	0.473889
CVIDICMK	C[Cam]VIDICMK[Cab]	493	500	O70194	EIF3D_MOUSE	Eif3d	Eukaryotic translation initiation factor 3 subunit D	3451.38	2943.18	1944.72	2562.18	2985.63	3535.68	1673.24	0.9059	0.759514	0.230597	0.520237	0.761336	1.07275	0.0906534	0.0234805	0.273896	0.12751	-0.401407	-0.111767	0.129332	0.440746	-0.54135
CVIDICMKLEEGK	C[Cam]VIDICMK[Cab]LEEGK	493	505	O70194	EIF3D_MOUSE	Eif3d	Eukaryotic translation initiation factor 3 subunit D	1105.87	1165.22	983.982	661.352	1137.32	1229.78	937.49	-0.73609	-0.577263	-0.752263	-1.43364	-0.631063	-0.45084	-0.745112	0.190459	-0.0475513	0.111276	-0.0637243	-0.745101	0.0574757	0.237699	-0.0565733
CVIEEKQGLK	C[Cam]VIEEK[Cab]QGLK	1026	1035	Q5SUR0	PUR4_MOUSE	Pfas	Phosphoribosylformylglycinamidine synthase	650.494	ND	ND	977.16	ND	ND	ND
CVIIDEAHRLK	C[Cam]VIIDEAHRLK[Cab]	946	956	Q09XV5	CHD8_MOUSE	Chd8	Chromodomain-helicase-DNA-binding protein 8	1900.43	901.568	ND	1182.37	1642.9	1194.92	1890.3	0.0450501	-0.947354	N/A	-0.595452	-0.100458	-0.492323	0.266623	0.200653	0.496202	-0.496202	N/A	-0.1443	0.350694	-0.041171	0.717775
CVLCEKR	C[Cam]VLCEK[Cab]R	66	72	Q8R2L5	RT18C_MOUSE	Mrps18c	28S ribosomal protein S18c, mitochondrial	1445.46	962.769	ND	2011.55	1046.66	1604.92	ND	-0.349745	-0.852602	N/A	0.171175	-0.750903	-0.0667391	N/A	0.38809	0.251429	-0.251428	N/A	0.772348	-0.149729	0.534434	N/A
CVLKIGEHTPSALAIMENANVLAR	C[Cam]VLK[Cab]IGEHTPSALAIMEN[Da]ANVLAR	150	173	P05064	ALDOA_MOUSE	Aldoa	Fructose-bisphosphate aldolase A	ND	ND	ND	ND	ND	851.928	ND
CVLKIGEHTPSALAIMENANVLAR	C[Cam]VLK[Cab]IGEHTPSALAIMENANVLAR	150	173	P05064	ALDOA_MOUSE	Aldoa	Fructose-bisphosphate aldolase A	1240.76	985.7	1165.23	820.972	ND	ND	1081.08	-0.57005	-0.818642	-0.508348	-1.12173	N/A	N/A	-0.539516	0.31491	0.0622967	-0.186295	0.123999	-0.489383	N/A	N/A	0.0928307
CVTSELLK	C[Cam]VTSELLK[Cab]	25	32	Q9Z1D1	EIF3G_MOUSE	Eif3g	Eukaryotic translation initiation factor 3 subunit G	1072.44	1243.38	1608.89	2525.52	2115.56	2033.73	2093.16	-0.780373	-0.4836	-0.0428982	0.499447	0.264342	0.274896	0.413692	2.05963	-0.344749	-0.0479763	0.392726	0.935071	0.699966	0.71052	0.849316
CYYFDYK	C[Cam]YYFDYK[Cab]	176	182	Q9CX56	PSMD8_MOUSE	Psmd8	26S proteasome non-ATPase regulatory subunit 8	1770.44	1651.37	1284.31	3053.28	2392.25	1272	1318.35	-0.0571675	-0.0741954	-0.367969	0.773227	0.441669	-0.402135	-0.253254	0.38588	0.109276	0.0922486	-0.201525	0.939671	0.608113	-0.235691	-0.08681
DAADKPR	DAADK[Cab]PR	109	115	P23198	CBX3_MOUSE	Cbx3	Chromobox protein homolog 3	1011.57	769.224	ND	ND	ND	ND	ND
DAAEAIKK	DAAEAIK[Cab]K	59	66	O88844	IDHC_MOUSE	Idh1	Isocitrate dehydrogenase [NADP] cytoplasmic	2562.02	1288.23	1940.29	1863.29	2359.93	1747.37	1411.61	0.476008	-0.432472	0.227304	0.060719	0.422045	0.0559464	-0.154643	0.00713196	0.385728	-0.522752	0.137024	-0.029561	0.331765	-0.0343336	-0.244923
DAALATALGDKK	DAALATALGDK[Cab]K	147	158	P14733	LMNB1_MOUSE	Lmnb1	Lamin-B1	2840.36	1543.7	2706.41	2690.72	2670.69	2618.79	3209.48	0.6248	-0.171468	0.707413	0.590859	0.600513	0.639666	1.03035	0.566726	0.237885	-0.558383	0.320498	0.203944	0.213598	0.252751	0.643435
DAEAWFNEKSK	DAEAWFNEK[Cab]SK	335	345	P13645	K1C10_HUMAN	KRT10	Keratin, type I cytoskeletal 10	2699.39	2432.77	1828.16	1964.56	1454.85	2430.02	1783.3	0.551359	0.484738	0.141423	0.137074	-0.275825	0.531733	0.182561	0.501812	0.158852	0.0922313	-0.251084	-0.255433	-0.668332	0.139226	-0.209946
DAEDQEAQLK	DAEDQEAQLK[Cab]	124	133	O35685	NUDC_MOUSE	Nudc	Nuclear migration protein nudC	ND	ND	ND	ND	ND	ND	ND
DAEKPVLFFER	DAEK[Cab]PVLFFER	118	128	P43346	DCK_MOUSE	Dck	Deoxycytidine kinase	1995.35	2150.82	1554.16	1895.67	1245.42	1733.09	1762.45	0.115366	0.307026	-0.0928297	0.0855746	-0.500068	0.0441113	0.16559	0.332227	0.0055119	0.197172	-0.202684	-0.0242795	-0.609922	-0.0657428	0.0557359
DAEMDRIFSTTESYLK	DAEMDRIFSTTESYLK[Cab]	189	204	Q3UYV9	NCBP1_MOUSE	Ncbp1	Nuclear cap-binding protein subunit 1	2106.7	1968.43	1705.69	1581.26	2307.41	1631.79	1448.94	0.193714	0.17918	0.0413847	-0.17606	0.389577	-0.0427818	-0.116996	0.333841	0.0556211	0.0410871	-0.0967082	-0.314153	0.251484	-0.180875	-0.255089
DAEPTNFK	DAEPTNFK[Cab]	140	147	Q8C156	CND2_MOUSE	Ncaph	Condensin complex subunit 2	ND	807.05	ND	ND	ND	637.326	ND
DAFERNPELQNLLLDDFFK	DAFERNPELQNLLLDDFFK[Cab]	378	396	Q9DCD0	6PGD_MOUSE	Pgd	6-phosphogluconate dehydrogenase, decarboxylating	ND	ND	ND	ND	ND	ND	ND
DAFPPLPEK	DAFPPLPEK[Cab]	42	50	Q8VDJ3	VIGLN_MOUSE	Hdlbp	Vigilin	3934.5	3227.07	4061.02	4139.92	2733.98	2792.4	2458.36	1.09491	0.892365	1.29287	1.21247	0.6343	0.732268	0.645708	0.723526	0.00152833	-0.201017	0.199488	0.119088	-0.459082	-0.361114	-0.447674
DAFQALEK	DAFQALEK[Cab]	185	192	Q91YR1	TWF1_MOUSE	Twf1	Twinfilin-1	3587.97	3160.78	3271.16	3837.15	3176.63	2473.23	3003.16	0.961894	0.862421	0.980833	1.1029	0.850797	0.55716	0.934491	0.209447	0.0268447	-0.0726283	0.0457837	0.167851	-0.0842523	-0.377889	-0.000558333
DAGIALLSITHRPSLWK	DAGIALLSITHRPSLWK[Cab]	649	665	P48410	ABCD1_MOUSE	Abcd1	ATP-binding cassette sub-family D member 1	1253.09	ND	1559.27	711.771	ND	1033.15	697.789	-0.555784	N/A	-0.0880976	-1.32765	N/A	-0.702188	-1.17113	1.05473	-0.233843	N/A	0.233843	-1.00571	N/A	-0.380247	-0.849189
DAGLSFK	DAGLSFK[Cab]	98	104	Q8BHS3	RBM22_MOUSE	Rbm22	Pre-mRNA-splicing factor RBM22	2683.79	2203.92	2419.31	2559.92	1979.42	1597.95	2362.32	0.543	0.342212	0.545626	0.518962	0.168376	-0.0730104	0.588215	0.398245	0.066054	-0.134734	0.06868	0.042016	-0.30857	-0.549956	0.111269
DAGLSFKDDMPK	DAGLSFK[Cab]DDMPK	98	109	Q8BHS3	RBM22_MOUSE	Rbm22	Pre-mRNA-splicing factor RBM22	ND	1301.17	2328.61	1496.84	1731.7	1209.49	1653.86	N/A	-0.418048	0.490501	-0.255219	-0.0245104	-0.474834	0.0738487	0.244432	N/A	-0.454275	0.454275	-0.291446	-0.0607369	-0.511061	0.0376222
DAHSQGEVVSCLEK	DAHSQGEVVSCLEK[Cab]	255	268	Q61543	GSLG1_MOUSE	Glg1	Golgi apparatus protein 1	ND	ND	1008.79	ND	ND	ND	ND
DAIEEKFRER	DAIEEK[Cab]FRER	404	413	Q8CGK3	LONM_MOUSE	Lonp1	Lon protease homolog, mitochondrial	818.403	842.363	ND	ND	ND	ND	ND
DAIGISLLKK	DAIGISLLK[Cab]K	305	314	Q99KK2	NEUA_MOUSE	Cmas	N-acylneuraminate cytidylyltransferase	1197.43	1271.96	1370.94	1332.29	1191.87	967.197	831.353	-0.621331	-0.450808	-0.2738	-0.423226	-0.563478	-0.797354	-0.918456	0.683747	-0.172685	-0.00216167	0.174846	0.0254203	-0.114832	-0.348708	-0.46981
DALEGEK	DALEGEK[Cab]	294	300	Q8CG47	SMC4_MOUSE	Smc4	Structural maintenance of chromosomes protein 4	1129.57	1315.97	950.001	1241.7	ND	1649.5	1125.96	-0.705492	-0.401733	-0.802966	-0.524816	N/A	-0.0272026	-0.480828	0.663554	-0.0687617	0.234997	-0.166236	0.111914	N/A	0.609528	0.155902
DALQEMYK	DALQEMYK[Cab]	282	289	Q9D517	PLCC_MOUSE	Agpat3	1-acyl-sn-glycerol-3-phosphate acyltransferase gamma	1056.67	935.75	1645.2	1256.97	1912.33	1711.95	1777.46	-0.801745	-0.893667	-0.0107031	-0.50718	0.118633	0.0264072	0.177829	0.851017	-0.23304	-0.324962	0.558002	0.061525	0.687338	0.595112	0.746534
DALQGFK	DALQGFK[Cab]	267	273	Q62189	SNRPA_MOUSE	Snrpa	U1 small nuclear ribonucleoprotein A	1338.56	2357.55	1014.61	ND	1389.6	1220.15	1722.37	-0.460593	0.439424	-0.708039	N/A	-0.342031	-0.462183	0.132406	0.0161437	-0.217524	0.682493	-0.46497	N/A	-0.0989617	-0.219114	0.375475
DALREVEGLK	DALREVEGLK[Cab]	658	667	Q60875	ARHG2_MOUSE	Arhgef2	Rho guanine nucleotide exchange factor 2	1704.73	1538.08	1051.61	1308.08	1847.07	1187.75	ND	-0.111729	-0.176728	-0.656363	-0.449682	0.0685415	-0.500998	N/A	0.0280519	0.203211	0.138212	-0.341423	-0.134742	0.383482	-0.186058	N/A
DAMAKIQAK	DAMAK[Cab]IQAK	1145	1153	Q99P72	RTN4_MOUSE	Rtn4	Reticulon-4	1599.11	1353.18	982.995	1054.65	1055.55	1785.33	1761.77	-0.203999	-0.361514	-0.753712	-0.76037	-0.738707	0.0869513	0.165037	0.146512	0.235743	0.0782277	-0.31397	-0.320628	-0.298965	0.526693	0.604779
DANNPAENGDAKTDQAQK	DANNPAEN[Da]GDAK[Cab]TDQAQK	65	82	P09602	HMGN2_MOUSE	Hmgn2	Non-histone chromosomal protein HMG-17	ND	ND	ND	ND	ND	ND	ND
DANNPAENGDAKTDQAQK	DANNPAENGDAK[Cab]TDQAQK	65	82	P09602	HMGN2_MOUSE	Hmgn2	Non-histone chromosomal protein HMG-17	ND	ND	ND	ND	ND	ND	ND
DAPGREDNTFK	DAPGREDNTFK[Cab]	98	108	P04370	MBP_MOUSE	Mbp	Myelin basic protein	1086.04	1582	ND	1419.51	1481.95	1187.49	1907.82	-0.762201	-0.136112	N/A	-0.331743	-0.249205	-0.501327	0.279939	0.321335	-0.313045	0.313045	N/A	0.117414	0.199952	-0.0521705	0.729096
DAPWTSNSSEK	DAPWTSNSSEK[Cab]	1230	1240	Q8VDJ3	VIGLN_MOUSE	Hdlbp	Vigilin	ND	ND	ND	ND	ND	ND	ND
DAPYDYK	DAPYDYK[Cab]	211	217	O55098	STK10_MOUSE	Stk10	Serine/threonine-protein kinase 10	ND	ND	ND	794.903	ND	ND	865.56
DAQIFIQKK	DAQIFIQK[Cab]K	469	477	P24270	CATA_MOUSE	Cat	Catalase	1711.83	ND	ND	1247.87	1081.07	1251.12	ND	-0.105732	N/A	N/A	-0.517665	-0.704241	-0.426013	N/A	0	0	N/A	N/A	-0.411933	-0.598509	-0.320281	N/A
DAQMVHSNALNEDTQDELGDPRLEK	DAQMVHSNALNEDTQDELGDPRLEK[Cab]	132	156	P55302	AMRP_MOUSE	Lrpap1	Alpha-2-macroglobulin receptor-associated protein	ND	ND	ND	ND	ND	ND	ND
DAQQVEPEGQEKPSPAVVR	DAQQVEPEGQEK[Cab]PSPAVVR	2082	2100	Q3TLH4	PRC2C_MOUSE	Prrc2c	Protein PRRC2C	ND	ND	ND	ND	ND	ND	ND
DASLVFK	DASLVFK[Cab]	326	332	P61222	ABCE1_MOUSE	Abce1	ATP-binding cassette sub-family E member 1	1585.05	943.839	854.64	1609.38	1681.4	ND	1530.92	-0.216742	-0.88125	-0.955579	-0.150632	-0.0670366	N/A	-0.03759	1.18751	0.467782	-0.196726	-0.271055	0.533892	0.617487	N/A	0.646934
DASNWSTEK	DASNWSTEK[Cab]	31	39	Q8BK64	AHSA1_MOUSE	Ahsa1	Activator of 90 kDa heat shock protein ATPase homolog 1	ND	ND	ND	ND	ND	ND	839.494
DASNWSTEKLK	DASNWSTEK[Cab]LK	31	41	Q8BK64	AHSA1_MOUSE	Ahsa1	Activator of 90 kDa heat shock protein ATPase homolog 1	735.449	1125.56	771.943	1302.28	ND	ND	1048.93	-1.32458	-0.627217	-1.1024	-0.456095	N/A	N/A	-0.583069	0.791248	-0.306514	0.390849	-0.0843343	0.561971	N/A	N/A	0.434997
DASPNQVAEK	DASPNQVAEK[Cab]	98	107	O70378	EMC8_MOUSE	Emc8	ER membrane protein complex subunit 8	ND	ND	ND	ND	ND	ND	ND
DASPNQVAEKVASR	DASPNQVAEK[Cab]VASR	98	111	O70378	EMC8_MOUSE	Emc8	ER membrane protein complex subunit 8	1055.48	ND	ND	931.945	ND	ND	ND
DAVFIPAGWDNEK	DAVFIPAGWDNEK[Cab]	306	318	Q6PDL0	DC1L2_MOUSE	Dync1li2	Cytoplasmic dynein 1 light intermediate chain 2	2682.25	2535.01	2865.38	1932.73	1595.47	2557.61	2741.63	0.542174	0.544132	0.78976	0.113503	-0.142715	0.605558	0.803047	0.467162	-0.0831813	-0.0812233	0.164405	-0.511852	-0.76807	-0.0197973	0.177692
DAVFIPAGWDNEKK	DAVFIPAGWDNEK[Cab]K	306	319	Q6PDL0	DC1L2_MOUSE	Dync1li2	Cytoplasmic dynein 1 light intermediate chain 2	1389.96	1398.97	ND	778.246	1052.49	977.26	988.726	-0.406234	-0.313498	N/A	-1.19884	-0.742897	-0.782422	-0.668345	1.26477	-0.046368	0.046368	N/A	-0.838974	-0.383031	-0.422556	-0.308479
DAVTYTEHAKR	DAVTYTEHAK[Cab]R	69	79	P62806	H4_MOUSE	H4c1	Histone H4	ND	ND	ND	ND	ND	866.724	ND
DCAVIVTQKK	DCAVIVTQK[Cab]K	46	55	Q9QUM9	PSA6_MOUSE	Psma6	Proteasome subunit alpha type-6	935.302	1688.65	1636.76	2277.31	2410.67	2211.89	2638.18	-0.977768	-0.0419965	-0.0181255	0.350199	0.452733	0.396042	0.747557	1.48318	-0.631805	0.303967	0.327838	0.696162	0.798696	0.742005	1.09352
DCCFEICAPDKR	DCCFEICAPDK[Cab]R	184	195	Q3UND0	SKAP2_MOUSE	Skap2	Src kinase-associated phosphoprotein 2	1024.18	662.6	1789.26	943.969	1446.54	ND	1519.16	-0.846801	-1.39165	0.110393	-0.920324	-0.284098	N/A	-0.0487194	0.223078	-0.137448	-0.682297	0.819746	-0.210971	0.425255	N/A	0.660633
DCEDAYK	DCEDAYK[Cab]	53	59	Q9DAT5	MTU1_MOUSE	Trmu	Mitochondrial tRNA-specific 2-thiouridylase 1	ND	ND	ND	1149.68	ND	ND	ND
DCEIKQPVFGANFIK	DCEIK[Cab]QPVFGANFIK	79	93	P97765	WBP2_MOUSE	Wbp2	WW domain-binding protein 2	1302.73	1265.39	1400.78	790.081	ND	ND	1221.26	-0.499738	-0.458279	-0.242739	-1.17706	N/A	N/A	-0.363618	0.479708	-0.099486	-0.058027	0.157513	-0.776808	N/A	N/A	0.036634
DCELENQETHDQDGNEELK	DCELENQETHDQDGNEELK[Cab]	106	124	Q8CH25	SLTM_MOUSE	Sltm	SAFB-like transcription modulator	ND	ND	ND	ND	ND	ND	ND
DCHHLGIQNNFDYK	DCHHLGIQNNFDYK[Cab]	351	364	Q60710	SAMH1_MOUSE	Samhd1	Deoxynucleoside triphosphate triphosphohydrolase SAMHD1	1997.75	1747.11	890.008	1342.05	1584.25	2075.99	1411.45	0.117102	0.00711107	-0.897078	-0.412697	-0.152901	0.304565	-0.154806	0.185112	0.374724	0.264733	-0.639456	-0.155075	0.104721	0.562187	0.102816
DCHHLGIQNNFDYKR	DCHHLGIQNNFDYK[Cab]R	351	365	Q60710	SAMH1_MOUSE	Samhd1	Deoxynucleoside triphosphate triphosphohydrolase SAMHD1	ND	715.644	980.537	ND	867.576	ND	1206.81
DCIFPCDFK	DCIFPCDFK[Cab]	595	603	P33609	DPOLA_MOUSE	Pola1	DNA polymerase alpha catalytic subunit	1565.57	899.177	1829.41	1749.45	2177.18	1611.29	ND	-0.234583	-0.951185	0.142414	-0.0302348	0.305763	-0.0610228	N/A	0.542245	0.113202	-0.6034	0.490199	0.31755	0.653548	0.286762	N/A
DCKWQEK	DCK[Cab]WQEK	126	132	Q9D0R8	LSM12_MOUSE	Lsm12	Protein LSM12 homolog	1221.5	ND	ND	1118.62	ND	ND	1029.29
DCPSGEDFK	DCPSGEDFK[Cab]	2073	2081	Q69ZK6	JHD2C_MOUSE	Jmjd1c	Probable JmjC domain-containing histone demethylation protein 2C	ND	ND	ND	ND	ND	ND	ND
DCPTGHLTVDEFK	DCPTGHLTVDEFK[Cab]	37	49	P62748	HPCL1_MOUSE	Hpcal1	Hippocalcin-like protein 1	1367.52	1118.23	ND	931.463	ND	721.414	898.785	-0.42971	-0.636649	N/A	-0.939564	N/A	-1.22034	-0.805941	1.09302	0.10347	-0.103469	N/A	-0.406384	N/A	-0.68716	-0.272761
DCPTGHLTVDEFKK	DCPTGHLTVDEFK[Cab]K	37	50	P62748	HPCL1_MOUSE	Hpcal1	Hippocalcin-like protein 1	928.115	1401.87	783.769	ND	1275.52	ND	998.279	-0.988897	-0.310507	-1.08047	N/A	-0.465611	N/A	-0.654474	0.283678	-0.195606	0.482784	-0.287179	N/A	0.32768	N/A	0.138817
DCPYMCAYK	DCPYM[Oxi]CAYK[Cab]	187	195	P53810	PIPNA_MOUSE	Pitpna	Phosphatidylinositol transfer protein alpha isoform	ND	ND	ND	ND	ND	ND	ND
DCPYMCAYK	DCPYMCAYK[Cab]	187	195	P53810	PIPNA_MOUSE	Pitpna	Phosphatidylinositol transfer protein alpha isoform	1013.07	1705.59	1742.23	1008.33	1169.58	1103.08	1486.74	-0.862535	-0.0275874	0.071969	-0.825171	-0.590709	-0.607702	-0.079834	0.344904	-0.589817	0.24513	0.344687	-0.552453	-0.317991	-0.334984	0.192884
DCTIIKWSVETGRK	DCTIIK[Cab]WSVETGRK	167	180	Q91WM3	U3IP2_MOUSE	Rrp9	U3 small nucleolar RNA-interacting protein 2	1996.27	1809.89	1287.36	2213.45	2451.63	1287.94	2207.61	0.116032	0.0580354	-0.364557	0.309161	0.477044	-0.38417	0.490497	0.461467	0.179529	0.121532	-0.30106	0.372658	0.540541	-0.320673	0.553994
DDAITAYKK	DDAITAYK[Cab]K	325	333	Q8BG81	PDIP3_MOUSE	Poldip3	Polymerase delta-interacting protein 3	1558.94	714.924	1900.41	1463.72	904.213	908.124	ND	-0.240704	-1.282	0.19734	-0.287499	-0.961966	-0.888274	N/A	0.215739	0.201084	-0.840212	0.639128	0.154289	-0.520178	-0.446486	N/A
DDAMLLK	DDAM[Oxi]LLK[Cab]	353	359	P63038	CH60_MOUSE	Hspd1	60 kDa heat shock protein, mitochondrial	2061.49	1191.2	ND	2504.43	2371.16	2207.14	1776.92	0.162416	-0.54545	N/A	0.487346	0.428896	0.39294	0.177394	1.10668	0.353933	-0.353933	N/A	0.678863	0.620413	0.584457	0.368911
DDAMLLKGK	DDAM[Oxi]LLK[Cab]GK	353	361	P63038	CH60_MOUSE	Hspd1	60 kDa heat shock protein, mitochondrial	1448.55	1741.39	1501.14	1167.66	1304.16	1054.1	1192.55	-0.346665	0.00237417	-0.142914	-0.613519	-0.433579	-0.673218	-0.397941	1.60048	-0.184263	0.164776	0.0194876	-0.451117	-0.271177	-0.510816	-0.235539
DDAMLLK	DDAMLLK[Cab]	353	359	P63038	CH60_MOUSE	Hspd1	60 kDa heat shock protein, mitochondrial	3777.42	ND	ND	ND	ND	ND	ND
DDAMLLKGK	DDAMLLK[Cab]GK	353	361	P63038	CH60_MOUSE	Hspd1	60 kDa heat shock protein, mitochondrial	8262.86	5269.37	5240.06	4304.32	7550.37	4499.87	6389.43	2.16537	1.59977	1.66062	1.26865	2.09985	1.42065	2.0237	0.135897	0.356783	-0.208817	-0.147967	-0.539937	0.291263	-0.387937	0.215113
DDDNMAFK	DDDNMAFK[Cab]	103	110	Q3U9N9	MOT10_MOUSE	Slc16a10	Monocarboxylate transporter 10	ND	ND	ND	984.141	ND	749.372	ND
DDDWGNIK	DDDWGNIK[Cab]	55	62	Q9JMA1	UBP14_MOUSE	Usp14	Ubiquitin carboxyl-terminal hydrolase 14	925.23	1243.82	977.876	1288.51	1420.15	1649.47	1724.69	-0.993389	-0.483082	-0.761245	-0.471436	-0.310659	-0.0272293	0.134347	1.44031	-0.247484	0.262823	-0.0153397	0.274469	0.435246	0.718676	0.880252
DDDWGNIKMK	DDDWGNIK[Cab]MK	55	64	Q9JMA1	UBP14_MOUSE	Usp14	Ubiquitin carboxyl-terminal hydrolase 14	1871.89	ND	1449.9	ND	1208.68	1646.55	842.197	0.0232215	N/A	-0.193013	N/A	-0.54327	-0.0297871	-0.899759	0.504204	0.108117	N/A	-0.108117	N/A	-0.458374	0.0551086	-0.814863
DDFLQQNGYTPYDRFCPFYK	DDFLQQN[Da]GYTPYDRFCPFYK[Cab]	517	536	P50516	VATA_MOUSE	Atp6v1a	V-type proton ATPase catalytic subunit A	726.084	ND	ND	ND	ND	ND	ND
DDFLQQNGYTPYDRFCPFYK	DDFLQQNGYTPYDRFCPFYK[Cab]	517	536	P50516	VATA_MOUSE	Atp6v1a	V-type proton ATPase catalytic subunit A	ND	ND	ND	ND	ND	ND	ND
DDGSSFK	DDGSSFK[Cab]	623	629	P35601	RFC1_MOUSE	Rfc1	Replication factor C subunit 1	815.388	ND	ND	648.518	826.62	848.621	ND	-1.17571	N/A	N/A	-1.46192	-1.0914	-0.986044	N/A	0	0	N/A	N/A	-0.28621	0.08431	0.189666	N/A
DDHDKMFK	DDHDK[Cab]MFK	30	37	Q9R1P3	PSB2_MOUSE	Psmb2	Proteasome subunit beta type-2	ND	ND	760.052	ND	762.383	ND	ND
DDIQKMNPPK	DDIQK[Cab]MNPPK	70	79	Q8VDD5	MYH9_MOUSE	Myh9	Myosin-9	937.467	ND	ND	ND	1198.6	ND	ND
DDKPIRALDEGDIALLK	DDK[Cab]PIRALDEGDIALLK	18	34	P46471	PRS7_MOUSE	Psmc2	26S proteasome regulatory subunit 7	851.272	1781.77	1186.44	1763.45	1609.23	798.095	946.62	-1.11358	0.0354476	-0.48233	-0.0187364	-0.130328	-1.0746	-0.731132	0.0262871	-0.593426	0.555602	0.0378241	0.501418	0.389826	-0.554446	-0.210978
DDLGNTLEK	DDLGNTLEK[Cab]	227	235	Q9QZQ8	H2AY_MOUSE	Macroh2a1	Core histone macro-H2A.1	778.313	1249.16	1141.76	1105.1	ND	904.975	1080.47	-1.24285	-0.476902	-0.537709	-0.692958	N/A	-0.893286	-0.540333	0.0566211	-0.490363	0.275585	0.214778	0.059529	N/A	-0.140799	0.212154
DDLGNTLEKK	DDLGNTLEK[Cab]K	227	236	Q9QZQ8	H2AY_MOUSE	Macroh2a1	Core histone macro-H2A.1	ND	966.941	ND	753.27	ND	ND	ND
DDLSGADIK	DDLSGADIK[Cab]	388	396	P62192	PRS4_MOUSE	Psmc1	26S proteasome regulatory subunit 4	ND	ND	928.773	1025.96	ND	782.827	1036.94	N/A	N/A	-0.835569	-0.800154	N/A	-1.10247	-0.599662	0	N/A	N/A	0	0.035415	N/A	-0.266901	0.235907
DDPLEFK	DDPLEFK[Cab]	113	119	P43406	ITAV_MOUSE	Itgav	Integrin alpha-V	1900.27	2425.19	2005.81	2343.2	2069.92	2105.9	2904.4	0.04493	0.480237	0.275215	0.391346	0.232876	0.325203	0.88625	0.4134	-0.221864	0.213443	0.008421	0.124552	-0.033918	0.058409	0.619456
DDPVTNLNNAFEVAEK	DDPVTNLNNAFEVAEK[Cab]	219	234	P57780	ACTN4_MOUSE	Actn4	Alpha-actinin-4	875.628	1446.4	ND	869.245	1222.37	1939.76	1453.6	-1.07288	-0.265392	N/A	-1.0393	-0.527019	0.20664	-0.112357	0.252087	-0.403744	0.403744	N/A	-0.370164	0.142117	0.875776	0.556779
DDQLKVHGF	DDQLK[Cab]VHGF	105	113	P48024	EIF1_MOUSE	Eif1	Eukaryotic translation initiation factor 1	1710.13	1779.66	1561.79	2722.23	2816.83	2183.24	2120.04	-0.107168	0.0337386	-0.0857658	0.607652	0.677372	0.377236	0.432099	2.82598	-0.0541029	0.0868037	-0.0327007	0.660717	0.730437	0.430301	0.485164
DDSTDFK	DDSTDFK[Cab]	926	932	Q9DBR7	MYPT1_MOUSE	Ppp1r12a	Protein phosphatase 1 regulatory subunit 12A	1121.03	788.015	848.426	1131.44	803.459	ND	892.717	-0.71645	-1.14157	-0.966107	-0.658972	-1.1324	N/A	-0.815715	0.144388	0.224926	-0.200194	-0.0247313	0.282404	-0.191024	N/A	0.125661
DDTDDEIAKYDGK	DDTDDEIAK[Cab]YDGK	92	104	P35564	CALX_MOUSE	Canx	Calnexin	ND	ND	ND	ND	ND	675.1	ND
DDYNETVHKK	DDYNETVHK[Cab]K	452	461	Q9WUN2	TBK1_MOUSE	Tbk1	Serine/threonine-protein kinase TBK1	ND	ND	ND	ND	ND	ND	ND
DEAQLYK	DEAQLYK[Cab]	477	483	Q6KAR6	EXOC3_MOUSE	Exoc3	Exocyst complex component 3	ND	970.958	ND	ND	ND	841.357	ND
DEDLFREWLK	DEDLFREWLK[Cab]	55	64	O54962	BAF_MOUSE	Banf1	Barrier-to-autointegration factor	1319.93	1365.23	ND	1169.55	864.965	1406.12	791.076	-0.48081	-0.348715	N/A	-0.611186	-1.02599	-0.257518	-0.9901	0.486295	-0.0660475	0.0660475	N/A	-0.196423	-0.611227	0.157245	-0.575337
DEDVLKK	DEDVLK[Cab]K	156	162	Q8VDW0	DX39A_MOUSE	Ddx39a	ATP-dependent RNA helicase DDX39A	3884	2554.66	2447.92	2394.78	2089.82	2322.02	2263.05	1.07627	0.555272	0.562589	0.42276	0.246675	0.466143	0.526281	0.971485	0.344893	-0.176105	-0.168788	-0.308617	-0.484702	-0.265234	-0.205096
DEDYKQR	DEDYK[Cab]QR	586	592	Q8VEK3	HNRPU_MOUSE	Hnrnpu	Heterogeneous nuclear ribonucleoprotein U	ND	ND	ND	ND	ND	ND	ND
DEEKMELQEIQLK	DEEK[Cab]M[Oxi]ELQEIQLK	138	150	P21107	TPM3_MOUSE	Tpm3	Tropomyosin alpha-3 chain	990.235	ND	ND	981.088	ND	ND	1431.92
DEEKMELQEIQLK	DEEK[Cab]MELQEIQLK	138	150	P21107	TPM3_MOUSE	Tpm3	Tropomyosin alpha-3 chain	2119.38	1782.82	ND	1610.56	938.543	785.967	1182.53	0.20237	0.0363011	N/A	-0.149574	-0.908206	-1.09669	-0.410115	1.07695	0.0830344	-0.0830344	N/A	-0.26891	-1.02754	-1.21603	-0.529451
DEFDSPEQTEGFYK	DEFDSPEQTEGFYK[Cab]	101	114	Q8BVY0	RL1D1_MOUSE	Rsl1d1	Ribosomal L1 domain-containing protein 1	1156.6	941.47	977.525	2589.11	2207.55	1277.65	1222.18	-0.671384	-0.884875	-0.761762	0.535323	0.325746	-0.395742	-0.362536	1.41599	0.10129	-0.112201	0.0109117	1.308	1.09842	0.376932	0.410138
DEFDSPEQTEGFYKK	DEFDSPEQTEGFYK[Cab]K	101	115	Q8BVY0	RL1D1_MOUSE	Rsl1d1	Ribosomal L1 domain-containing protein 1	ND	ND	ND	ND	ND	ND	ND
DEFEGLFK	DEFEGLFK[Cab]	650	657	Q02053	UBA1_MOUSE	Uba1	Ubiquitin-like modifier-activating enzyme 1	3073.16	3206.89	2225.67	3438.86	3550.73	3151.34	2599.36	0.73845	0.883312	0.425275	0.944794	1.01142	0.906731	0.726167	0.769443	0.0561043	0.200966	-0.257071	0.262448	0.329074	0.224385	0.0438213
DEGANAFFK	DEGANAFFK[Cab]	264	272	P48962	ADT1_MOUSE	Slc25a4	ADP/ATP translocase 1	2514.39	3046.92	1792.04	1947.72	1886.92	2022.27	2365.35	0.448938	0.809492	0.112638	0.12465	0.0993299	0.26674	0.590065	0.372351	-0.00808467	0.352469	-0.344385	-0.332373	-0.357693	-0.190283	0.133042
DEIERKFDK	DEIERK[Cab]FDK	322	330	Q8CCF0	PRP31_MOUSE	Prpf31	U4/U6 small nuclear ribonucleoprotein Prp31	1041.32	ND	ND	ND	ND	1209.01	ND
DEINETDLK	DEINETDLK[Cab]	163	171	P10852	4F2_MOUSE	Slc3a2	4F2 cell-surface antigen heavy chain	ND	ND	ND	ND	ND	ND	948.335
DEIQDEEDDDDYVDEGEEEEEEEEEGLRGEKR	DEIQDEEDDDDYVDEGEEEEEEEEEGLRGEK[Cab]R	216	247	P97822	AN32E_MOUSE	Anp32e	Acidic leucine-rich nuclear phosphoprotein 32 family member E	ND	ND	ND	ND	ND	ND	ND
DELESGPNWK	DELESGPNWK[Cab]	67	76	P13597	ICAM1_MOUSE	Icam1	Intercellular adhesion molecule 1	ND	ND	ND	ND	ND	ND	691.856
DELIHELK	DELIHELK[Cab]	957	964	Q05D44	IF2P_MOUSE	Eif5b	Eukaryotic translation initiation factor 5B	2038.65	811.978	ND	1619.77	ND	1706	ND
DELSFEQFHLFYKK	DELSFEQFHLFYK[Cab]K	195	208	Q8CIH5	PLCG2_MOUSE	Plcg2	1-phosphatidylinositol 4,5-bisphosphate phosphodiesterase gamma-2	753.138	1757.15	1093.75	ND	1006.81	1101.32	1210.87	-1.29029	0.0153728	-0.59969	N/A	-0.80691	-0.609996	-0.375939	0.0229238	-0.665421	0.640242	0.0251791	N/A	-0.182041	0.0148731	0.24893
DENCEPVEKPEDK	DENCEPVEK[Cab]PEDK	21	33	Q8VE88	F1142_MOUSE	Fam114a2	Protein FAM114A2	ND	ND	ND	ND	ND	ND	ND
DEPGAWEETFK	DEPGAWEETFK[Cab]	221	231	Q8BHN3	GANAB_MOUSE	Ganab	Neutral alpha-glucosidase AB	1378.6	1495.73	1075.84	1387.73	1055.09	ND	1628.45	-0.41807	-0.217015	-0.623505	-0.364407	-0.739336	N/A	0.0515089	0.0958032	0.00146	0.202515	-0.203975	0.055123	-0.319806	N/A	0.471039
DEQEHEFYK	DEQEHEFYK[Cab]	410	418	P54775	PRS6B_MOUSE	Psmc4	26S proteasome regulatory subunit 6B	ND	ND	ND	ND	ND	ND	ND
DEQIEHWK	DEQIEHWK[Cab]	426	433	Q6ZQ88	KDM1A_MOUSE	Kdm1a	Lysine-specific histone demethylase 1A	ND	ND	ND	ND	ND	ND	ND
DEQIEHWKK	DEQIEHWK[Cab]K	426	434	Q6ZQ88	KDM1A_MOUSE	Kdm1a	Lysine-specific histone demethylase 1A	ND	1093.39	ND	1221.03	ND	1333.24	ND
DERCQQLAAYGILEK	DERCQQLAAYGILEK[Cab]	252	266	O88544	CSN4_MOUSE	Cops4	COP9 signalosome complex subunit 4	ND	1143.15	691.517	ND	1073.93	ND	ND
DESQFLEFKK	DESQFLEFK[Cab]K	663	672	Q69Z37	SAM9L_MOUSE	Samd9l	Sterile alpha motif domain-containing protein 9-like	2157.51	1349.73	1705.58	1616.66	1567.42	1447.31	1313.63	0.228095	-0.365191	0.0412989	-0.144122	-0.168306	-0.215858	-0.258433	0.493623	0.260027	-0.333259	0.0732313	-0.11219	-0.136374	-0.183926	-0.226501
DETGELSSADEK	DETGELSSADEK[Cab]	588	599	Q9EPU0	RENT1_MOUSE	Upf1	Regulator of nonsense transcripts 1	ND	ND	ND	ND	ND	ND	ND
DETGELSSADEKR	DETGELSSADEK[Cab]R	588	600	Q9EPU0	RENT1_MOUSE	Upf1	Regulator of nonsense transcripts 1	ND	ND	ND	ND	ND	ND	727.657
DETIHIYDMK	DETIHIYDMK[Cab]	61	70	Q9DCE5	PK1IP_MOUSE	Pak1ip1	p21-activated protein kinase-interacting protein 1	ND	ND	ND	ND	ND	ND	ND
DETLETEK	DETLETEK[Cab]	231	238	P61164	ACTZ_MOUSE	Actr1a	Alpha-centractin	ND	ND	ND	ND	ND	ND	ND
DEVLKIMPVQK	DEVLK[Cab]IM[Oxi]PVQK	104	114	P25444	RS2_MOUSE	Rps2	40S ribosomal protein S2	1239.8	830.121	1709.57	1201.16	1253.44	1274.64	ND	-0.57116	-1.06647	0.0446653	-0.572706	-0.490806	-0.399141	N/A	0.0456537	-0.0401718	-0.535482	0.575654	-0.0417178	0.0401822	0.131847	N/A
DEVLKIMPVQK	DEVLK[Cab]IMPVQK	104	114	P25444	RS2_MOUSE	Rps2	40S ribosomal protein S2	4583.76	3273.39	2034.38	4370.07	3279.27	4063.57	2470.81	1.31526	0.912922	0.295624	1.29052	0.896674	1.27351	0.652992	0.243902	0.473991	0.0716533	-0.545645	0.449251	0.0554053	0.432241	-0.188277
DFAEKGSR	DFAEK[Cab]GSR	59	66	Q3UZ39	LRRF1_MOUSE	Lrrfip1	Leucine-rich repeat flightless-interacting protein 1	1725.88	2035.04	1364.98	1513.43	2156.69	1494.87	2094.64	-0.0939431	0.227195	-0.280085	-0.239315	0.292119	-0.169219	0.414714	0.211842	-0.0449987	0.276139	-0.231141	-0.190371	0.341063	-0.120275	0.463658
DFCNDKSYISEETR	DFCNDK[Cab]SYISEETR	1113	1126	Q6A026	PDS5A_MOUSE	Pds5a	Sister chromatid cohesion protein PDS5 homolog A	ND	ND	ND	ND	ND	ND	ND
DFEKAYK	DFEK[Cab]AYK	398	404	P54775	PRS6B_MOUSE	Psmc4	26S proteasome regulatory subunit 6B	1956.61	1326.7	2675.07	915.592	1574.53	2034.02	2301.13	0.0870852	-0.390025	0.690607	-0.964359	-0.161776	0.275095	0.550354	0.166097	-0.0421372	-0.519247	0.561385	-1.09358	-0.290998	0.145873	0.421132
DFENQITELKK	DFENQITELK[Cab]K	61	71	Q8K389	CK5P2_MOUSE	Cdk5rap2	CDK5 regulatory subunit-associated protein 2	770.28	921.615	1231.8	1381.44	1302.75	878.161	ND	-1.25782	-0.915627	-0.428197	-0.370961	-0.435139	-0.936678	N/A	0.404728	-0.390605	-0.0484123	0.439018	0.496254	0.432076	-0.0694633	N/A
DFFDAEIKK	DFFDAEIK[Cab]K	1062	1070	Q8CGC7	SYEP_MOUSE	Eprs1	Bifunctional glutamate/proline--tRNA ligase	4709.01	3461.24	3159.21	4001.98	3673.16	3152.71	3989.5	1.35415	0.993427	0.930594	1.16358	1.06032	0.907354	1.34422	0.0592288	0.261426	-0.0992967	-0.16213	0.0708563	-0.0324037	-0.18537	0.251496
DFGGAIQEYFK	DFGGAIQEYFK[Cab]	250	260	P97770	THUM3_MOUSE	Thumpd3	THUMP domain-containing protein 3	2117.16	3048.22	2863.4	2559.03	2648.67	2183.23	2783.78	0.200857	0.810106	0.788759	0.518461	0.588566	0.377229	0.825055	0.0387419	-0.39905	0.210199	0.188852	-0.0814463	-0.0113413	-0.222678	0.225148
DFIPAAHKQMTHAVR	DFIPAAHK[Cab]QMTHAVR	1199	1213	Q8BZ32	ASXL2_MOUSE	Asxl2	Putative Polycomb group protein ASXL2	ND	ND	670.686	ND	ND	ND	ND
DFIYQNPHIFK	DFIYQNPHIFK[Cab]	242	252	Q922H1	ANM3_MOUSE	Prmt3	Protein arginine N-methyltransferase 3	2140.65	1861.6	2180.99	1419.54	1575.52	1965.79	1342.78	0.216775	0.0986791	0.396013	-0.331712	-0.160869	0.225871	-0.226764	1.12298	-0.0203807	-0.138477	0.158857	-0.568868	-0.398025	-0.0112847	-0.46392
DFKDVIYLTEEK	DFK[Cab]DVIYLTEEK	116	127	O08759	UBE3A_MOUSE	Ube3a	Ubiquitin-protein ligase E3A	1917.46	1745.52	1318.43	1285.12	1374.78	1109.58	1576.77	0.0579209	0.00579405	-0.330151	-0.475229	-0.357499	-0.599222	0.00498104	0.684908	0.146733	0.0946061	-0.241339	-0.386417	-0.268687	-0.51041	0.0937931
DFKEGTFDANNLEK	DFK[Cab]EGTFDANNLEK	101	114	Q9CQN7	RM41_MOUSE	Mrpl41	39S ribosomal protein L41, mitochondrial	ND	927.402	ND	820.292	909.733	ND	ND
DFKPGDLIFAK	DFK[Cab]PGDLIFAK	4	14	Q99JF8	PSIP1_MOUSE	Psip1	PC4 and SFRS1-interacting protein	1462.21	884.219	1235.34	1688.34	1410.13	1243.61	ND	-0.333125	-0.975387	-0.424065	-0.0815291	-0.320872	-0.434708	N/A	0.589808	0.244401	-0.397861	0.153461	0.495997	0.256654	0.142818	N/A
DFLAEEK	DFLAEEK[Cab]	110	116	Q9QYF1	RDH11_MOUSE	Rdh11	Retinol dehydrogenase 11	3714.5	1748.31	4487.76	2244	4019.32	5208.17	3222.31	1.01189	0.00810194	1.43703	0.328937	1.19025	1.63154	1.03611	0.184688	0.192883	-0.810905	0.618023	-0.49007	0.371243	0.812533	0.217103
DFLLKPELLR	DFLLK[Cab]PELLR	49	58	Q9Z1N5	DX39B_MOUSE	Ddx39b	Spliceosome RNA helicase Ddx39b	1242.25	2070.84	2225.79	937.023	2207.16	1169.44	1191.59	-0.568322	0.252351	0.425349	-0.930978	0.325493	-0.523415	-0.3991	0.461305	-0.604781	0.215892	0.38889	-0.967437	0.289034	-0.559874	-0.435559
DFNSMKK	DFNSM[Oxi]K[Cab]K	149	155	P27659	RL3_MOUSE	Rpl3	60S ribosomal protein L3	2365.77	1427.31	2763.37	1293.85	2592.8	1929.81	1772.16	0.361041	-0.284562	0.73746	-0.465459	0.557809	0.199221	0.173521	0.167364	0.089728	-0.555875	0.466147	-0.736772	0.286496	-0.072092	-0.097792
DFNSMKK	DFNSMK[Cab]K	149	155	P27659	RL3_MOUSE	Rpl3	60S ribosomal protein L3	2479.39	2708.9	2865.73	2949.07	3444.69	3247.21	3542.42	0.428715	0.639846	0.789934	0.723126	0.967676	0.949963	1.17275	1.20514	-0.190783	0.0203477	0.170436	0.103628	0.348178	0.330465	0.553252
DFQYNEEEMK	DFQYNEEEMK[Cab]	250	259	Q9Z1G3	VATC1_MOUSE	Atp6v1c1	V-type proton ATPase subunit C 1	1932.19	ND	2299.72	1959.39	1343.67	2524.76	1699.78	0.0689635	N/A	0.472489	0.133273	-0.390523	0.586911	0.113356	0.188835	-0.201763	N/A	0.201763	-0.137453	-0.661249	0.316185	-0.15737
DFSGDMCKLK	DFSGDMCK[Cab]LK	62	71	P25976	UBF1_MOUSE	Ubtf	Nucleolar transcription factor 1	1588.61	2077.44	1708.88	1581.46	2642.66	2011.39	1814.17	-0.213504	0.256942	0.0440845	-0.175879	0.585292	0.258957	0.20732	0.375232	-0.242678	0.227768	0.0149103	-0.205053	0.556118	0.229783	0.178146
DFSPEALK	DFSPEALK[Cab]	181	188	Q91WK2	EIF3H_MOUSE	Eif3h	Eukaryotic translation initiation factor 3 subunit H	1174.79	713.175	ND	1255.86	1168.11	1017.84	791.875	-0.648876	-1.28553	N/A	-0.508461	-0.592525	-0.723729	-0.988644	0.453894	0.318327	-0.318327	N/A	0.458742	0.374678	0.243474	-0.021441
DFSPEALKK	DFSPEALK[Cab]K	181	189	Q91WK2	EIF3H_MOUSE	Eif3h	Eukaryotic translation initiation factor 3 subunit H	989.027	1967.34	ND	806.029	ND	723.547	843.851	-0.897191	0.178385	N/A	-1.14823	N/A	-1.21608	-0.896928	0.740936	-0.537788	0.537788	N/A	-0.788827	N/A	-0.856677	-0.537525
DFWGDDYK	DFWGDDYK[Cab]	39	46	Q08288	LYAR_MOUSE	Lyar	Cell growth-regulating nucleolar protein	2950.83	3206.95	3678.89	4427.98	2587.24	3819.87	2762.18	0.679848	0.883337	1.1503	1.30951	0.554712	1.18429	0.81382	0.0944989	-0.224647	-0.021158	0.245805	0.405015	-0.349783	0.279795	-0.090675
DGADFAKWR	DGADFAK[Cab]WR	141	149	P05064	ALDOA_MOUSE	Aldoa	Fructose-bisphosphate aldolase A	10361.4	8689	ND	ND	ND	ND	ND
DGALICTSCRDK	DGALICTSCRDK[Cab]	187	198	O89053	COR1A_MOUSE	Coro1a	Coronin-1A	1399.06	ND	ND	ND	ND	ND	ND
DGDAQSLK	DGDAQSLK[Cab]	73	80	Q8R5H1	UBP15_MOUSE	Usp15	Ubiquitin carboxyl-terminal hydrolase 15	ND	ND	ND	ND	ND	ND	ND
DGEDLMDESVLK	DGEDLMDESVLK[Cab]	106	117	Q9WTX6	CUL1_MOUSE	Cul1	Cullin-1	ND	972.642	ND	ND	670.961	ND	ND
DGGPASKFWESPDTVSQLDSVR	DGGPASK[Cab]FWESPDTVSQLDSVR	34	55	P97496	SMRC1_MOUSE	Smarcc1	SWI/SNF complex subunit SMARCC1	ND	ND	ND	ND	ND	ND	ND
DGIEFAFK	DGIEFAFK[Cab]	976	983	O35638	STAG2_MOUSE	Stag2	Cohesin subunit SA-2	1718.96	1696.85	1774.91	2366.4	2119.85	1946.37	2094.18	-0.0997357	-0.035006	0.0987759	0.405559	0.267261	0.211547	0.414394	2.13598	-0.0877471	-0.0230174	0.110765	0.417548	0.27925	0.223536	0.426383
DGIEPMWEDEK	DGIEPM[Oxi]WEDEK[Cab]	96	106	P63073	IF4E_MOUSE	Eif4e	Eukaryotic translation initiation factor 4E	ND	ND	ND	ND	ND	ND	ND
DGIEPMWEDEK	DGIEPMWEDEK[Cab]	96	106	P63073	IF4E_MOUSE	Eif4e	Eukaryotic translation initiation factor 4E	697.594	ND	ND	ND	ND	ND	ND
DGILYQQHVKFGK	DGILYQQHVK[Cab]FGK	10	22	Q9QZK7	DOK3_MOUSE	Dok3	Docking protein 3	1032.54	991.417	1247.87	1298.85	1302.21	934.481	ND	-0.835081	-0.810297	-0.409505	-0.459901	-0.435733	-0.846998	N/A	0.210335	-0.15012	-0.125336	0.275456	0.22506	0.249228	-0.162037	N/A
DGLEMEK	DGLEM[Oxi]EK[Cab]	165	171	P63028	TCTP_MOUSE	Tpt1	Translationally-controlled tumor protein	ND	673.687	ND	ND	ND	ND	ND
DGLEMEKC	DGLEM[Oxi]EK[Cab]C	165	172	P63028	TCTP_MOUSE	Tpt1	Translationally-controlled tumor protein	ND	878.164	1172.82	939.308	ND	ND	848.137
DGLEMEK	DGLEMEK[Cab]	165	171	P63028	TCTP_MOUSE	Tpt1	Translationally-controlled tumor protein	1181.9	1350.4	919.835	1287.65	1107.25	676.497	1627.76	-0.64017	-0.36448	-0.849521	-0.47239	-0.669718	-1.31308	0.0509033	0.0161272	-0.022113	0.253577	-0.231464	0.145667	-0.051661	-0.695023	0.66896
DGLEMEKC	DGLEMEK[Cab]C	165	172	P63028	TCTP_MOUSE	Tpt1	Translationally-controlled tumor protein	880.258	837.675	799.754	751.432	ND	ND	ND	-1.06527	-1.0534	-1.05134	-1.24942	N/A	N/A	N/A	0	-0.0086	0.00327	0.00533	-0.19275	N/A	N/A	N/A
DGLFHEFKK	DGLFHEFK[Cab]K	354	362	Q62504	MINT_MOUSE	Spen	Msx2-interacting protein	2879.76	1599.08	2871.87	2144.75	1933.29	1984.14	1856.67	0.644674	-0.120622	0.793022	0.263678	0.134355	0.239281	0.240726	0.396786	0.205649	-0.559647	0.353997	-0.175347	-0.30467	-0.199744	-0.198299
DGLQNEK	DGLQNEK[Cab]	42	48	P38060	HMGCL_MOUSE	Hmgcl	Hydroxymethylglutaryl-CoA lyase, mitochondrial	ND	ND	ND	1088.3	772.047	ND	ND
DGLQNEKSIVPTPVK	DGLQNEK[Cab]SIVPTPVK	42	56	P38060	HMGCL_MOUSE	Hmgcl	Hydroxymethylglutaryl-CoA lyase, mitochondrial	ND	724.886	ND	ND	ND	799.83	ND
DGLTDVYNKIHMGNCAENTAK	DGLTDVYN[Da]K[Cab]IHMGNCAENTAK	179	199	Q8QZT1	THIL_MOUSE	Acat1	Acetyl-CoA acetyltransferase, mitochondrial	895.969	903.263	ND	ND	ND	839.838	877.261
DGLTDVYNKIHMGNCAENTAK	DGLTDVYNK[Cab]IHMGNCAENTAK	179	199	Q8QZT1	THIL_MOUSE	Acat1	Acetyl-CoA acetyltransferase, mitochondrial	ND	1004.88	1183.56	ND	860.67	ND	ND
DGQAYKFVSR	DGQAYK[Cab]FVSR	396	405	Q9JLB0	PALS2_MOUSE	Pals2	Protein PALS2	969.341	756.532	966.286	ND	808.202	ND	904.178	-0.926197	-1.20039	-0.778446	N/A	-1.12391	N/A	-0.79731	0.0124729	0.0421473	-0.232046	0.189898	N/A	-0.155566	N/A	0.171034
DGQVAQEETGPEKPSVTR	DGQVAQEETGPEK[Cab]PSVTR	296	313	Q9D9K3	AVEN_MOUSE	Aven	Cell death regulator Aven	ND	ND	ND	ND	ND	ND	ND
DGRVHALQEK	DGRVHALQEK[Cab]	346	355	Q91W86	VPS11_MOUSE	Vps11	Vacuolar protein sorting-associated protein 11 homolog	1647.89	1256.45	1348.76	1438.62	2364.16	1023.64	1348.23	-0.160655	-0.468506	-0.297333	-0.312449	0.42463	-0.715528	-0.220924	0.132674	0.148176	-0.159675	0.0114983	-0.00361767	0.733461	-0.406697	0.0879073
DGSGDSHPDFPEDADIDLK	DGSGDSHPDFPEDADIDLK[Cab]	196	214	Q9CR16	PPID_MOUSE	Ppid	Peptidyl-prolyl cis-trans isomerase D	803.743	ND	ND	ND	ND	ND	ND
DGSYAWEIK	DGSYAWEIK[Cab]	154	162	Q9ERE7	MESD_MOUSE	Mesd	LRP chaperone MESD	940.234	868.173	ND	ND	ND	ND	758.62
DGTAGTPNLQLYDMK	DGTAGTPNLQLYDMK[Cab]	101	115	Q8BJW6	EIF2A_MOUSE	Eif2a	Eukaryotic translation initiation factor 2A	1085.76	926.024	1011.86	ND	2074.86	881.38	1450.35	-0.762572	-0.908741	-0.711956	N/A	0.236312	-0.9314	-0.115587	0.678922	0.031851	-0.114318	0.082467	N/A	1.03074	-0.136977	0.678836
DGTELELK	DGTELELK[Cab]	43	50	Q3U9G9	LBR_MOUSE	Lbr	Delta(14)-sterol reductase LBR	1202.42	ND	ND	992.257	ND	1281.47	ND
DGTGGMSIYGETFPDENFK	DGTGGMSIYGETFPDENFK[Cab]	105	123	P30412	PPIC_MOUSE	Ppic	Peptidyl-prolyl cis-trans isomerase C	ND	ND	872.745	896.062	ND	980.194	ND
DGTGGMSIYGETFPDENFKLK	DGTGGMSIYGETFPDENFK[Cab]LK	105	125	P30412	PPIC_MOUSE	Ppic	Peptidyl-prolyl cis-trans isomerase C	ND	ND	ND	ND	ND	ND	ND
DGTYAVTYIPDK	DGTYAVTYIPDK[Cab]	1573	1584	Q80X90	FLNB_MOUSE	Flnb	Filamin-B	ND	917.751	ND	858.14	863.321	ND	ND
DGTYAVTYIPDKTGR	DGTYAVTYIPDK[Cab]TGR	1573	1587	Q80X90	FLNB_MOUSE	Flnb	Filamin-B	ND	ND	1016.24	858.17	874.339	1136.76	1070.49	N/A	N/A	-0.705721	-1.0578	-1.01044	-0.564304	-0.553721	0	N/A	N/A	0	-0.352079	-0.304719	0.141417	0.152
DGVTVAKSIDLK	DGVTVAK[Cab]SIDLK	76	87	P63038	CH60_MOUSE	Hspd1	60 kDa heat shock protein, mitochondrial	865.427	1004.97	1576.3	1276.1	1059.9	904.768	783.213	-1.08979	-0.790715	-0.0724258	-0.485396	-0.732777	-0.893617	-1.00451	0.172282	-0.438813	-0.139738	0.578551	0.165581	-0.0818001	-0.24264	-0.353533
DGVVFGVEK	DGVVFGVEK[Cab]	44	52	O70435	PSA3_MOUSE	Psma3	Proteasome subunit alpha type-3	3303.37	1693.87	2445.82	1273.85	2427.37	2663.83	1756.6	0.842667	-0.0375428	0.561351	-0.487936	0.462692	0.664267	0.160797	0.284961	0.387175	-0.493035	0.105859	-0.943428	0.00720027	0.208775	-0.294695
DGVVLFK	DGVVLFK[Cab]	203	209	P09103	PDIA1_MOUSE	P4hb	Protein disulfide-isomerase	4428.02	4718.02	5529.21	ND	4824.28	ND	4944.87	1.26539	1.44032	1.73811	N/A	1.45361	N/A	1.65394	0.135282	-0.215883	-0.0409533	0.256837	N/A	-0.0276633	N/A	0.172667
DGVVLFKK	DGVVLFK[Cab]K	203	210	P09103	PDIA1_MOUSE	P4hb	Protein disulfide-isomerase	3429.18	1992.93	2745.65	1127.87	2854.2	1031.48	1281.66	0.896592	0.197027	0.72818	-0.663532	0.696388	-0.704514	-0.293977	0.992335	0.289326	-0.410239	0.120914	-1.2708	0.0891217	-1.31178	-0.901243
DGYQQNFK	DGYQQNFK[Cab]	666	673	Q60865	CAPR1_MOUSE	Caprin1	Caprin-1	ND	ND	ND	ND	ND	ND	ND
DHAKFSPVATASYR	DHAK[Cab]FSPVATASYR	221	234	P52432	RPAC1_MOUSE	Polr1c	DNA-directed RNA polymerases I and III subunit RPAC1	ND	ND	ND	ND	750.46	ND	ND
DHENIIIAKMDSTANEVEAVK	DHENIIIAK[Cab]MDSTANEVEAVK	418	438	P09103	PDIA1_MOUSE	P4hb	Protein disulfide-isomerase	1639.35	721.998	2140.53	ND	1416.61	ND	1201.62	-0.168151	-1.2678	0.369002	N/A	-0.314259	N/A	-0.387003	0.002581	0.187499	-0.91215	0.724652	N/A	0.0413907	N/A	-0.0313533
DHGGALGPEEFK	DHGGALGPEEFK[Cab]	781	792	P57780	ACTN4_MOUSE	Actn4	Alpha-actinin-4	ND	ND	ND	ND	ND	ND	ND
DHLVNAYNHLFESKR	DHLVNAYNHLFESK[Cab]R	57	71	Q62446	FKBP3_MOUSE	Fkbp3	Peptidyl-prolyl cis-trans isomerase FKBP3	ND	ND	ND	ND	1339.53	845.019	ND
DHMVEQFK	DHM[Oxi]VEQFK[Cab]	451	458	P56477	IRF5_MOUSE	Irf5	Interferon regulatory factor 5	ND	ND	ND	ND	ND	ND	ND
DHMREAGDVCYADVYRDGTGVVEFVRK	DHMREAGDVCYADVYRDGTGVVEFVRK[Cab]	139	165	Q6PDM2	SRSF1_MOUSE	Srsf1	Serine/arginine-rich splicing factor 1	ND	ND	ND	ND	ND	ND	ND
DHMVEQFK	DHMVEQFK[Cab]	451	458	P56477	IRF5_MOUSE	Irf5	Interferon regulatory factor 5	ND	772.326	1146.59	ND	828.545	1669.93	1078.34	N/A	-1.17058	-0.531623	N/A	-1.08805	-0.00945187	-0.543183	0.250727	N/A	-0.319478	0.319478	N/A	-0.236949	0.84165	0.307918
DHQTITIQEMPEK	DHQTITIQEMPEK[Cab]	195	207	P25206	MCM3_MOUSE	Mcm3	DNA replication licensing factor MCM3	1056.72	885.236	ND	ND	ND	ND	ND
DHSFLGFEWQKR	DHSFLGFEWQK[Cab]R	129	140	Q3UND0	SKAP2_MOUSE	Skap2	Src kinase-associated phosphoprotein 2	2365.45	1822.82	1970.9	2078.17	2284.41	2678.21	1746.95	0.360845	0.0683131	0.249888	0.21818	0.375122	0.672032	0.152848	0.352649	0.134496	-0.158036	0.0235393	-0.0081687	0.148773	0.445683	-0.0735007
DHTNAQFK	DHTNAQFK[Cab]	101	108	Q9DCT2	NDUS3_MOUSE	Ndufs3	NADH dehydrogenase [ubiquinone] iron-sulfur protein 3, mitochondrial	ND	ND	ND	ND	ND	ND	ND
DIAAHIKK	DIAAHIK[Cab]K	37	44	P63168	DYL1_MOUSE	Dynll1	Dynein light chain 1, cytoplasmic	1909.6	1612.69	1669.98	2779.02	3357.77	3034	2528.66	0.0520015	-0.108392	0.0108614	0.637442	0.930801	0.851984	0.686382	3.48118	0.0671779	-0.0932156	0.0260378	0.652618	0.945977	0.86716	0.701558
DIAANEENRKWMR	DIAANEENRK[Cab]WMR	38	50	Q9JJU8	SH3L1_MOUSE	Sh3bgrl	SH3 domain-binding glutamic acid-rich-like protein	ND	ND	ND	ND	ND	ND	ND
DIASEFK	DIASEFK[Cab]	284	290	Q91YH5	ATLA3_MOUSE	Atl3	Atlastin-3	1166.59	2391.77	1536.58	3154.61	2384.44	1811.1	1024.18	-0.658971	0.460216	-0.109249	0.820326	0.436948	0.107631	-0.617523	0.260278	-0.556303	0.562884	-0.006581	0.922994	0.539616	0.210299	-0.514855
DIAWTEDSKR	DIAWTEDSK[Cab]R	107	116	O88342	WDR1_MOUSE	Wdr1	WD repeat-containing protein 1	1765.49	928.609	1101.64	893.2	1687.18	ND	1779.94	-0.0612006	-0.904719	-0.589309	-1.00008	-0.062088	N/A	0.179837	0.197913	0.457209	-0.386309	-0.0708995	-0.48167	0.456322	N/A	0.698247
DIDEDFKR	DIDEDFK[Cab]R	315	322	Q6PA06	ATLA2_MOUSE	Atl2	Atlastin-2	5118.04	4547.97	6329.77	3560.45	5712.62	5452.08	4696.08	1.47432	1.38736	1.93318	0.994923	1.69745	1.69757	1.57947	0.165875	-0.123967	-0.210927	0.334893	-0.603364	0.0991633	0.0992833	-0.0188167
DIDLKNRR	DIDLK[Cab]NRR	44	51	Q6PDM2	SRSF1_MOUSE	Srsf1	Serine/arginine-rich splicing factor 1	1541.97	1455.24	2064.48	2332.42	1040.92	959.545	1546.56	-0.256502	-0.256609	0.316813	0.384696	-0.758845	-0.808813	-0.0229273	0.250903	-0.191069	-0.191176	0.382246	0.450129	-0.693412	-0.74338	0.0425054
DIEKACQSIYPLHDVFVRK	DIEK[Cab]ACQSIYPLHDVFVRK	196	214	P97351	RS3A_MOUSE	Rps3a	40S ribosomal protein S3a	1160.95	ND	ND	1916.8	813.414	774.429	947.104	-0.665967	N/A	N/A	0.101565	-1.11464	-1.11803	-0.730394	0	0	N/A	N/A	0.767532	-0.448673	-0.452063	-0.064427
DIFAMDDKSENEPIENEAAR	DIFAMDDK[Cab]SENEPIENEAAR	273	292	Q9Z2I8	SUCB2_MOUSE	Suclg2	Succinate--CoA ligase [GDP-forming] subunit beta, mitochondrial	ND	ND	ND	ND	ND	ND	ND
DIFAMDDKSENEPIENEAARYDLK	DIFAMDDK[Cab]SENEPIENEAARYDLK	273	296	Q9Z2I8	SUCB2_MOUSE	Suclg2	Succinate--CoA ligase [GDP-forming] subunit beta, mitochondrial	ND	ND	ND	ND	ND	ND	ND
DIFQEIFDKHYK	DIFQEIFDK[Cab]HYK	264	275	P54071	IDHP_MOUSE	Idh2	Isocitrate dehydrogenase [NADP], mitochondrial	1914.26	1029.14	1620.79	962.87	1043.9	2000.4	1190.71	0.0555148	-0.756427	-0.0322685	-0.891721	-0.754721	0.251053	-0.40017	0.218165	0.299908	-0.512033	0.212125	-0.647327	-0.510327	0.495447	-0.155776
DIFQEIYDK	DIFQEIYDK[Cab]	225	233	O88844	IDHC_MOUSE	Idh1	Isocitrate dehydrogenase [NADP] cytoplasmic	2149.11	2512.81	2296.53	1801.63	2579.86	2313.21	2239.16	0.222469	0.531439	0.470487	0.0121655	0.550595	0.46066	0.510972	0.0508428	-0.185663	0.123307	0.0623553	-0.395966	0.142463	0.0525283	0.10284
DIFQEIYDKK	DIFQEIYDK[Cab]K	225	234	O88844	IDHC_MOUSE	Idh1	Isocitrate dehydrogenase [NADP] cytoplasmic	1933.38	2674.06	2287.77	1738.14	2048.44	1892.17	1696.78	0.0698533	0.621169	0.464974	-0.0395942	0.217824	0.170803	0.110812	0.865696	-0.315479	0.235837	0.0796419	-0.424926	-0.167508	-0.214529	-0.27452
DIGNIISDAMKK	DIGNIISDAM[Oxi]K[Cab]K	181	192	P63038	CH60_MOUSE	Hspd1	60 kDa heat shock protein, mitochondrial	2903.12	2185.78	2671.38	2475.73	2732.14	1965.73	1257.44	0.656332	0.330288	0.688621	0.47072	0.633329	0.225831	-0.321503	0.523224	0.0979183	-0.228126	0.130207	-0.0876937	0.0749153	-0.332583	-0.879917
DIGNIISDAMK	DIGNIISDAMK[Cab]	181	191	P63038	CH60_MOUSE	Hspd1	60 kDa heat shock protein, mitochondrial	3705.63	3533.96	3263.97	2977.01	4852.93	3803.23	2950.24	1.00845	1.02342	0.977658	0.736731	1.46216	1.17799	0.908844	0.135687	0.005274	0.020244	-0.025518	-0.266445	0.458984	0.174814	-0.094332
DIGNIISDAMKK	DIGNIISDAMK[Cab]K	181	192	P63038	CH60_MOUSE	Hspd1	60 kDa heat shock protein, mitochondrial	7894.1	10118.5	9062.13	10815.3	9208.04	8819.88	7626.85	2.0995	2.54106	2.45088	2.59787	2.38619	2.39152	2.2791	0.135606	-0.264313	0.177247	0.0870667	0.234057	0.0223767	0.0277067	-0.0847133
DIHGQFK	DIHGQFK[Cab]	393	399	Q01405	SC23A_MOUSE	Sec23a	Protein transport protein Sec23A	1752.93	1932.98	1232.27	ND	ND	1353.35	996.915	-0.071507	0.152966	-0.427649	N/A	N/A	-0.312698	-0.656446	0.618547	0.0438897	0.268363	-0.312252	N/A	N/A	-0.197301	-0.541049
DIIFAVKK	DIIFAVK[Cab]K	348	355	Q9D051	ODPB_MOUSE	Pdhb	Pyruvate dehydrogenase E1 component subunit beta, mitochondrial	2152.6	2459.1	1932.15	2414.9	2367.4	1852.05	2438.31	0.22481	0.50027	0.221238	0.434829	0.426602	0.139883	0.633891	0.265519	-0.0906293	0.184831	-0.0942013	0.11939	0.111163	-0.175556	0.318452
DIKFLLHEPIVNK	DIK[Cab]FLLHEPIVNK	69	81	Q9EQ61	PESC_MOUSE	Pes1	Pescadillo homolog	1630.14	660.185	1076.6	831.984	1052.37	ND	985.871	-0.176274	-1.39692	-0.622488	-1.10251	-0.743052	N/A	-0.672518	0.101441	0.55562	-0.665026	0.109406	-0.370616	-0.011158	N/A	0.059376
DIKWEFIPSK	DIK[Cab]WEFIPSK	130	139	P50516	VATA_MOUSE	Atp6v1a	V-type proton ATPase catalytic subunit A	2784	2337.66	ND	ND	ND	1600.19	1772.64
DIMEDTIEDKLDTK	DIMEDTIEDK[Cab]LDTK	484	497	O08599	STXB1_MOUSE	Stxbp1	Syntaxin-binding protein 1	791.807	981.742	918.38	786.091	ND	ND	845.436	-1.21805	-0.824447	-0.851805	-1.18437	N/A	N/A	-0.894221	0.137	-0.253283	0.14032	0.112962	-0.219603	N/A	N/A	0.0705463
DIMIQFK	DIMIQFK[Cab]	714	720	A2A432	CUL4B_MOUSE	Cul4b	Cullin-4B	5002.94	3913.68	6634.83	5947.68	6223.88	5843.51	6257.33	1.4415	1.17066	2.00109	1.73519	1.82111	1.7976	1.99356	0.652728	-0.09625	-0.36709	0.46334	0.19744	0.28336	0.25985	0.45581
DIMVHFK	DIMVHFK[Cab]	503	509	Q3TCH7	CUL4A_MOUSE	Cul4a	Cullin-4A	1809.27	1628.03	2260.96	1527.76	2189.67	1092.12	1319.39	-0.0258651	-0.0947328	0.44797	-0.225716	0.314011	-0.622108	-0.252113	0.512227	-0.134989	-0.203857	0.338846	-0.33484	0.204887	-0.731232	-0.361237
DINAYNGETPTEK	DINAYN[Da]GETPTEK[Cab]	85	97	O08709	PRDX6_MOUSE	Prdx6	Peroxiredoxin-6	ND	ND	ND	ND	ND	ND	ND
DINAYNGETPTEK	DINAYNGETPTEK[Cab]	85	97	O08709	PRDX6_MOUSE	Prdx6	Peroxiredoxin-6	ND	ND	ND	ND	ND	ND	ND
DIPAYSQDTFK	DIPAYSQDTFK[Cab]	206	216	Q91YQ5	RPN1_MOUSE	Rpn1	Dolichyl-diphosphooligosaccharide--protein glycosyltransferase subunit 1	4567.64	5969.81	4281.79	4221.99	3161.27	4120.19	3533.14	1.31018	1.77982	1.36925	1.24079	0.843804	1.29348	1.16896	1.0109	-0.176237	0.293403	-0.117167	-0.245627	-0.642613	-0.192937	-0.317457
DIQHWEALKPDER	DIQHWEALK[Cab]PDER	113	125	P11157	RIR2_MOUSE	Rrm2	Ribonucleoside-diphosphate reductase subunit M2	1710.73	1150.47	1474.03	1988.41	2093.94	1562.19	ND	-0.106661	-0.595639	-0.1692	0.15448	0.24952	-0.105668	N/A	0.978582	0.183839	-0.305139	0.1213	0.44498	0.54002	0.184832	N/A
DIREEAEK	DIREEAEK[Cab]	231	238	O70435	PSA3_MOUSE	Psma3	Proteasome subunit alpha type-3	1697.86	1768.55	2145.6	1536.77	1643.16	1906.66	1801.94	-0.117555	0.0247045	0.372416	-0.217231	-0.100224	0.181808	0.197565	0.172988	-0.210744	-0.068484	0.279228	-0.31042	-0.193412	0.0886195	0.104376
DIREHEWFK	DIREHEWFK[Cab]	272	280	Q5EG47	AAPK1_MOUSE	Prkaa1	5'-AMP-activated protein kinase catalytic subunit alpha-1	ND	1288.4	1400.94	910.722	1005.47	ND	ND
DIRESVTQIMK	DIRESVTQIMK[Cab]	503	513	Q8R0X7	SGPL1_MOUSE	Sgpl1	Sphingosine-1-phosphate lyase 1	1489.12	1909.61	1140.61	1360.22	1886.01	2036.87	2432.27	-0.306812	0.135416	-0.539159	-0.393298	0.0986347	0.27712	0.630313	0.59791	-0.0699603	0.372268	-0.302307	-0.156446	0.335486	0.513972	0.867165
DIRPYCYWDAEK	DIRPYCYWDAEK[Cab]	155	166	P05201	AATC_MOUSE	Got1	Aspartate aminotransferase, cytoplasmic	2882.94	1287.74	ND	679.667	971.528	1170.66	ND	0.64627	-0.433018	N/A	-1.39424	-0.858372	-0.521909	N/A	0.850733	0.539644	-0.539644	N/A	-1.50087	-0.964998	-0.628535	N/A
DIRPYCYWDAEKR	DIRPYCYWDAEK[Cab]R	155	167	P05201	AATC_MOUSE	Got1	Aspartate aminotransferase, cytoplasmic	ND	ND	ND	ND	ND	ND	822.379
DIRTPNGLAIDHRAEK	DIRTPN[Da]GLAIDHRAEK[Cab]	2376	2391	Q91ZX7	LRP1_MOUSE	Lrp1	Prolow-density lipoprotein receptor-related protein 1	1100.43	ND	1059.47	ND	945.132	ND	ND
DISENKR	DISEN[Da]K[Cab]R	252	258	P63017	HSP7C_MOUSE	Hspa8	Heat shock cognate 71 kDa protein	2864.34	2276.27	2514.1	4113.83	2497.71	1791.79	2101.87	0.636932	0.38881	0.601075	1.20335	0.503909	0.0921659	0.419683	0.0147584	0.0946597	-0.153462	0.0588027	0.661078	-0.0383633	-0.450106	-0.122589
DISENKR	DISENK[Cab]R	252	258	P63017	HSP7C_MOUSE	Hspa8	Heat shock cognate 71 kDa protein	4549.04	3877.05	4116.21	3801.79	3986.39	3995.94	3509.87	1.30429	1.1571	1.31235	1.08955	1.17838	1.2493	1.15943	0.738509	0.0463767	-0.100813	0.0544367	-0.168363	-0.0795333	-0.00861333	-0.0984833
DISLSEYK	DISLSEYK[Cab]	28	35	P35700	PRDX1_MOUSE	Prdx1	Peroxiredoxin-1	4357.79	ND	ND	ND	4233.15	ND	ND
DISPLLK	DISPLLK[Cab]	28	34	P08030	APT_MOUSE	Aprt	Adenine phosphoribosyltransferase	2099.08	1301.37	1281.58	1463.21	1791.61	2052.29	1466.52	0.188481	-0.417834	-0.371044	-0.287995	0.0245581	0.287997	-0.0995932	0.355737	0.388613	-0.217702	-0.170912	-0.0878627	0.22469	0.488129	0.100539
DISPLLKDPDSFR	DISPLLK[Cab]DPDSFR	28	40	P08030	APT_MOUSE	Aprt	Adenine phosphoribosyltransferase	2772.83	2326.4	3128.82	3419.82	1798.43	1584.37	2961.99	0.590086	0.420236	0.916654	0.936783	0.0300388	-0.08533	0.914579	0.219431	-0.0522393	-0.222089	0.274329	0.294458	-0.612287	-0.727655	0.272254
DISTLEPLKR	DISTLEPLK[Cab]R	102	111	Q9EST5	AN32B_MOUSE	Anp32b	Acidic leucine-rich nuclear phosphoprotein 32 family member B	1974.07	1854.9	1486.1	1527.16	ND	1991.23	1569.99	0.0999026	0.0934768	-0.157436	-0.226281	N/A	0.244423	-0.00123215	0.013093	0.0879215	0.0814957	-0.169417	-0.238262	N/A	0.232442	-0.0132133
DISTLNSGKK	DISTLNSGK[Cab]K	509	518	Q91YQ5	RPN1_MOUSE	Rpn1	Dolichyl-diphosphooligosaccharide--protein glycosyltransferase subunit 1	892.382	1130.76	ND	1447.18	936.906	ND	ND
DISTNYYASQKK	DISTNYYASQK[Cab]K	672	683	P08113	ENPL_MOUSE	Hsp90b1	Endoplasmin	ND	ND	ND	ND	ND	ND	ND
DIVSGLK	DIVSGLK[Cab]	117	123	Q61599	GDIR2_MOUSE	Arhgdib	Rho GDP-dissociation inhibitor 2	4462	5498.95	5559.45	4247.75	4952.36	6823.55	4263.1	1.27642	1.66129	1.74597	1.24956	1.49142	2.02129	1.43991	0.0155894	-0.284807	0.100063	0.184743	-0.311667	-0.0698067	0.460063	-0.121317
DIVVLGVEKK	DIVVLGVEK[Cab]K	39	48	Q9Z2U0	PSA7_MOUSE	Psma7	Proteasome subunit alpha type-7	ND	ND	ND	1405.78	1965.95	898.726	1503.79	N/A	N/A	N/A	-0.345767	0.158526	-0.903283	-0.0633869	0	N/A	N/A	N/A	N/A	N/A	N/A	N/A
DIVWFLKR	DIVWFLK[Cab]R	637	644	Q9ESJ0	XPO4_MOUSE	Xpo4	Exportin-4	2694.05	1912.12	2246.82	2230.97	2409.59	3396.48	3029.06	0.548501	0.137311	0.438919	0.320537	0.45209	1.0148	0.946882	0.623332	0.173591	-0.237599	0.0640087	-0.0543733	0.0771797	0.63989	0.571972
DIYYKIR	DIYYK[Cab]IR	89	95	Q8C407	YIPF4_MOUSE	Yipf4	Protein YIPF4	1024.08	1295.52	ND	1084.58	1006.97	1082.16	ND	-0.84694	-0.424328	N/A	-0.719996	-0.806677	-0.635322	N/A	0.186254	-0.211306	0.211306	N/A	-0.084362	-0.171043	0.000312	N/A
DKCAEVAK	DK[Cab]CAEVAK	891	898	Q8CG48	SMC2_MOUSE	Smc2	Structural maintenance of chromosomes protein 2	1219.7	815.064	1968.55	1761.07	714.278	814.264	ND	-0.594746	-1.09288	0.248166	-0.0206847	-1.30214	-1.04567	N/A	0.21774	-0.114926	-0.61306	0.727986	0.459135	-0.82232	-0.56585	N/A
DKDDDEVFEK	DK[Cab]DDDEVFEK	858	867	Q6NZJ6	IF4G1_MOUSE	Eif4g1	Eukaryotic translation initiation factor 4 gamma 1	2135.19	2896.21	2198.57	2110.76	1857.83	2520.08	1831.71	0.213094	0.736304	0.407597	0.240627	0.0769186	0.584232	0.2212	0.414543	-0.239238	0.283972	-0.0447347	-0.211705	-0.375413	0.1319	-0.231132
DKDDELSFK	DK[Cab]DDELSFK	433	441	Q8CBW3	ABI1_MOUSE	Abi1	Abl interactor 1	1836.49	1153.44	1227.92	690.743	1054.05	ND	858.514	-0.00432348	-0.591915	-0.432754	-1.37091	-0.740762	N/A	-0.872075	1.17802	0.338674	-0.248918	-0.0897565	-1.02791	-0.397765	N/A	-0.529078
DKDPVNK	DK[Cab]DPVNK	19	25	P62852	RS25_MOUSE	Rps25	40S ribosomal protein S25	4597.12	4936.9	2845.23	3298.69	2933.86	3086.03	3185.61	1.31946	1.50574	0.779577	0.884757	0.736101	0.876517	1.01958	0.799725	0.117868	0.304148	-0.422015	-0.316835	-0.465491	-0.325075	-0.182012
DKEAEDGIIAYDDCGVK	DK[Cab]EAEDGIIAYDDCGVK	451	467	Q91W50	CSDE1_MOUSE	Csde1	Cold shock domain-containing protein E1	ND	ND	ND	ND	ND	ND	ND
DKEDDGGEDDDANCNLICGDEYGPETK	DK[Cab]EDDGGEDDDAN[Da]CNLICGDEYGPETK	597	623	O70133	DHX9_MOUSE	Dhx9	ATP-dependent RNA helicase A	ND	ND	ND	ND	ND	ND	ND
DKEDDGGEDDDANCNLICGDEYGPETK	DK[Cab]EDDGGEDDDANCNLICGDEYGPETK	597	623	O70133	DHX9_MOUSE	Dhx9	ATP-dependent RNA helicase A	ND	ND	ND	ND	ND	ND	ND
DKEETIQDTQEEK	DK[Cab]EETIQDTQEEK	165	177	O70318	E41L2_MOUSE	Epb41l2	Band 4.1-like protein 2	ND	ND	ND	ND	ND	ND	ND
DKEPTEGQEEVLK	DK[Cab]EPTEGQEEVLK	824	836	Q6PDG5	SMRC2_MOUSE	Smarcc2	SWI/SNF complex subunit SMARCC2	739.958	ND	ND	ND	ND	ND	ND
DKEQELSEEDK	DK[Cab]EQELSEEDK	40	50	Q8VDM4	PSMD2_MOUSE	Psmd2	26S proteasome non-ATPase regulatory subunit 2	ND	ND	835.557	ND	ND	ND	ND
DKFNECGHVLYADIK	DK[Cab]FNECGHVLYADIK	670	684	Q9D0E1	HNRPM_MOUSE	Hnrnpm	Heterogeneous nuclear ribonucleoprotein M	ND	771.467	ND	ND	ND	ND	1375.92
DKFSFDLGK	DK[Cab]FSFDLGK	75	83	P30416	FKBP4_MOUSE	Fkbp4	Peptidyl-prolyl cis-trans isomerase FKBP4	26602.3	27539.2	24204.8	32006.8	24479.1	14957.8	17445.4	3.8522	3.98555	3.86825	4.16317	3.79678	3.15359	3.47279	0.433357	-0.0498	0.08355	-0.03375	0.26117	-0.10522	-0.74841	-0.42921
DKFTDSAIAMNSK	DK[Cab]FTDSAIAMNSK	204	216	Q7TQH0	ATX2L_MOUSE	Atxn2l	Ataxin-2-like protein	1508.69	1916.99	2068.91	1478.11	1315.64	1813.14	1111.67	-0.28798	0.14098	0.319906	-0.273383	-0.420932	0.109257	-0.499259	0.709651	-0.345615	0.0833447	0.262271	-0.331018	-0.478567	0.0516217	-0.556894
DKGEYTLVVK	DK[Cab]GEYTLVVK	2622	2631	Q8BTM8	FLNA_MOUSE	Flna	Filamin-A	ND	753.728	ND	831.224	ND	ND	ND
DKGFGFIR	DK[Cab]GFGFIR	110	117	Q99K48	NONO_MOUSE	Nono	Non-POU domain-containing octamer-binding protein	2512.52	2454.05	2412.28	2896.93	1888.17	921.083	1302.65	0.44786	0.497305	0.54143	0.697388	0.100287	-0.867832	-0.270535	0.708068	-0.0476717	0.00177333	0.0458983	0.201856	-0.395245	-1.36336	-0.766067
DKGLQTSQDAR	DK[Cab]GLQTSQDAR	63	73	P14211	CALR_MOUSE	Calr	Calreticulin	703.264	ND	ND	ND	ND	ND	ND
DKKDEEEDMSLD	DK[Cab]KDEEEDM[Oxi]SLD	396	407	Q9JKV1	ADRM1_MOUSE	Adrm1	Proteasomal ubiquitin receptor ADRM1	ND	ND	ND	ND	ND	ND	ND
DKKDEEEDMSLD	DK[Cab]KDEEEDMSLD	396	407	Q9JKV1	ADRM1_MOUSE	Adrm1	Proteasomal ubiquitin receptor ADRM1	ND	1079.09	ND	ND	ND	ND	ND
DKLDLEVTDSK	DK[Cab]LDLEVTDSK	893	903	Q9Z1Z0	USO1_MOUSE	Uso1	General vesicular transport factor p115	1639.56	1423.59	864.015	1164.78	1105.2	1692.78	1698.95	-0.167964	-0.288332	-0.939838	-0.617073	-0.672391	0.0101585	0.112653	0.218238	0.297414	0.177046	-0.47446	-0.151695	-0.207013	0.475537	0.578031
DKLENEQEK	DK[Cab]LENEQEK	638	646	Q9D4H9	PHF14_MOUSE	Phf14	PHD finger protein 14	1696.76	1414.22	1377.89	1423.07	1976.03	1282.41	1437.77	-0.118494	-0.297861	-0.266509	-0.328127	0.165908	-0.390376	-0.128154	0.13875	0.109127	-0.0702397	-0.0388877	-0.100506	0.393529	-0.162755	0.0994673
DKLESEMEDAYHEHQANLLR	DK[Cab]LESEMEDAYHEHQANLLR	509	528	Q8VIJ6	SFPQ_MOUSE	Sfpq	Splicing factor, proline- and glutamine-rich	ND	ND	ND	1410.32	ND	ND	ND
DKLPSTEVK	DK[Cab]LPSTEVK	854	862	Q9WTK5	NFKB2_MOUSE	Nfkb2	Nuclear factor NF-kappa-B p100 subunit	1328.83	1970.85	1042.84	988.75	1175.21	879.762	ND	-0.471121	0.180958	-0.668449	-0.853457	-0.583783	-0.934051	N/A	0.782199	-0.151584	0.500495	-0.348912	-0.53392	-0.264246	-0.614514	N/A
DKMHFESGSTLK	DK[Cab]MHFESGSTLK	109	120	Q9JKB1	UCHL3_MOUSE	Uchl3	Ubiquitin carboxyl-terminal hydrolase isozyme L3	ND	ND	ND	924.355	ND	ND	ND
DKMLVIEK	DK[Cab]MLVIEK	369	376	P80316	TCPE_MOUSE	Cct5	T-complex protein 1 subunit epsilon	1169.91	1268.42	ND	2007.48	1239.45	1129.72	ND	-0.654878	-0.454834	N/A	0.16825	-0.507005	-0.573275	N/A	0.315359	-0.100022	0.100022	N/A	0.723106	0.047851	-0.018419	N/A
DKNEEEVR	DK[Cab]NEEEVR	49	56	O70370	CATS_MOUSE	Ctss	Cathepsin S	1692.02	716.209	1308.84	1498.24	1859.82	1644.05	989.131	-0.122525	-1.27941	-0.340675	-0.253862	0.0784616	-0.0319786	-0.667756	0.449949	0.458345	-0.69854	0.240195	0.327008	0.659332	0.548891	-0.086886
DKPDVSTWK	DK[Cab]PDVSTWK	69	77	P70671	IRF3_MOUSE	Irf3	Interferon regulatory factor 3	818.824	1037.27	1488.42	1405	1267.79	2032.37	1108.42	-1.16965	-0.745074	-0.155182	-0.346559	-0.474385	0.273928	-0.50348	0.605164	-0.479681	-0.0551053	0.534787	0.34341	0.215584	0.963897	0.186489
DKPEHVGLK	DK[Cab]PEHVGLK	41	49	Q9D924	ISCA1_MOUSE	Isca1	Iron-sulfur cluster assembly 1 homolog, mitochondrial	1590.39	ND	ND	1128.61	ND	ND	799.491
DKPEKPPTK	DK[Cab]PEKPPTK	706	714	P51125	ICAL_MOUSE	Cast	Calpastatin	ND	ND	ND	ND	ND	ND	ND
DKPETFEGQWK	DK[Cab]PETFEGQWK	86	96	Q9CRA4	MSMO1_MOUSE	Msmo1	Methylsterol monooxygenase 1	1417.57	903.971	ND	927.253	1068.72	ND	ND
DKPGVAPDTALLTPAR	DK[Cab]PGVAPDTALLTPAR	811	826	Q91Z96	BMP2K_MOUSE	Bmp2k	BMP-2-inducible protein kinase	1324.65	1146.96	770.63	1284.61	ND	1759.74	ND	-0.475662	-0.600041	-1.10486	-0.475803	N/A	0.066124	N/A	0.695835	0.251192	0.126813	-0.378006	0.251051	N/A	0.792978	N/A
DKPHNIFK	DK[Cab]PHNIFK	241	248	Q9QYJ3	DNJB1_MOUSE	Dnajb1	DnaJ homolog subfamily B member 1	837.99	958.97	ND	ND	ND	ND	ND
DKPIEMQLTSAK	DK[Cab]PIEMQLTSAK	247	258	Q9DBR3	ARMC8_MOUSE	Armc8	Armadillo repeat-containing protein 8	986.695	868.591	ND	1077.29	1067.65	ND	1055.95	-0.900596	-1.00111	N/A	-0.729725	-0.722266	N/A	-0.573454	1.44847	0.050257	-0.050257	N/A	0.221128	0.228587	N/A	0.377399
DKPITEDR	DK[Cab]PITEDR	986	993	E9PVX6	KI67_MOUSE	Mki67	Proliferation marker protein Ki-67	4104.92	2343.52	3800.07	3175.01	3726.13	3351.4	3024.35	1.15608	0.430817	1.19706	0.829625	1.08098	0.995526	0.944637	0.0558367	0.228094	-0.497169	0.269074	-0.0983607	0.152994	0.0675403	0.0166513
DKPITEDRTR	DK[Cab]PITEDRTR	986	995	E9PVX6	KI67_MOUSE	Mki67	Proliferation marker protein Ki-67	ND	1284.59	1108.61	994.062	ND	ND	886.031
DKPITGEQIESFANK	DK[Cab]PITGEQIESFANK	566	580	Q8R3N6	THOC1_MOUSE	Thoc1	THO complex subunit 1	1274.23	1749.2	ND	1332.99	1391.21	ND	1034.02	-0.531642	0.0088315	N/A	-0.422465	-0.340362	N/A	-0.603718	0.344972	-0.270237	0.270237	N/A	-0.16106	-0.0789568	N/A	-0.342313
DKPLPPLLAR	DK[Cab]PLPPLLAR	1390	1399	Q6PDQ2	CHD4_MOUSE	Chd4	Chromodomain-helicase-DNA-binding protein 4	11210.4	10042.3	7124.94	10363.2	9620.65	11367	8863.45	2.6055	2.53015	2.10391	2.53627	2.44944	2.75754	2.49588	0.415971	0.192313	0.116963	-0.309277	0.123083	0.0362533	0.344353	0.0826933
DKPLQEK	DK[Cab]PLQEK	330	336	Q8K0C4	CP51A_MOUSE	Cyp51a1	Lanosterol 14-alpha demethylase	3125.63	2479	2691.54	3496.57	2698.14	2291.85	2336.86	0.762876	0.511899	0.699465	0.968805	0.615268	0.447275	0.572579	0.0162672	0.104796	-0.146181	0.041385	0.310725	-0.042812	-0.210805	-0.085501
DKPPDFAYLASK	DK[Cab]PPDFAYLASK	15	26	Q9CQG2	MET16_MOUSE	Mettl16	RNA N6-adenosine-methyltransferase METTL16	1517.49	1501.85	1469.28	1713.26	1723.75	1663.34	702.055	-0.279587	-0.211117	-0.173863	-0.0603909	-0.0311489	-0.0151539	-1.16233	0.104468	-0.0580647	0.0104053	0.0476593	0.161131	0.190373	0.206368	-0.940808
DKPVPEQILNYYR	DK[Cab]PVPEQILNYYR	1443	1455	B2RY04	DOCK5_MOUSE	Dock5	Dedicator of cytokinesis protein 5	2145	2062.45	1486.57	2051.68	2169.82	2147.21	1555.67	0.219707	0.246499	-0.156977	0.199673	0.300879	0.35323	-0.0144501	0.304864	0.116631	0.143423	-0.260053	0.0965967	0.197803	0.250154	-0.117526
DKPWHICASDAIK	DK[Cab]PWHICASDAIK	154	166	O88848	ARL6_MOUSE	Arl6	ADP-ribosylation factor-like protein 6	ND	ND	ND	ND	ND	ND	ND
DKPYLYCFR	DK[Cab]PYLYCFR	250	258	Q9ESE1	LRBA_MOUSE	Lrba	Lipopolysaccharide-responsive and beige-like anchor protein	3244.24	2592.97	3724.37	3734.39	4002.71	3346.97	3548.78	0.816608	0.576743	1.16803	1.06374	1.18428	0.993619	1.17533	0.785379	-0.0371857	-0.277051	0.314236	0.209946	0.330486	0.139825	0.321536
DKQDEEQR	DK[Cab]QDEEQR	359	366	P14211	CALR_MOUSE	Calr	Calreticulin	ND	ND	ND	847.222	ND	ND	ND
DKQDEEQRLK	DK[Cab]QDEEQRLK	359	368	P14211	CALR_MOUSE	Calr	Calreticulin	ND	ND	ND	ND	ND	ND	ND
DKQDEEQRLKEEEEDK	DK[Cab]QDEEQRLKEEEEDK	359	374	P14211	CALR_MOUSE	Calr	Calreticulin	1156.32	ND	ND	ND	ND	ND	ND
DKQEGIE	DK[Cab]QEGIE	111	117	O08740	RPB11_MOUSE	Polr2j	DNA-directed RNA polymerase II subunit RPB11	ND	ND	ND	ND	ND	ND	ND
DKQPYEQK	DK[Cab]QPYEQK	140	147	P30681	HMGB2_MOUSE	Hmgb2	High mobility group protein B2	2226.28	1962.73	ND	ND	ND	ND	ND
DKSHFTDK	DK[Cab]SHFTDK	353	360	Q8BWY3	ERF1_MOUSE	Etf1	Eukaryotic peptide chain release factor subunit 1	1300.68	1247.1	ND	ND	1126.95	ND	1488.49
DKTIIMWK	DK[Cab]TIIMWK	37	44	P68040	RACK1_MOUSE	Rack1	Receptor of activated protein C kinase 1	2147.57	2128.38	2075.17	1591.85	1358.35	1602.11	782.476	0.221432	0.291891	0.324265	-0.166431	-0.374846	-0.0692616	-1.00587	1.38406	-0.057764	0.012695	0.045069	-0.445627	-0.654042	-0.348458	-1.28507
DKVDHIIDTCFLK	DK[Cab]VDHIIDTCFLK	581	593	A2A432	CUL4B_MOUSE	Cul4b	Cullin-4B	1530.29	1243.08	1861.94	2171.16	1256.71	2623.53	1992.84	-0.267468	-0.483941	0.167842	0.281333	-0.487045	0.642271	0.342837	0.542381	-0.0729457	-0.289419	0.362364	0.475855	-0.292523	0.836793	0.537359
DKVESDPR	DK[Cab]VESDPR	821	828	Q8CGF7	TCRG1_MOUSE	Tcerg1	Transcription elongation regulator 1	2298.25	766.909	909	1549.57	1677.22	1328.47	1830.12	0.319261	-1.18074	-0.866615	-0.205265	-0.0706282	-0.339469	0.21995	0.531116	0.895292	-0.604709	-0.290584	0.370766	0.505403	0.236562	0.795981
DKVYSYLNK	DK[Cab]VYSYLNK	104	112	Q9Z0J0	NPC2_MOUSE	Npc2	NPC intracellular cholesterol transporter 2	1895.95	1295.55	1563.31	2010.17	1256.02	1379.94	1122.31	0.0416503	-0.424301	-0.084363	0.170181	-0.487843	-0.28463	-0.485518	0.210979	0.197322	-0.26863	0.0713082	0.325852	-0.332172	-0.128959	-0.329847
DKWLCPLSGK	DK[Cab]WLCPLSGK	710	719	Q99MR6	SRRT_MOUSE	Srrt	Serrate RNA effector molecule homolog	2525.5	2648.91	2376.94	2204.56	954.633	1986.13	1128.42	0.455296	0.607535	0.520141	0.303353	-0.883682	0.240725	-0.477686	1.06843	-0.0723613	0.0798777	-0.00751633	-0.224304	-1.41134	-0.286932	-1.00534
DKWSNFDPTGLER	DK[Cab]WSNFDPTGLER	44	56	Q925I1	ATAD3_MOUSE	Atad3	ATPase family AAA domain-containing protein 3	1988.67	1709.06	1470.31	1219.13	2475.25	2535.63	1994.55	0.110532	-0.0246596	-0.172852	-0.551286	0.490873	0.59311	0.344072	0.328336	0.139525	0.0043336	-0.143859	-0.522293	0.519866	0.622103	0.373065
DKWSPALQIR	DK[Cab]WSPALQIR	93	102	P61089	UBE2N_MOUSE	Ube2n	Ubiquitin-conjugating enzyme E2 N	2796.08	2248.44	1320.58	2836.71	2667.64	1900.62	1117.38	0.602131	0.371063	-0.32779	0.667082	0.598866	0.177236	-0.491866	0.0194896	0.386996	0.155928	-0.542925	0.451947	0.383731	-0.0378987	-0.707001
DKYENEDLIK	DK[Cab]YENEDLIK	22	31	Q78PG9	CCD25_MOUSE	Ccdc25	Coiled-coil domain-containing protein 25	ND	ND	986.638	ND	ND	919.78	ND
DKDDDEVFEK	DKDDDEVFEK[Cab]	858	867	Q6NZJ6	IF4G1_MOUSE	Eif4g1	Eukaryotic translation initiation factor 4 gamma 1	1740.03	1370.73	ND	893.426	1244.79	ND	ND
DKDDELSFK	DKDDELSFK[Cab]	433	441	Q8CBW3	ABI1_MOUSE	Abi1	Abl interactor 1	1855.88	926.897	1024.9	ND	1376.69	2041.97	1349.74	0.0108275	-0.907381	-0.693487	N/A	-0.355499	0.280727	-0.219312	0.567765	0.540841	-0.377367	-0.163473	N/A	0.174515	0.810741	0.310702
DKDPSAEAANTHWK	DKDPSAEAANTHWK[Cab]	1210	1223	Q8BMG7	RBGPR_MOUSE	Rab3gap2	Rab3 GTPase-activating protein non-catalytic subunit	ND	ND	ND	ND	ND	ND	ND
DKEETIQDTQEEK	DKEETIQDTQEEK[Cab]	165	177	O70318	E41L2_MOUSE	Epb41l2	Band 4.1-like protein 2	ND	ND	ND	ND	ND	ND	ND
DKLDLEVTDSKK	DKLDLEVTDSK[Cab]K	893	904	Q9Z1Z0	USO1_MOUSE	Uso1	General vesicular transport factor p115	992.049	1174.4	1043.67	1170.76	1103.12	813.1	ND	-0.892789	-0.565942	-0.667302	-0.609685	-0.675108	-1.04773	N/A	0.153898	-0.184111	0.142736	0.0413757	0.0989927	0.0335697	-0.339052	N/A
DKPDVSTWK	DKPDVSTWK[Cab]	69	77	P70671	IRF3_MOUSE	Irf3	Interferon regulatory factor 3	2846.83	2104.86	2810.9	2695.71	3177.05	4383.74	2882.22	0.628086	0.275864	0.762062	0.593531	0.85099	1.38293	0.87519	0.773709	0.0727487	-0.279473	0.206725	0.0381937	0.295653	0.827593	0.319853
DKPEKPPTK	DKPEK[Cab]PPTK	706	714	P51125	ICAL_MOUSE	Cast	Calpastatin	3041.14	2682.56	1009.87	1605.62	1705.98	1148.01	930.719	0.723339	0.625748	-0.714795	-0.154003	-0.0461006	-0.550105	-0.755571	0.629395	0.511908	0.414317	-0.926226	-0.365434	-0.257531	-0.761536	-0.967002
DKPETFEGQWK	DKPETFEGQWK[Cab]	86	96	Q9CRA4	MSMO1_MOUSE	Msmo1	Methylsterol monooxygenase 1	ND	ND	ND	ND	ND	841.782	ND
DKPHNIFK	DKPHNIFK[Cab]	241	248	Q9QYJ3	DNJB1_MOUSE	Dnajb1	DnaJ homolog subfamily B member 1	1973.35	1741.31	1196.58	ND	1693.6	1964.9	1058.58	0.0993714	0.00231218	-0.470046	N/A	-0.0566092	0.22522	-0.569863	0.0124135	0.222159	0.1251	-0.347259	N/A	0.0661783	0.348007	-0.447076
DKPVPLPAPEMTVKQER	DKPVPLPAPEMTVK[Cab]QER	541	557	Q8R3B7	BRD8_MOUSE	Brd8	Bromodomain-containing protein 8	1250.73	910.93	1320.41	1184.17	1086.36	1428.02	1419.15	-0.558499	-0.932451	-0.32798	-0.593261	-0.6972	-0.235223	-0.14696	0.372113	0.047811	-0.326141	0.27833	0.013049	-0.09089	0.371087	0.45935
DKQDEEQRLKEEEEDK	DKQDEEQRLK[Cab]EEEEDK	359	374	P14211	CALR_MOUSE	Calr	Calreticulin	1283.76	763.202	ND	ND	ND	ND	ND
DLAACIK	DLAACIK[Cab]	375	381	O88844	IDHC_MOUSE	Idh1	Isocitrate dehydrogenase [NADP] cytoplasmic	975.99	ND	1130.53	1678.4	801.869	1157.33	791.55	-0.916335	N/A	-0.551964	-0.0900483	-1.13526	-0.53844	-0.989236	0.0420642	-0.182186	N/A	0.182186	0.644101	-0.40111	0.195709	-0.255086
DLADELALVDVMEDK	DLADELALVDVMEDK[Cab]	43	57	P06151	LDHA_MOUSE	Ldha	L-lactate dehydrogenase A chain	6225.29	8395.57	7673.42	10306.8	5727.03	8782.39	6908.46	1.75687	2.27177	2.2109	2.52838	1.70109	2.38538	2.13638	0.162128	-0.322977	0.191923	0.131053	0.448533	-0.378757	0.305533	0.0565333
DLADELALVDVMEDKLK	DLADELALVDVMEDK[Cab]LK	43	59	P06151	LDHA_MOUSE	Ldha	L-lactate dehydrogenase A chain	ND	ND	ND	ND	ND	ND	13599.9
DLAEDAPWK	DLAEDAPWK[Cab]	34	42	Q8BTM8	FLNA_MOUSE	Flna	Filamin-A	2367.75	2679.41	2040.12	2744.55	2592.96	2776.45	2239.32	0.362243	0.624053	0.299685	0.619433	0.557899	0.724003	0.511072	0.855419	-0.0664173	0.195393	-0.128975	0.190773	0.129239	0.295343	0.0824117
DLAEDAPWKK	DLAEDAPWK[Cab]K	34	43	Q8BTM8	FLNA_MOUSE	Flna	Filamin-A	ND	1158.44	1654.37	1094.67	1065.52	1826.35	ND	N/A	-0.585685	-0.00268555	-0.706642	-0.725139	0.11973	N/A	0.121602	N/A	-0.2915	0.2915	-0.412457	-0.430954	0.413915	N/A
DLAQYDAAHHEEFK	DLAQYDAAHHEEFK[Cab]	163	176	Q02819	NUCB1_MOUSE	Nucb1	Nucleobindin-1	ND	ND	ND	ND	ND	ND	ND
DLASYLNYK	DLASYLNYK[Cab]	144	152	Q8BM55	TM214_MOUSE	Tmem214	Transmembrane protein 214	3597.5	3779.19	3044.41	3202.99	3217.68	3289.88	3299.77	0.965723	1.12021	0.877194	0.842284	0.869322	0.968801	1.07038	0.233723	-0.021986	0.132501	-0.110515	-0.145425	-0.118387	-0.018908	0.082671
DLASYLNYKLQTPR	DLASYLNYK[Cab]LQTPR	144	157	Q8BM55	TM214_MOUSE	Tmem214	Transmembrane protein 214	2107.85	2012.52	1314.46	ND	1864.16	2446.48	ND	0.1945	0.211137	-0.3345	N/A	0.0818272	0.54147	N/A	0.407988	0.170788	0.187425	-0.358212	N/A	0.0581149	0.517758	N/A
DLATVAFCDAQSTQEIHEK	DLATVAFCDAQSTQEIHEK[Cab]	53	71	P56546	CTBP2_MOUSE	Ctbp2	C-terminal-binding protein 2	ND	797.375	823.179	1448.99	862.627	ND	697.365	N/A	-1.12453	-1.00969	-0.302086	-1.02989	N/A	-1.172	0.256051	N/A	-0.05742	0.05742	0.765024	0.03722	N/A	-0.10489
DLDELSRYPEDK	DLDELSRYPEDK[Cab]	121	132	Q8K310	MATR3_MOUSE	Matr3	Matrin-3	ND	ND	783.707	ND	936.034	ND	1160.62
DLDEVGQLAFK	DLDEVGQLAFK[Cab]	463	473	E9PZJ8	ASCC3_MOUSE	Ascc3	Activating signal cointegrator 1 complex subunit 3	1617.88	951.86	1052.3	829.258	768.229	2142.11	1642.36	-0.187171	-0.869042	-0.655428	-1.10724	-1.19709	0.349794	0.0637789	0.0694224	0.383376	-0.298495	-0.084881	-0.536693	-0.626543	0.920341	0.634326
DLEDLFYKYGR	DLEDLFYK[Cab]YGR	30	40	Q9D0B0	SRSF9_MOUSE	Srsf9	Serine/arginine-rich splicing factor 9	3443.57	2874.69	2544.43	3791.09	2140.21	2005.2	2372.22	0.90263	0.725543	0.618374	1.08548	0.281054	0.254511	0.594247	0.345289	0.153781	-0.023306	-0.130475	0.336631	-0.467795	-0.494338	-0.154602
DLEDRYNQLLK	DLEDRYNQLLK[Cab]	1197	1207	Q5SNZ0	GRDN_MOUSE	Ccdc88a	Girdin	834.061	1495.58	995.098	814.822	1811.63	1199.53	1507.11	-1.14305	-0.217157	-0.736056	-1.13258	0.0405846	-0.486768	-0.0602083	0.310822	-0.444296	0.481597	-0.0373017	-0.433826	0.739339	0.211986	0.638546
DLEEAEEYK	DLEEAEEYK[Cab]	87	95	P48428	TBCA_MOUSE	Tbca	Tubulin-specific chaperone A	ND	ND	ND	ND	ND	ND	ND
DLEEAEEYKEAR	DLEEAEEYK[Cab]EAR	87	98	P48428	TBCA_MOUSE	Tbca	Tubulin-specific chaperone A	ND	765.101	ND	ND	ND	ND	ND
DLEEDHACIPIKK	DLEEDHACIPIK[Cab]K	560	572	P58252	EF2_MOUSE	Eef2	Elongation factor 2	1445.45	1946.93	1300.81	1411.84	ND	ND	ND	-0.34975	0.163342	-0.349557	-0.339561	N/A	N/A	N/A	0	-0.171095	0.341997	-0.170902	-0.160906	N/A	N/A	N/A
DLEEWNQRQSEQVEK	DLEEWNQRQSEQVEK[Cab]	135	149	Q6IRU5	CLCB_MOUSE	Cltb	Clathrin light chain B	ND	ND	ND	ND	ND	ND	ND
DLEGENIEIVFAKPPDQK	DLEGENIEIVFAK[Cab]PPDQK	395	412	Q7TMK9	HNRPQ_MOUSE	Syncrip	Heterogeneous nuclear ribonucleoprotein Q	1207.19	1254.23	851.681	865.952	788.609	ND	1090.2	-0.609616	-0.471059	-0.960583	-1.04478	-1.15932	N/A	-0.527391	0.400992	0.0708033	0.20936	-0.280164	-0.364361	-0.478901	N/A	0.153028
DLEGKWR	DLEGK[Cab]WR	6	12	Q05816	FABP5_MOUSE	Fabp5	Fatty acid-binding protein 5	1318.17	1094.76	816.137	1461.71	1320.52	747.307	1478.61	-0.48274	-0.667247	-1.02208	-0.289475	-0.415594	-1.16946	-0.0877428	0.314915	0.241282	0.0567753	-0.298058	0.434547	0.308428	-0.445438	0.63628
DLEGLSQRLEEK	DLEGLSQRLEEK[Cab]	1393	1404	Q8VDD5	MYH9_MOUSE	Myh9	Myosin-9	2010.23	1601.34	2273.04	994.11	1540.13	1983.58	1210.24	0.126086	-0.118585	0.455654	-0.845657	-0.193644	0.238872	-0.376699	0.710025	-0.028299	-0.27297	0.301269	-1.00004	-0.348029	0.084487	-0.531084
DLEKWQNNLLPSR	DLEK[Cab]WQNNLLPSR	85	97	P62245	RS15A_MOUSE	Rps15a	40S ribosomal protein S15a	1366.15	1669.21	2167.63	1671.77	1473.98	2540.34	2298.12	-0.431156	-0.0586972	0.387154	-0.095757	-0.256984	0.595783	0.548463	0.294042	-0.396923	-0.0244641	0.421387	-0.0615239	-0.222751	0.630016	0.582696
DLERDGLTEK	DLERDGLTEK[Cab]	30	39	P13864	DNMT1_MOUSE	Dnmt1	DNA (cytosine-5)-methyltransferase 1	1339.87	1439.64	1059.16	901.891	ND	1069.94	997.047	-0.459175	-0.272157	-0.646048	-0.98611	N/A	-0.6517	-0.656255	0.923278	-4.83333e-05	0.18697	-0.186921	-0.526983	N/A	-0.192573	-0.197128
DLFSDGHSEFLK	DLFSDGHSEFLK[Cab]	162	173	P27773	PDIA3_MOUSE	Pdia3	Protein disulfide-isomerase A3	2368.44	1534.42	1267.63	1242.61	1452.29	1257.16	2115.39	0.362666	-0.180167	-0.386838	-0.52376	-0.278373	-0.419071	0.428932	0.156368	0.430779	-0.112054	-0.318725	-0.455647	-0.21026	-0.350958	0.497045
DLGDSHPVLYQSLK	DLGDSHPVLYQSLK[Cab]	645	658	O08759	UBE3A_MOUSE	Ube3a	Ubiquitin-protein ligase E3A	1021.1	986.802	ND	1467.36	794.353	ND	852.763	-0.85115	-0.81703	N/A	-0.283914	-1.14885	N/A	-0.881772	0.0645703	-0.01706	0.01706	N/A	0.550176	-0.31476	N/A	-0.047682
DLGEEHFK	DLGEEHFK[Cab]	37	44	P02769	ALBU_BOVIN	ALB	Serum albumin	1158.1	1179.52	ND	987.468	1011.39	989.034	ND	-0.669517	-0.55966	N/A	-0.855329	-0.800364	-0.765143	N/A	1.44066	-0.0549285	0.0549285	N/A	-0.240741	-0.185775	-0.150555	N/A
DLGELNQETPGLVQKR	DLGELNQETPGLVQK[Cab]R	468	483	Q8K124	PKHO2_MOUSE	Plekho2	Pleckstrin homology domain-containing family O member 2	765.228	ND	ND	ND	1365.21	1235.16	ND
DLGLSESGEDVNAAILDESGKK	DLGLSESGEDVNAAILDESGK[Cab]K	457	478	P08003	PDIA4_MOUSE	Pdia4	Protein disulfide-isomerase A4	ND	772.589	ND	828.835	888.468	ND	ND
DLGNGFFK	DLGN[Da]GFFK[Cab]	289	296	Q9D706	RPAP3_MOUSE	Rpap3	RNA polymerase II-associated protein 3	2917.7	3122.75	2373.18	2508.75	3872.75	2145.74	3040.26	0.663559	0.844953	0.517853	0.489833	1.13666	0.35224	0.952208	0.0881764	-0.011896	0.169498	-0.157602	-0.185622	0.461205	-0.323215	0.276753
DLHFEGMFK	DLHFEGMFK[Cab]	245	253	Q99KI3	EMC3_MOUSE	Emc3	ER membrane protein complex subunit 3	3663.63	2358	2015.37	2934.02	3264.09	2865.12	2147.6	0.992001	0.439702	0.282076	0.715745	0.889982	0.769361	0.450738	0.259931	0.420741	-0.131558	-0.289184	0.144485	0.318722	0.198101	-0.120522
DLHFKMFDVGGQR	DLHFK[Cab]MFDVGGQR	194	206	P08752	GNAI2_MOUSE	Gnai2	Guanine nucleotide-binding protein G(i) subunit alpha-2	788.627	1376.79	1869.16	2017.57	1916.22	1158.59	1499.51	-1.22386	-0.336551	0.173422	0.175485	0.12156	-0.536869	-0.0674982	0.431615	-0.76153	0.125779	0.635752	0.637815	0.58389	-0.0745393	0.394831
DLHFLMECNHEYK	DLHFLMECNHEYK[Cab]	485	497	Q91VH2	SNX9_MOUSE	Snx9	Sorting nexin-9	952.888	945.423	ND	1343.2	ND	2029.51	1473.44	-0.950894	-0.87883	N/A	-0.411458	N/A	0.271896	-0.0928011	1.32919	-0.036032	0.036032	N/A	0.503404	N/A	1.18676	0.822061
DLHLVKK	DLHLVK[Cab]K	551	557	Q8BMG7	RBGPR_MOUSE	Rab3gap2	Rab3 GTPase-activating protein non-catalytic subunit	1365.88	1288.15	1847.14	1799.1	1983.79	1261.44	1938.9	-0.431438	-0.43256	0.156329	0.010138	0.171562	-0.414163	0.303248	0.454091	-0.195548	-0.19667	0.392219	0.246028	0.407452	-0.178273	0.539138
DLIPYLEK	DLIPYLEK[Cab]	1596	1603	Q6P4T2	U520_MOUSE	Snrnp200	U5 small nuclear ribonucleoprotein 200 kDa helicase	5128.9	5102.21	5189.88	5067.81	4521.25	4950.52	4534	1.47738	1.55326	1.64674	1.50423	1.36002	1.55834	1.5288	0.479799	-0.0817467	-0.00586667	0.0876133	-0.0548967	-0.199107	-0.000786667	-0.0303267
DLISHDELFSDIYK	DLISHDELFSDIYK[Cab]	6	19	P63028	TCTP_MOUSE	Tpt1	Translationally-controlled tumor protein	1779.04	ND	1464.53	ND	ND	ND	1809.22
DLISYLEK	DLISYLEK[Cab]	297	304	Q3TBD2	HMHA1_MOUSE	Arhgap45	Rho GTPase-activating protein 45	2403.7	1744.55	2406.51	2348.62	1758.18	1831.57	1726.34	0.383986	0.00499392	0.537972	0.394681	-0.00261402	0.123845	0.135731	0.379869	0.075002	-0.30399	0.228988	0.085697	-0.311598	-0.185139	-0.173253
DLLKANVK	DLLK[Cab]ANVK	100	107	P14152	MDHC_MOUSE	Mdh1	Malate dehydrogenase, cytoplasmic	2148.96	1706.62	870.983	1442.25	ND	984.49	1791.72	0.222367	-0.0267243	-0.92825	-0.308815	N/A	-0.771787	0.189353	0.0402952	0.466569	0.217478	-0.684048	-0.0646126	N/A	-0.527585	0.433555
DLLNCSFK	DLLNCSFK[Cab]	393	400	Q99KQ4	NAMPT_MOUSE	Nampt	Nicotinamide phosphoribosyltransferase	3040.14	2309.9	2115.46	1933.02	2509.43	2456.99	2156.41	0.722864	0.409967	0.352005	0.113723	0.510659	0.547655	0.456646	0.229757	0.227919	-0.0849783	-0.14294	-0.381222	0.0157137	0.0527097	-0.0382993
DLLRNHGIAGLYK	DLLRNHGIAGLYK[Cab]	176	188	Q9D6M3	GHC1_MOUSE	Slc25a22	Mitochondrial glutamate carrier 1	1177.43	1199.16	ND	918.771	1083.85	1084.12	924.583	-0.645626	-0.535841	N/A	-0.959358	-0.700541	-0.632707	-0.765115	0.716742	-0.0548925	0.0548925	N/A	-0.368625	-0.109807	-0.0419735	-0.174381
DLLTAYYDVDYEKNAK	DLLTAYYDVDYEK[Cab]NAK	259	274	P27773	PDIA3_MOUSE	Pdia3	Protein disulfide-isomerase A3	1365.19	ND	ND	ND	ND	884.318	ND
DLLVKIK	DLLVK[Cab]IK	245	251	Q64737	PUR2_MOUSE	Gart	Trifunctional purine biosynthetic protein adenosine-3	4366.71	3420.62	2126.83	4071.19	3454.16	4132.92	3164.44	1.24528	0.976396	0.359739	1.18832	0.971637	1.29792	1.00996	0.482668	0.384808	0.115924	-0.500733	0.327848	0.111165	0.437448	0.149488
DLMQWYK	DLM[Oxi]QWYK[Cab]	193	199	Q60676	PPP5_MOUSE	Ppp5c	Serine/threonine-protein phosphatase 5	2717.61	2132.19	2322.38	2181.53	2499.42	2169	1957.58	0.561065	0.294476	0.486635	0.288208	0.504892	0.367793	0.317084	0.383203	0.113673	-0.152916	0.039243	-0.159184	0.0575	-0.079599	-0.130308
DLMQWYK	DLMQWYK[Cab]	193	199	Q60676	PPP5_MOUSE	Ppp5c	Serine/threonine-protein phosphatase 5	3201.5	3249.31	2694.06	3448.5	2989.65	2797.16	2412.92	0.797473	0.902273	0.700817	0.948836	0.763275	0.734725	0.618792	0.133669	-0.00271467	0.102085	-0.0993707	0.148648	-0.0369127	-0.0654627	-0.181396
DLNEQFK	DLNEQFK[Cab]	516	522	Q9WTX6	CUL1_MOUSE	Cul1	Cullin-1	ND	698.927	ND	1330.33	ND	1412.09	788.18	N/A	-1.31465	N/A	-0.425355	N/A	-0.251401	-0.995392	0	N/A	0	N/A	0.889295	N/A	1.06325	0.319258
DLNEQFKK	DLNEQFK[Cab]K	516	523	Q9WTX6	CUL1_MOUSE	Cul1	Cullin-1	1090.93	1028.39	1253.76	1214	1086.39	ND	ND	-0.755713	-0.757468	-0.402708	-0.557372	-0.697164	N/A	N/A	0.0231162	-0.117083	-0.118838	0.235922	0.0812577	-0.0585343	N/A	N/A
DLNFERGGETTLK	DLNFERGGETTLK[Cab]	242	254	Q9QYG0	NDRG2_MOUSE	Ndrg2	Protein NDRG2	737.235	ND	1189.25	ND	1282.1	1825.38	ND
DLNQFKTDIR	DLNQFK[Cab]TDIR	627	636	Q62351	TFR1_MOUSE	Tfrc	Transferrin receptor protein 1	1095.19	1295.04	1676.42	1543.1	1748.26	863.679	1243.06	-0.750094	-0.424862	0.0164165	-0.211301	-0.0107765	-0.960669	-0.338091	0.00649277	-0.363914	-0.0386822	0.402596	0.174879	0.375403	-0.574489	0.0480888
DLNSYLEDK	DLNSYLEDK[Cab]	97	105	Q9D1M4	MCA3_MOUSE	Eef1e1	Eukaryotic translation elongation factor 1 epsilon-1	1724.94	1647.6	2929.84	1370.01	1939.74	1536.49	1577.78	-0.0947251	-0.077498	0.821856	-0.382946	0.139167	-0.1296	0.0059042	0.482259	-0.311269	-0.294042	0.605312	-0.59949	-0.0773773	-0.346144	-0.21064
DLPEHAVLK	DLPEHAVLK[Cab]	603	611	Q8VEK3	HNRPU_MOUSE	Hnrnpu	Heterogeneous nuclear ribonucleoprotein U	1315.38	ND	729.335	1202.52	ND	1049.45	983.046	-0.485795	N/A	-1.18431	-0.571072	N/A	-0.679596	-0.676658	0.284845	0.349257	N/A	-0.349257	0.26398	N/A	0.155456	0.158394
DLPEHAVLKMK	DLPEHAVLK[Cab]M[Oxi]K	603	613	Q8VEK3	HNRPU_MOUSE	Hnrnpu	Heterogeneous nuclear ribonucleoprotein U	783.966	ND	848.439	ND	ND	ND	ND
DLPEHAVLKMK	DLPEHAVLK[Cab]MK	603	613	Q8VEK3	HNRPU_MOUSE	Hnrnpu	Heterogeneous nuclear ribonucleoprotein U	3777.86	3397.56	2966.28	3185.31	4638.56	3915.84	2425.17	1.0363	0.966636	0.839686	0.8343	1.39698	1.22009	0.626098	0.124645	0.0887593	0.0190953	-0.107855	-0.113241	0.449439	0.272549	-0.321443
DLPNALDEK	DLPNALDEK[Cab]	133	141	Q9CQW2	ARL8B_MOUSE	Arl8b	ADP-ribosylation factor-like protein 8B	ND	ND	ND	ND	1016.84	786.193	ND
DLPNALDEKQLIEK	DLPNALDEK[Cab]QLIEK	133	146	Q9CQW2	ARL8B_MOUSE	Arl8b	ADP-ribosylation factor-like protein 8B	ND	ND	1056.04	980.151	719.9	763.3	776.13	N/A	N/A	-0.650302	-0.866059	-1.29083	-1.13891	-1.01762	0	N/A	N/A	0	-0.215757	-0.640528	-0.488608	-0.367318
DLSGPDAETLLK	DLSGPDAETLLK[Cab]	8	19	P29351	PTN6_MOUSE	Ptpn6	Tyrosine-protein phosphatase non-receptor type 6	1349.88	1393.98	1486.77	1180.26	1106.89	1035.85	1889.03	-0.448442	-0.318657	-0.156784	-0.598031	-0.67019	-0.698425	0.265655	0.157811	-0.140481	-0.010696	0.151177	-0.29007	-0.362229	-0.390464	0.573616
DLSGPDAETLLKGR	DLSGPDAETLLK[Cab]GR	8	21	P29351	PTN6_MOUSE	Ptpn6	Tyrosine-protein phosphatase non-receptor type 6	1187.08	ND	1455.22	1740.91	1291.53	1649.45	2480.9	-0.633856	N/A	-0.187726	-0.037292	-0.447619	-0.0272532	0.658876	0.532712	-0.223065	N/A	0.223065	0.373499	-0.036828	0.383538	1.06967
DLSHILKK	DLSHILK[Cab]K	325	332	Q64324	STXB2_MOUSE	Stxbp2	Syntaxin-binding protein 2	2053.28	1677.67	1310.78	2461.33	2280.55	1466.5	712.035	0.15666	-0.0514045	-0.33854	0.462303	0.372681	-0.196861	-1.14197	0.0365306	0.234422	0.026357	-0.260779	0.540065	0.450442	-0.1191	-1.06421
DLSLEEIQKK	DLSLEEIQK[Cab]K	44	53	P54227	STMN1_MOUSE	Stmn1	Stathmin	2781.36	3144.85	2320.52	2801.48	3669.28	2296.1	2681.71	0.594519	0.855128	0.485479	0.649056	1.0588	0.449947	0.771167	0.192369	-0.050523	0.210086	-0.159563	0.004014	0.413758	-0.195095	0.126125
DLSQMLK	DLSQMLK[Cab]	326	332	O08599	STXB1_MOUSE	Stxbp1	Syntaxin-binding protein 1	2396.25	1560.74	2443.37	1969.23	3722.93	2492.51	2215.13	0.379503	-0.155635	0.559903	0.140496	1.07974	0.568364	0.495402	0.473499	0.118246	-0.416892	0.298646	-0.120761	0.818483	0.307107	0.234145
DLSSQLLK	DLSSQLLK[Cab]	385	392	Q9JHU4	DYHC1_MOUSE	Dync1h1	Cytoplasmic dynein 1 heavy chain 1	1380.39	2005.03	2038.75	1452.86	3089.6	1147.18	1477.18	-0.416192	0.20576	0.29872	-0.29824	0.81072	-0.551138	-0.0891447	0.0538461	-0.445621	0.176331	0.269291	-0.327669	0.781291	-0.580567	-0.118574
DLSTIEPLKK	DLSTIEPLK[Cab]K	102	111	O35381	AN32A_MOUSE	Anp32a	Acidic leucine-rich nuclear phosphoprotein 32 family member A	ND	1796.44	2035.99	1865.03	ND	2412.34	1818.77	N/A	0.0472751	0.296762	0.0620618	N/A	0.521195	0.210977	0.173151	N/A	-0.124743	0.124743	-0.109957	N/A	0.349176	0.0389584
DLSTVEALQNLK	DLSTVEALQNLK[Cab]	102	113	P97822	AN32E_MOUSE	Anp32e	Acidic leucine-rich nuclear phosphoprotein 32 family member E	1001.35	ND	1190.05	886.252	ND	795.435	944.711	-0.879322	N/A	-0.477943	-1.01135	N/A	-1.07942	-0.734044	0.545601	-0.20069	N/A	0.200689	-0.332717	N/A	-0.400788	-0.0554115
DLSTVEALQNLKNLK	DLSTVEALQNLK[Cab]NLK	102	116	P97822	AN32E_MOUSE	Anp32e	Acidic leucine-rich nuclear phosphoprotein 32 family member E	25729.9	26463.7	35205.9	28373.3	28866.2	20437.5	25848.8	3.8041	3.92808	4.40878	3.98933	4.03461	3.60391	4.04004	0.267165	-0.242887	-0.118907	0.361793	-0.0576567	-0.0123767	-0.443077	-0.00694667
DLTDYLMK	DLTDYLM[Oxi]K[Cab]	184	191	P60710	ACTB_MOUSE	Actb	Actin, cytoplasmic 1	2503.39	ND	ND	ND	ND	ND	ND
DLTDYLMK	DLTDYLMK[Cab]	184	191	P60710	ACTB_MOUSE	Actb	Actin, cytoplasmic 1	ND	ND	ND	ND	ND	ND	ND
DLTDYLMKILTER	DLTDYLMK[Cab]ILTER	184	196	P60710	ACTB_MOUSE	Actb	Actin, cytoplasmic 1	ND	ND	ND	ND	ND	ND	ND
DLTTGYDDSQPDKK	DLTTGYDDSQPDK[Cab]K	528	541	Q7TSV4	PGM2_MOUSE	Pgm2	Phosphoglucomutase-2	ND	ND	ND	ND	ND	ND	ND
DLVDDLK	DLVDDLK[Cab]	62	68	P48036	ANXA5_MOUSE	Anxa5	Annexin A5	2339.59	1537.84	2280.84	1499.66	2612.5	1259.64	1411.14	0.344985	-0.176957	0.4606	-0.252502	0.568734	-0.41623	-0.155127	0.385428	0.135442	-0.3865	0.251057	-0.462045	0.359191	-0.625773	-0.36467
DLVDYITTHYK	DLVDYITTHYK[Cab]	225	235	Q9CXT8	MPPB_MOUSE	Pmpcb	Mitochondrial-processing peptidase subunit beta	2171.87	1750.94	1029.47	1627.04	1790.03	2418.24	2134.21	0.237663	0.0102696	-0.687065	-0.134885	0.0232801	0.524722	0.441714	0.547241	0.38404	0.156647	-0.540688	0.0114925	0.169658	0.671099	0.588091
DLWYLETEKPPPPAR	DLWYLETEK[Cab]PPPPAR	355	369	Q61191	HCFC1_MOUSE	Hcfc1	Host cell factor 1	1919.78	2768.16	2694.71	3534.67	2345.71	2872.53	2521.62	0.05967	0.671067	0.70116	0.984443	0.413324	0.773085	0.682364	0.468122	-0.417629	0.193768	0.223861	0.507144	-0.063975	0.295786	0.205065
DLYDDHFK	DLYDDHFK[Cab]	840	847	Q69ZR2	HECD1_MOUSE	Hectd1	E3 ubiquitin-protein ligase HECTD1	ND	1375.94	898.677	ND	890.45	ND	ND
DMEKMFK	DM[Oxi]EK[Cab]MFK	96	102	Q9D8Y0	EFHD2_MOUSE	Efhd2	EF-hand domain-containing protein D2	1840.82	ND	1050.86	1996.52	1449.01	2355.94	1742.51	-0.00092268	N/A	-0.657393	0.16035	-0.281633	0.487064	0.149175	0.669318	0.328235	N/A	-0.328235	0.489508	0.0475248	0.816222	0.478333
DMSIIQWK	DM[Oxi]SIIQWK[Cab]	867	874	Q3UMY5	EMAL4_MOUSE	Eml4	Echinoderm microtubule-associated protein-like 4	1830.69	1768.06	2342.2	1015.37	1415.69	2160.24	1014.56	-0.008883	0.0243011	0.498899	-0.815125	-0.315193	0.361956	-0.631129	0.742446	-0.180322	-0.147138	0.32746	-0.986564	-0.486632	0.190517	-0.802568
DMAAPGTSSVPAPTAGNAEK	DMAAPGTSSVPAPTAGNAEK[Cab]	829	848	Q569Z5	DDX46_MOUSE	Ddx46	Probable ATP-dependent RNA helicase DDX46	ND	ND	ND	ND	ND	ND	ND
DMDATSELK	DMDATSELK[Cab]	69	77	Q8K273	EMC5_MOUSE	Mmgt1	ER membrane protein complex subunit 5	1214.68	ND	ND	ND	ND	ND	ND
DMDLWEQQEEERITTMQLEREK	DMDLWEQQEEERITTMQLEREK[Cab]	721	742	P23116	EIF3A_MOUSE	Eif3a	Eukaryotic translation initiation factor 3 subunit A	1227.27	ND	ND	ND	ND	ND	ND
DMEKMFK	DMEK[Cab]MFK	96	102	Q9D8Y0	EFHD2_MOUSE	Efhd2	EF-hand domain-containing protein D2	4904.27	4407.66	4693.78	4675.56	4341.72	4238.47	2838.23	1.41277	1.34215	1.50178	1.388	1.30157	1.33431	0.853005	0.613875	-0.00613	-0.07675	0.08288	-0.0309	-0.11733	-0.08459	-0.565895
DMKETLGDDITVK	DMK[Cab]ETLGDDITVK	150	162	Q9JJF9	SPP2A_MOUSE	Sppl2a	Signal peptide peptidase-like 2A	ND	ND	ND	ND	ND	ND	ND
DMVSKLK	DMVSK[Cab]LK	60	66	Q9DCD0	6PGD_MOUSE	Pgd	6-phosphogluconate dehydrogenase, decarboxylating	2748.26	1773.04	1721.91	2201.41	2602.52	719.278	1387.04	0.577243	0.0283656	0.0550423	0.301295	0.56321	-1.22461	-0.179981	0.300137	0.357026	-0.191851	-0.165175	0.081078	0.342993	-1.44483	-0.400198
DMWYKLGQNK	DMWYK[Cab]LGQNK	1071	1080	Q8C3J5	DOCK2_MOUSE	Dock2	Dedicator of cytokinesis protein 2	1793.1	1563.01	1073.78	2407.97	1345.29	1309.58	1487.35	-0.0388188	-0.153533	-0.62627	0.430682	-0.388781	-0.360132	-0.0792418	0.260076	0.234055	0.119341	-0.353396	0.703556	-0.115907	-0.0872581	0.193632
DNAGAATEEFIKR	DNAGAATEEFIK[Cab]R	319	331	P05063	ALDOC_MOUSE	Aldoc	Fructose-bisphosphate aldolase C	985.79	ND	778.797	ND	ND	1270.77	ND
DNEFKEK	DNEFK[Cab]EK	368	374	Q9JIH2	NUP50_MOUSE	Nup50	Nuclear pore complex protein Nup50	1370.34	1675.93	ND	ND	1452.96	1516.14	ND
DNFTFKCHR	DNFTFK[Cab]CHR	253	261	Q8C570	RAE1L_MOUSE	Rae1	mRNA export factor	1205.26	ND	1101.55	1576.75	ND	ND	836.879
DNFWMTRQEYQEK	DNFWM[Oxi]TRQEYQEK[Cab]	369	381	P61161	ARP2_MOUSE	Actr2	Actin-related protein 2	884.707	669.199	ND	ND	ND	ND	ND
DNFWMTRQEYQEK	DNFWMTRQEYQEK[Cab]	369	381	P61161	ARP2_MOUSE	Actr2	Actin-related protein 2	992.477	1299.91	1061.45	ND	1196.34	882.374	1501.42	-0.892168	-0.419448	-0.642926	N/A	-0.558067	-0.929773	-0.0656576	0.178135	-0.240654	0.232066	0.008588	N/A	0.093447	-0.278259	0.585856
DNQEGTFVKWR	DNQEGTFVK[Cab]WR	383	393	Q8R016	BLMH_MOUSE	Blmh	Bleomycin hydrolase	ND	967.943	1411.42	852.653	ND	ND	ND
DNRAVQKLR	DNRAVQK[Cab]LR	282	290	P20029	BIP_MOUSE	Hspa5	Endoplasmic reticulum chaperone BiP	1265.45	ND	ND	ND	ND	ND	ND
DNSTMGYMMAKK	DNSTM[Oxi]GYMMAK[Cab]K	613	624	P11499	HS90B_MOUSE	Hsp90ab1	Heat shock protein HSP 90-beta	858.017	ND	ND	ND	ND	ND	ND
DNSTMGYMMAKK	DNSTMGYM[Oxi]MAK[Cab]K	613	624	P11499	HS90B_MOUSE	Hsp90ab1	Heat shock protein HSP 90-beta	ND	ND	ND	ND	ND	ND	ND
DNSTMGYMMAKK	DNSTMGYMM[Oxi]AK[Cab]K	613	624	P11499	HS90B_MOUSE	Hsp90ab1	Heat shock protein HSP 90-beta	1059.2	ND	ND	757.95	728.173	884.45	ND	-0.798303	N/A	N/A	-1.23696	-1.27435	-0.926384	N/A	0	0	N/A	N/A	-0.438657	-0.476047	-0.128081	N/A
DNSTMGYMMAKK	DNSTMGYMMAK[Cab]K	613	624	P11499	HS90B_MOUSE	Hsp90ab1	Heat shock protein HSP 90-beta	ND	1202.8	1232.51	1121.75	ND	ND	667.436
DNTIEHLLPLFLAQLK	DNTIEHLLPLFLAQLK[Cab]	359	374	Q76MZ3	2AAA_MOUSE	Ppp2r1a	Serine/threonine-protein phosphatase 2A 65 kDa regulatory subunit A alpha isoform	ND	ND	ND	1858.39	ND	ND	1779.47
DNYSPGWK	DNYSPGWK[Cab]	1347	1354	Q8CGC7	SYEP_MOUSE	Eprs1	Bifunctional glutamate/proline--tRNA ligase	ND	976.475	830.015	1086.23	ND	1108.44	1220.74	N/A	-0.832207	-0.997758	-0.717806	N/A	-0.600702	-0.364234	1.01691	N/A	0.0827755	-0.0827755	0.197176	N/A	0.314281	0.550749
DNYSPGWKFNHWELK	DNYSPGWK[Cab]FNHWELK	1347	1361	Q8CGC7	SYEP_MOUSE	Eprs1	Bifunctional glutamate/proline--tRNA ligase	ND	ND	ND	ND	ND	ND	ND
DPAEGNGAQPEATPGDGDKPEETQEK	DPAEGN[Da]GAQPEATPGDGDK[Cab]PEETQEK	192	217	Q8BHN3	GANAB_MOUSE	Ganab	Neutral alpha-glucosidase AB	ND	ND	ND	ND	ND	ND	ND
DPEGFVGHPVNAFK	DPEGFVGHPVN[Da]AFK[Cab]	73	86	Q60715	P4HA1_MOUSE	P4ha1	Prolyl 4-hydroxylase subunit alpha-1	989.06	1438.67	1699.77	2001.86	1361.48	1971.42	1349.71	-0.897143	-0.273124	0.036375	0.164207	-0.371523	0.229998	-0.219337	0.516313	-0.519179	0.10484	0.414339	0.542171	0.006441	0.607962	0.158627
DPEGFVGHPVNAFK	DPEGFVGHPVNAFK[Cab]	73	86	Q60715	P4HA1_MOUSE	P4ha1	Prolyl 4-hydroxylase subunit alpha-1	1920.04	1610.5	2153.95	4677.44	3316.7	2247.16	2920.8	0.0598626	-0.110355	0.378015	1.38858	0.913048	0.418869	0.894373	1.53148	-0.0493116	-0.219529	0.268841	1.27941	0.803874	0.309695	0.785199
DPEYVWVHEKAK	DPEYVWVHEK[Cab]AK	270	281	Q80Y44	DDX10_MOUSE	Ddx10	Probable ATP-dependent RNA helicase DDX10	ND	ND	ND	ND	ND	ND	ND
DPFAPLHKPPRPQPPEVAFK	DPFAPLHK[Cab]PPRPQPPEVAFK	2418	2437	Q6PDK2	KMT2D_MOUSE	Kmt2d	Histone-lysine N-methyltransferase 2D	1311.46	ND	1456.13	2158.69	2073.78	1442.62	1096.83	-0.490096	N/A	-0.186829	0.273021	0.235565	-0.220547	-0.518655	0.395327	-0.151633	N/A	0.151634	0.611484	0.574028	0.117916	-0.180192
DPGLVDQLVK	DPGLVDQLVK[Cab]	29	38	P26638	SYSC_MOUSE	Sars1	Serine--tRNA ligase, cytoplasmic	2457	1668.62	2621.37	2054.61	1589.92	2383.2	1891.1	0.415626	-0.0592084	0.661351	0.201731	-0.147748	0.503663	0.267241	0.221548	0.0763698	-0.398465	0.322095	-0.137525	-0.487004	0.164407	-0.0720152
DPGVPNSAPFK	DPGVPNSAPFK[Cab]	47	57	Q8CI11	GNL3_MOUSE	Gnl3	Guanine nucleotide-binding protein-like 3	1049.13	ND	ND	1182.1	ND	827.436	ND
DPKFREWHHFLVVNMK	DPK[Cab]FREWHHFLVVNMK	78	93	P70296	PEBP1_MOUSE	Pebp1	Phosphatidylethanolamine-binding protein 1	1121.94	1042.79	ND	ND	946.178	792.597	643.122	-0.715281	-0.737418	N/A	N/A	-0.896516	-1.08458	-1.28883	1.05023	0.0110685	-0.0110685	N/A	N/A	-0.170166	-0.358231	-0.56248
DPLAVDK	DPLAVDK[Cab]	48	54	P08207	S10AA_MOUSE	S100a10	Protein S100-A10	978.601	1288.63	1389.97	868.461	ND	1317.24	ND	-0.912481	-0.432021	-0.253918	-1.0406	N/A	-0.351717	N/A	0.166411	-0.379674	0.100786	0.278889	-0.507793	N/A	0.18109	N/A
DPLAVDKIMK	DPLAVDK[Cab]IMK	48	57	P08207	S10AA_MOUSE	S100a10	Protein S100-A10	1344.48	1847.62	1286.24	1044.64	1977.4	1037.77	920.88	-0.454221	0.0878062	-0.365807	-0.774127	0.166906	-0.69575	-0.770904	0.387122	-0.210147	0.33188	-0.121733	-0.530053	0.41098	-0.451676	-0.52683
DPLLQDKPR	DPLLQDK[Cab]PR	564	572	Q99P91	GPNMB_MOUSE	Gpnmb	Transmembrane glycoprotein NMB	920.531	1472.07	1021.32	1725.57	1471.44	ND	984.438	-1.00073	-0.240014	-0.698531	-0.0500607	-0.259471	N/A	-0.674617	0.481426	-0.354305	0.406411	-0.052106	0.596364	0.386954	N/A	-0.028192
DPNDHTVCYLLFANQSEK	DPNDHTVCYLLFANQSEK[Cab]	197	214	Q9DCN2	NB5R3_MOUSE	Cyb5r3	NADH-cytochrome b5 reductase 3	ND	ND	ND	633.777	ND	ND	ND
DPPDKPTVSQFTR	DPPDK[Cab]PTVSQFTR	303	315	Q9Z2A5	ATE1_MOUSE	Ate1	Arginyl-tRNA--protein transferase 1	802.599	ND	ND	1072.41	744.185	865.284	ND	-1.19852	N/A	N/A	-0.736284	-1.24297	-0.95799	N/A	0	0	N/A	N/A	0.462236	-0.04445	0.24053	N/A
DPPHNNFFFFDGMK	DPPHNNFFFFDGMK[Cab]	326	339	Q9R1T2	SAE1_MOUSE	Sae1	SUMO-activating enzyme subunit 1	3872.93	2401.98	2014.48	2356.32	2123.2	2076.91	ND	1.07215	0.46636	0.281441	0.399403	0.269538	0.305201	N/A	0.510603	0.4655	-0.14029	-0.325209	-0.207247	-0.337112	-0.301449	N/A
DPQFAEDYVFK	DPQFAEDYVFK[Cab]	757	767	Q9DBR1	XRN2_MOUSE	Xrn2	5'-3' exoribonuclease 2	3114	3551.87	2282.21	1690.94	1497.91	1670.8	2203.61	0.757496	1.03072	0.461463	-0.0793118	-0.233748	-0.00870037	0.48788	1.5597	0.007603	0.280827	-0.28843	-0.829205	-0.983641	-0.758593	-0.262013
DPQTNQWK	DPQTNQWK[Cab]	621	628	A1L314	MPEG1_MOUSE	Mpeg1	Macrophage-expressed gene 1 protein	ND	ND	860.932	1402.92	ND	1282.48	ND
DPQVLFAGYK	DPQVLFAGYK[Cab]	53	62	O08740	RPB11_MOUSE	Polr2j	DNA-directed RNA polymerase II subunit RPB11	2311.29	3569.62	2142.52	3554.4	3719.38	3123.37	2221.02	0.327428	1.03791	0.370343	0.992472	1.07836	0.893868	0.499232	0.532709	-0.251132	0.45935	-0.208217	0.413912	0.4998	0.315308	-0.0793283
DPSSVDIKK	DPSSVDIK[Cab]K	240	248	P35821	PTN1_MOUSE	Ptpn1	Tyrosine-protein phosphatase non-receptor type 1	1338.15	1248.63	675.431	ND	1233.82	1042.64	ND	-0.461036	-0.477522	-1.29509	N/A	-0.513567	-0.689	N/A	0.143693	0.283513	0.267027	-0.550541	N/A	0.230982	0.0555493	N/A
DPTQFEEEGGETQPEYK	DPTQFEEEGGETQPEYK[Cab]	600	616	Q8K2Q9	SHOT1_MOUSE	Shtn1	Shootin-1	ND	ND	ND	ND	ND	ND	ND
DPVPLFK	DPVPLFK[Cab]	222	228	Q9D1B9	RM28_MOUSE	Mrpl28	39S ribosomal protein L28, mitochondrial	2784.91	2192.81	2628.59	2695.12	3253.95	2428.45	1730.04	0.59636	0.334921	0.665321	0.593214	0.88549	0.530798	0.138819	0.0081056	0.0641593	-0.19728	0.13312	0.0610133	0.353289	-0.00140267	-0.393382
DPYQEEK	DPYQEEK[Cab]	54	60	P24638	PPAL_MOUSE	Acp2	Lysosomal acid phosphatase	ND	ND	ND	ND	972.069	ND	ND
DPYTGEQISLFQAMK	DPYTGEQISLFQAM[Oxi]K[Cab]	2923	2937	Q9QXS1	PLEC_MOUSE	Plec	Plectin	1919.17	1304.27	1372.57	1294.46	1176.91	1600.03	1127.19	0.0592103	-0.414618	-0.272087	-0.464779	-0.581697	-0.0711403	-0.479264	0.477488	0.268375	-0.205453	-0.0629221	-0.255614	-0.372532	0.138025	-0.270099
DPYTGEQISLFQAMKK	DPYTGEQISLFQAMK[Cab]K	2923	2938	Q9QXS1	PLEC_MOUSE	Plec	Plectin	1841.93	769.768	1136.93	877.619	975.024	1147.36	ND	-5.38826e-05	-1.17537	-0.543819	-1.02547	-0.85319	-0.550924	N/A	0.256666	0.573027	-0.602289	0.029262	-0.452389	-0.280109	0.022157	N/A
DQEFTVKSK	DQEFTVK[Cab]SK	988	996	Q8BTM8	FLNA_MOUSE	Flna	Filamin-A	ND	ND	ND	ND	ND	ND	ND
DQGTYEDYVEGLRVFDK	DQGTYEDYVEGLRVFDK[Cab]	82	98	Q60605	MYL6_MOUSE	Myl6	Myosin light polypeptide 6	1338.58	925.53	ND	731.011	1020.42	853.55	ND	-0.460574	-0.90951	N/A	-1.28917	-0.787534	-0.977688	N/A	0.555393	0.224468	-0.224468	N/A	-0.604128	-0.102492	-0.292646	N/A
DQILLEK	DQILLEK[Cab]	319	325	P42208	SEPT2_MOUSE	Septin2	Septin-2	3365.24	3220.5	2928.43	3090.89	2533.08	2606.49	2539.53	0.869436	0.889424	0.821158	0.790886	0.524191	0.632872	0.692571	1.48731	0.00943	0.029418	-0.038848	-0.06912	-0.335815	-0.227134	-0.167435
DQILLEKEAELRR	DQILLEK[Cab]EAELRR	319	331	P42208	SEPT2_MOUSE	Septin2	Septin-2	1665.35	1803.6	917.441	1907.28	1274.53	1454.23	1377.68	-0.145448	0.0530143	-0.85328	0.0943837	-0.466731	-0.208985	-0.189743	0.176607	0.16979	0.368252	-0.538042	0.409622	-0.151493	0.106253	0.125495
DQKWHDK	DQK[Cab]WHDK	19	25	P62267	RS23_MOUSE	Rps23	40S ribosomal protein S23	1327.21	885.929	ND	ND	ND	ND	863.555
DQLIVNLLK	DQLIVNLLK[Cab]	6	14	P06151	LDHA_MOUSE	Ldha	L-lactate dehydrogenase A chain	14668.1	18240.4	13176.1	18034.6	15656.2	16411.6	14667.7	2.99334	3.39121	2.99089	3.33556	3.15196	3.28741	3.22258	0.454403	-0.131807	0.266063	-0.134257	0.210413	0.0268133	0.162263	0.0974333
DQLIVNLLKEEQAPQNK	DQLIVNLLK[Cab]EEQAPQNK	6	22	P06151	LDHA_MOUSE	Ldha	L-lactate dehydrogenase A chain	1256.77	1627.09	ND	1362.89	802.53	ND	ND
DQLPADECNKLK	DQLPADECNK[Cab]LK	601	612	P38647	GRP75_MOUSE	Hspa9	Stress-70 protein, mitochondrial	ND	ND	ND	ND	ND	ND	ND
DQLQEYEKQWK	DQLQEYEK[Cab]QWK	437	447	Q9R0I7	YLPM1_MOUSE	Ylpm1	YLP motif-containing protein 1	872.438	ND	1190.24	2149.99	1036.38	1291.89	1122.32	-1.07815	N/A	-0.477717	0.267192	-0.765148	-0.379748	-0.485498	0.509769	-0.300216	N/A	0.300216	1.04513	0.0127855	0.398185	0.292435
DQMLQEK	DQMLQEK[Cab]	561	567	Q8K4J6	MRTFA_MOUSE	Mrtfa	Myocardin-related transcription factor A	ND	ND	ND	ND	ND	ND	ND
DQQIGEK	DQQIGEK[Cab]	470	476	P97310	MCM2_MOUSE	Mcm2	DNA replication licensing factor MCM2	ND	ND	ND	726.313	ND	ND	ND
DQREEELGEYYMK	DQREEELGEYYMK[Cab]	129	141	O55201	SPT5H_MOUSE	Supt5h	Transcription elongation factor SPT5	ND	ND	ND	ND	ND	ND	ND
DQSAVVVQGLPEGVAFK	DQSAVVVQGLPEGVAFK[Cab]	144	160	Q9ESZ8	GTF2I_MOUSE	Gtf2i	General transcription factor II-I	1281.32	2017.85	1205.95	1302.08	1017.29	1369.88	ND	-0.523647	0.214958	-0.458797	-0.45632	-0.791975	-0.295191	N/A	0.393085	-0.267818	0.470787	-0.202968	-0.200491	-0.536146	-0.0393623	N/A
DQTEATQEK	DQTEATQEK[Cab]	698	706	B9EJ86	OSBL8_MOUSE	Osbpl8	Oxysterol-binding protein-related protein 8	ND	ND	ND	ND	ND	ND	ND
DQTLKMIK	DQTLK[Cab]MIK	320	327	Q3TXS7	PSMD1_MOUSE	Psmd1	26S proteasome non-ATPase regulatory subunit 1	2205.64	2438.85	2993.36	2537.83	1096.3	1949.03	2208.68	0.259927	0.488341	0.852798	0.506459	-0.684062	0.213521	0.491193	0.499058	-0.273762	-0.0453477	0.319109	-0.0272297	-1.21775	-0.320168	-0.0424957
DQVFKVCANHVITK	DQVFK[Cab]VCANHVITK	2805	2818	Q9ERU9	RBP2_MOUSE	Ranbp2	E3 SUMO-protein ligase RanBP2	ND	ND	ND	ND	685.172	ND	ND
DQVLAMLEKAK	DQVLAMLEK[Cab]AK	1067	1077	A2AGT5	CKAP5_MOUSE	Ckap5	Cytoskeleton-associated protein 5	1577.06	ND	1843.89	1525.61	1083.54	1285.41	ND	-0.224035	N/A	0.153782	-0.227749	-0.700941	-0.387012	N/A	0.75671	-0.188909	N/A	0.188909	-0.192623	-0.665814	-0.351886	N/A
DQVLKLCANHR	DQVLK[Cab]LCANHR	2212	2222	Q9ERU9	RBP2_MOUSE	Ranbp2	E3 SUMO-protein ligase RanBP2	ND	ND	ND	ND	ND	ND	ND
DQYNLLK	DQYNLLK[Cab]	699	705	Q9Z1Z0	USO1_MOUSE	Uso1	General vesicular transport factor p115	2900.47	2355.23	3624.2	3023.77	2122.34	2549.52	2013.98	0.655013	0.438009	1.1287	0.759216	0.268953	0.600992	0.358063	0.507845	-0.085561	-0.302565	0.388126	0.018642	-0.471621	-0.139582	-0.382511
DRCTLAEK	DRCTLAEK[Cab]	145	152	P18760	COF1_MOUSE	Cfl1	Cofilin-1	7656.46	4400.08	ND	1928.65	ND	ND	ND
DRCTLAEKLGGSAVISLEGKPL	DRCTLAEK[Cab]LGGSAVISLEGKPL	145	166	P18760	COF1_MOUSE	Cfl1	Cofilin-1	1469.57	1523.33	ND	ND	ND	ND	ND
DRDLVMEDTGVRNEAQEEIYKK	DRDLVMEDTGVRNEAQEEIYK[Cab]K	179	200	Q99LH1	NOG2_MOUSE	Gnl2	Nucleolar GTP-binding protein 2	ND	985.414	ND	ND	ND	ND	ND
DRDPEFYK	DRDPEFYK[Cab]	80	87	Q9WV70	NOC2L_MOUSE	Noc2l	Nucleolar complex protein 2 homolog	ND	ND	ND	ND	ND	ND	ND
DRENYDRGYSNLLK	DRENYDRGYSNLLK[Cab]	510	523	Q61656	DDX5_MOUSE	Ddx5	Probable ATP-dependent RNA helicase DDX5	829.198	ND	ND	ND	ND	ND	ND
DREPSLFK	DREPSLFK[Cab]	309	316	O35379	MRP1_MOUSE	Abcc1	Multidrug resistance-associated protein 1	1330.22	ND	943.992	1019.69	1038.05	ND	ND
DRGFELTFK	DRGFELTFK[Cab]	54	62	O54734	OST48_MOUSE	Ddost	Dolichyl-diphosphooligosaccharide--protein glycosyltransferase 48 kDa subunit	1359.01	1910.55	1277.76	1112.01	888.032	990.083	797.17	-0.438712	0.136124	-0.375351	-0.683961	-0.988016	-0.763615	-0.979029	1.78122	-0.212732	0.362104	-0.149371	-0.457981	-0.762036	-0.537635	-0.753049
DRKWQIFK	DRK[Cab]WQIFK	150	157	P61211	ARL1_MOUSE	Arl1	ADP-ribosylation factor-like protein 1	1930.9	1877.14	815.994	ND	708.55	754.732	ND	0.0680022	0.110673	-1.02234	N/A	-1.31376	-1.1552	N/A	0.846074	0.349224	0.391895	-0.741118	N/A	-1.03254	-0.873978	N/A
DRLDFHQGWK	DRLDFHQGWK[Cab]	501	510	Q9EP97	SENP3_MOUSE	Senp3	Sentrin-specific protease 3	1993.22	1712.93	941.061	1050.27	ND	875.705	970.477	0.11383	-0.0213971	-0.816607	-0.766381	N/A	-0.940719	-0.695224	0.8698	0.355221	0.219994	-0.575216	-0.52499	N/A	-0.699328	-0.453833
DRLEGLLAFK	DRLEGLLAFK[Cab]	295	304	Q9JLZ3	AUHM_MOUSE	Auh	Methylglutaconyl-CoA hydratase, mitochondrial	3008.21	1495.74	2408.74	1676.84	ND	2134.43	2488.34	0.707634	-0.216999	0.539309	-0.0913873	N/A	0.344618	0.663193	0.0357084	0.364319	-0.560314	0.195994	-0.434702	N/A	0.00130333	0.319878
DRLHLQGQTMQDPFGEK	DRLHLQGQTMQDPFGEK[Cab]	290	306	Q3UE37	UBE2Z_MOUSE	Ube2z	Ubiquitin-conjugating enzyme E2 Z	970.72	ND	ND	ND	ND	ND	ND
DRLYCENEK	DRLYCENEK[Cab]	804	812	Q8BIJ6	SYIM_MOUSE	Iars2	Isoleucine--tRNA ligase, mitochondrial	1259.39	666.181	687.286	960.965	ND	ND	ND	-0.548544	-1.38388	-1.26999	-0.894578	N/A	N/A	N/A	0	0.518927	-0.316409	-0.202519	0.172893	N/A	N/A	N/A
DRPQEADGIDSVIVVDNVPQVGPDRLEK	DRPQEADGIDSVIVVDNVPQVGPDRLEK[Cab]	164	191	Q8JZQ9	EIF3B_MOUSE	Eif3b	Eukaryotic translation initiation factor 3 subunit B	ND	ND	ND	ND	ND	ND	ND
DRPYDYK	DRPYDYK[Cab]	209	215	O54988	SLK_MOUSE	Slk	STE20-like serine/threonine-protein kinase	1696.16	2096.05	1485.46	1584.85	1149.16	934.58	1518.46	-0.119002	0.269809	-0.158058	-0.172785	-0.61612	-0.846847	-0.0493832	0.814641	-0.116585	0.272226	-0.155641	-0.170368	-0.613703	-0.84443	-0.0469662
DRSELSLKEGDIIK	DRSELSLK[Cab]EGDIIK	797	810	P27870	VAV_MOUSE	Vav1	Proto-oncogene vav	702.807	ND	ND	ND	ND	ND	ND
DRTQIAICPNNHEVHIYEK	DRTQIAICPNNHEVHIYEK[Cab]	19	37	Q9WV32	ARC1B_MOUSE	Arpc1b	Actin-related protein 2/3 complex subunit 1B	ND	ND	ND	ND	ND	ND	ND
DRVEKVGQVIR	DRVEK[Cab]VGQVIR	289	299	Q61598	GDIB_MOUSE	Gdi2	Rab GDP dissociation inhibitor beta	ND	ND	ND	ND	ND	791.73	ND
DRVLYVLKLYDK	DRVLYVLK[Cab]LYDK	81	92	Q9CR21	ACPM_MOUSE	Ndufab1	Acyl carrier protein, mitochondrial	1735.47	1861.83	ND	1821.79	1034.83	1214.93	1673.28	-0.0859475	0.0988584	N/A	0.0282187	-0.767311	-0.468366	0.0906925	0.383996	-0.0924029	0.0924029	N/A	0.0217632	-0.773766	-0.474821	0.084237
DRWNNTPMDEALHFGHHDVFK	DRWNNTPMDEALHFGHHDVFK[Cab]	622	642	D3Z7P3	GLSK_MOUSE	Gls	Glutaminase kidney isoform, mitochondrial	ND	1098.08	ND	ND	1511.79	ND	680.931
DRYDSFIELQEK	DRYDSFIELQEK[Cab]	134	145	Q9WUA2	SYFB_MOUSE	Farsb	Phenylalanine--tRNA ligase beta subunit	1353.38	1107.3	1059.69	1106.76	1084.07	1645.52	941.164	-0.444705	-0.650816	-0.64532	-0.690787	-0.700236	-0.030695	-0.739471	0.0675482	0.135575	-0.0705357	-0.0650397	-0.110507	-0.119956	0.549585	-0.159191
DRYGGQPLFSEK	DRYGGQPLFSEK[Cab]	260	271	Q00PI9	HNRL2_MOUSE	Hnrnpul2	Heterogeneous nuclear ribonucleoprotein U-like protein 2	ND	ND	ND	1058.81	ND	995.31	734.289	N/A	N/A	N/A	-0.754694	N/A	-0.756019	-1.09757	0	N/A	N/A	N/A	N/A	N/A	N/A	N/A
DRYGGQPLFSEKFPTLWSGAR	DRYGGQPLFSEK[Cab]FPTLWSGAR	260	280	Q00PI9	HNRL2_MOUSE	Hnrnpul2	Heterogeneous nuclear ribonucleoprotein U-like protein 2	ND	ND	ND	ND	ND	ND	ND
DSACQLESLK	DSACQLESLK[Cab]	191	200	Q91VI7	RINI_MOUSE	Rnh1	Ribonuclease inhibitor	ND	ND	ND	ND	ND	ND	ND
DSAGEPLYK	DSAGEPLYK[Cab]	1419	1427	B2RXS4	PLXB2_MOUSE	Plxnb2	Plexin-B2	ND	ND	724.727	683.906	ND	ND	ND
DSAIQQQVANLQMK	DSAIQQQVANLQMK[Cab]	1227	1240	Q9JHU4	DYHC1_MOUSE	Dync1h1	Cytoplasmic dynein 1 heavy chain 1	2235.31	2768.83	2481.88	1923.99	1842.07	1904.51	1597.32	0.279202	0.671415	0.582463	0.106965	0.0646238	0.180185	0.0236607	1.94357	-0.231825	0.160388	0.0714363	-0.404062	-0.446403	-0.330842	-0.487366
DSDFRNPFK	DSDFRNPFK[Cab]	175	183	Q8C7V8	CC134_MOUSE	Ccdc134	Coiled-coil domain-containing protein 134	2532.71	2299.46	1760.39	3078.13	2082.31	2844.48	3116.65	0.459406	0.403434	0.0869303	0.784917	0.241482	0.75893	0.988006	0.868524	0.142816	0.0868439	-0.22966	0.468327	-0.0751081	0.44234	0.671416
DSDIRQIECDSEDMK	DSDIRQIECDSEDMK[Cab]	596	610	Q8R3N6	THOC1_MOUSE	Thoc1	THO complex subunit 1	ND	ND	ND	ND	ND	ND	ND
DSDPMETEEK	DSDPMETEEK[Cab]	293	302	Q3TXS7	PSMD1_MOUSE	Psmd1	26S proteasome non-ATPase regulatory subunit 1	ND	ND	ND	ND	ND	ND	ND
DSDYYNMLLKK	DSDYYNM[Oxi]LLK[Cab]K	273	283	Q9DBG3	AP2B1_MOUSE	Ap2b1	AP-2 complex subunit beta	1521.38	725.843	1777.13	2091.12	1327.88	1927.57	1005.87	-0.275895	-1.26013	0.100579	0.227145	-0.407573	0.197544	-0.643543	0.314645	0.202587	-0.781648	0.579061	0.705627	0.070909	0.676026	-0.165061
DSDYYNMLLK	DSDYYNMLLK[Cab]	273	282	Q9DBG3	AP2B1_MOUSE	Ap2b1	AP-2 complex subunit beta	ND	2035.81	841.242	1730.03	1986.55	1656.6	788.337	N/A	0.227743	-0.978375	-0.0463414	0.173567	-0.0210133	-0.995105	0.101988	N/A	0.603059	-0.603059	0.328975	0.548883	0.354303	-0.619789
DSEEQDTLADALAREAAEEK	DSEEQDTLADALAREAAEEK[Cab]	2580	2599	Q5XG71	UTP20_MOUSE	Utp20	Small subunit processome component 20 homolog	ND	ND	ND	ND	1451.5	860.906	ND
DSENTPVKGGTVADLDEQDEEAVTTGGK	DSENTPVK[Cab]GGTVADLDEQDEEAVTTGGK	393	420	P97496	SMRC1_MOUSE	Smarcc1	SWI/SNF complex subunit SMARCC1	ND	ND	ND	ND	ND	ND	ND
DSEPGEKSSEEK	DSEPGEK[Cab]SSEEK	185	196	Q8BP27	SFR1_MOUSE	Sfr1	Swi5-dependent recombination DNA repair protein 1 homolog	ND	ND	ND	ND	ND	ND	ND
DSESAPVKGGTMTDLDEQDDESMETTGKDEDENSTGNK	DSESAPVK[Cab]GGTMTDLDEQDDESM[Oxi]ETTGKDEDEN[Da]STGNK	366	403	Q6PDG5	SMRC2_MOUSE	Smarcc2	SWI/SNF complex subunit SMARCC2	ND	ND	ND	ND	ND	ND	ND
DSESAPVKGGTMTDLDEQDDESMETTGKDEDENSTGNK	DSESAPVK[Cab]GGTMTDLDEQDDESM[Oxi]ETTGKDEDENSTGNK	366	403	Q6PDG5	SMRC2_MOUSE	Smarcc2	SWI/SNF complex subunit SMARCC2	ND	ND	ND	ND	ND	893.453	ND
DSESAPVKGGTMTDLDEQDDESMETTGKDEDENSTGNK	DSESAPVK[Cab]GGTMTDLDEQDDESMETTGKDEDEN[Da]STGNK	366	403	Q6PDG5	SMRC2_MOUSE	Smarcc2	SWI/SNF complex subunit SMARCC2	ND	ND	1435.89	ND	ND	ND	ND
DSESAPVKGGTMTDLDEQDDESMETTGKDEDENSTGNK	DSESAPVK[Cab]GGTMTDLDEQDDESMETTGKDEDENSTGNK	366	403	Q6PDG5	SMRC2_MOUSE	Smarcc2	SWI/SNF complex subunit SMARCC2	ND	799.064	ND	ND	ND	ND	ND
DSGILMVLKCR	DSGILMVLK[Cab]CR	44	54	Q9CPZ8	COXM1_MOUSE	Cmc1	COX assembly mitochondrial protein homolog	5906.65	4456.07	4027.46	3454.26	4288.58	3237.29	2186.03	1.68107	1.35791	1.2809	0.951243	1.2838	0.94555	0.476322	1.19553	0.24111	-0.08205	-0.15906	-0.488717	-0.15616	-0.49441	-0.963638
DSGSPLQFDYK	DSGSPLQFDYK[Cab]	284	294	Q91YK2	RRP1B_MOUSE	Rrp1b	Ribosomal RNA processing protein 1 homolog B	797.169	731.107	1033.18	1734.9	1569.48	1097.5	1312.3	-1.20832	-1.24971	-0.68187	-0.0422835	-0.166417	-0.615017	-0.259888	1.84207	-0.161687	-0.203077	0.364763	1.00435	0.880216	0.431616	0.786745
DSIWWVDKDK	DSIWWVDK[Cab]DK	189	198	P17433	SPI1_MOUSE	Spi1	Transcription factor PU.1	3026.97	2730.25	2524.84	1927.29	2528.2	2464.65	1660.16	0.716604	0.651171	0.607226	0.109439	0.521408	0.552145	0.0793304	1.11763	0.0582703	-0.00716267	-0.0511077	-0.548895	-0.136926	-0.106189	-0.579003
DSLLGEK	DSLLGEK[Cab]	642	648	Q61881	MCM7_MOUSE	Mcm7	DNA replication licensing factor MCM7	2818.09	2228.62	2070.69	2680.3	2475.46	1830.74	1963.28	0.613443	0.358286	0.321144	0.58526	0.490995	0.123194	0.321277	0.132855	0.182485	-0.0726717	-0.109814	0.154302	0.0600373	-0.307764	-0.109681
DSLLGEKGQTAR	DSLLGEK[Cab]GQTAR	642	653	Q61881	MCM7_MOUSE	Mcm7	DNA replication licensing factor MCM7	2340.29	1831.64	1808.49	1902.15	2550.22	2878.2	2447.56	0.345412	0.0752759	0.125814	0.0904975	0.533922	0.775931	0.639356	0.844864	0.163245	-0.106891	-0.0563533	-0.0916698	0.351755	0.593764	0.457189
DSLTLVFVETKK	DSLTLVFVETK[Cab]K	441	452	Q62167	DDX3X_MOUSE	Ddx3x	ATP-dependent RNA helicase DDX3X	2164.21	1890.72	1477.75	2230.85	2114.88	866.599	1296.07	0.232565	0.121073	-0.165565	0.320458	0.263875	-0.9558	-0.277849	0.248282	0.169874	0.058382	-0.228256	0.257767	0.201184	-1.01849	-0.34054
DSLWPYK	DSLWPYK[Cab]	314	320	Q60710	SAMH1_MOUSE	Samhd1	Deoxynucleoside triphosphate triphosphohydrolase SAMHD1	3733.98	4184.75	3373.73	3323.17	3342.75	3263.6	4100.84	1.01944	1.26728	1.02538	0.895424	0.924334	0.957229	1.38393	0.159214	-0.0845933	0.163247	-0.0786533	-0.208609	-0.179699	-0.146804	0.279897
DSLYKDAMQYASESK	DSLYK[Cab]DAMQYASESK	1531	1545	Q68FD5	CLH1_MOUSE	Cltc	Clathrin heavy chain 1	1437.15	782.345	1700.8	997.146	1154.36	2410.73	725.659	-0.358063	-1.15199	0.0372505	-0.841259	-0.609602	0.520234	-1.11462	0.0132235	0.132871	-0.661056	0.528185	-0.350325	-0.118668	1.01117	-0.623686
DSPDLHQDLNALK	DSPDLHQDLNALK[Cab]	75	87	Q8VCS6	MED9_MOUSE	Med9	Mediator of RNA polymerase II transcription subunit 9	ND	1450.31	1194.45	1400.78	1030.7	1910.83	1247.13	N/A	-0.261505	-0.472623	-0.350909	-0.773071	0.184963	-0.333381	0.056149	N/A	0.105559	-0.105559	0.016155	-0.406007	0.552027	0.033683
DSQEEEK	DSQEEEK[Cab]	712	718	P13020	GELS_MOUSE	Gsn	Gelsolin	ND	ND	ND	ND	ND	ND	ND
DSQEEEKTEALTSAK	DSQEEEK[Cab]TEALTSAK	712	726	P13020	GELS_MOUSE	Gsn	Gelsolin	ND	ND	ND	ND	ND	ND	ND
DSQICELK	DSQICELK[Cab]	110	117	Q9CXI5	MANF_MOUSE	Manf	Mesencephalic astrocyte-derived neurotrophic factor	ND	1122.72	ND	ND	771.305	ND	ND
DSQLAVLKVR	DSQLAVLK[Cab]VR	296	305	Q9QYE6	GOGA5_MOUSE	Golga5	Golgin subfamily A member 5	835.066	1243.88	966.384	1142.57	1632.91	959.799	ND	-1.14131	-0.483014	-0.778298	-0.644848	-0.109257	-0.808432	N/A	0.419774	-0.340436	0.31786	0.022576	0.156026	0.691617	-0.007558	N/A
DSQSAAAEEPETDGKK	DSQSAAAEEPETDGK[Cab]K	360	375	Q7TSC1	PRC2A_MOUSE	Prrc2a	Protein PRRC2A	ND	ND	ND	ND	ND	ND	ND
DSSLLESDKK	DSSLLESDK[Cab]K	208	217	Q9DBY8	NVL_MOUSE	Nvl	Nuclear valosin-containing protein-like	929.009	ND	ND	ND	905.808	ND	ND
DSSSVEK	DSSSVEK[Cab]	125	131	Q99020	ROAA_MOUSE	Hnrnpab	Heterogeneous nuclear ribonucleoprotein A/B	ND	ND	ND	ND	ND	ND	ND
DSSSVEKVLDQK	DSSSVEK[Cab]VLDQK	125	136	Q99020	ROAA_MOUSE	Hnrnpab	Heterogeneous nuclear ribonucleoprotein A/B	1519.9	1209.99	1250.63	858.427	1129.39	ND	ND	-0.277296	-0.522866	-0.40631	-1.05737	-0.641153	N/A	N/A	1.05016	0.124861	-0.120709	-0.00415267	-0.655213	-0.238996	N/A	N/A
DSTLPAYK	DSTLPAYK[Cab]	301	308	Q99N95	RM03_MOUSE	Mrpl3	39S ribosomal protein L3, mitochondrial	ND	ND	ND	ND	ND	ND	ND
DSTSTVWK	DSTSTVWK[Cab]	116	123	Q9DBB5	IF4E3_MOUSE	Eif4e3	Eukaryotic translation initiation factor 4E type 3	826.482	1001.18	ND	729.506	ND	ND	ND
DSYVGDEAQSK	DSYVGDEAQSK[Cab]	51	61	P60710	ACTB_MOUSE	Actb	Actin, cytoplasmic 1	ND	ND	ND	ND	ND	ND	ND
DSYVGDEAQSKR	DSYVGDEAQSK[Cab]R	51	62	P60710	ACTB_MOUSE	Actb	Actin, cytoplasmic 1	ND	1038.07	784.835	1187.99	ND	ND	ND
DTDIVDEAIYYFK	DTDIVDEAIYYFK[Cab]	38	50	Q9JM76	ARPC3_MOUSE	Arpc3	Actin-related protein 2/3 complex subunit 3	4580.55	4784.22	4054.67	4396.6	3706.77	5464.46	3197.19	1.31425	1.46042	1.29062	1.29925	1.07346	1.70084	1.02482	0.163744	-0.0408467	0.105323	-0.0644767	-0.0558467	-0.281637	0.345743	-0.330277
DTDSINLYK	DTDSINLYK[Cab]	447	455	Q6P5F9	XPO1_MOUSE	Xpo1	Exportin-1	768.468	ND	1079.76	ND	ND	1016.11	ND
DTENAIENMIGPDWKK	DTENAIENMIGPDWK[Cab]K	758	773	P58281	OPA1_MOUSE	Opa1	Dynamin-like 120 kDa protein, mitochondrial	2109.05	2869.06	1597.45	1971.88	2014.02	1180.46	1232.88	0.19532	0.722718	-0.053194	0.14244	0.193379	-0.509885	-0.349956	0.702749	-0.0929613	0.434437	-0.341475	-0.145841	-0.0949023	-0.798166	-0.638237
DTGEEVEDGKIEEEGLNEKPGTAK	DTGEEVEDGKIEEEGLNEK[Cab]PGTAK	143	166	Q9JL35	HMGN5_MOUSE	Hmgn5	High mobility group nucleosome-binding domain-containing protein 5	ND	ND	ND	ND	ND	ND	ND
DTGEKLTIAEK	DTGEK[Cab]LTIAEK	1385	1395	Q8CGC7	SYEP_MOUSE	Eprs1	Bifunctional glutamate/proline--tRNA ligase	1543.02	1893.22	1215.07	1928.63	1201.85	1169.49	1487.06	-0.255518	0.122979	-0.447923	0.110442	-0.551443	-0.523356	-0.0795269	0.102564	-0.0620307	0.316466	-0.254436	0.303929	-0.357956	-0.329869	0.11396
DTGGDGQDSLYK	DTGGDGQDSLYK[Cab]	617	628	A2AWA9	RBGP1_MOUSE	Rabgap1	Rab GTPase-activating protein 1	ND	ND	ND	ND	ND	ND	ND
DTGKTPVEPEVAIHR	DTGK[Cab]TPVEPEVAIHR	5	19	P60867	RS20_MOUSE	Rps20	40S ribosomal protein S20	ND	ND	ND	ND	ND	ND	ND
DTGPSGFK	DTGPSGFK[Cab]	995	1002	Q9WVL3	S12A7_MOUSE	Slc12a7	Solute carrier family 12 member 7	1279.14	ND	1398.97	1665.54	ND	1217.15	1379.4	-0.526102	N/A	-0.244603	-0.101143	N/A	-0.465724	-0.187947	0.297834	-0.140749	N/A	0.140749	0.28421	N/A	-0.0803715	0.197405
DTHPKFPAGGK	DTHPK[Cab]FPAGGK	116	126	Q9DCN2	NB5R3_MOUSE	Cyb5r3	NADH-cytochrome b5 reductase 3	ND	ND	ND	ND	ND	ND	ND
DTLEKIK	DTLEK[Cab]IK	124	130	P63001	RAC1_MOUSE	Rac1	Ras-related C3 botulinum toxin substrate 1	1907.07	1170.76	976.06	ND	ND	1558.9	ND	0.0500817	-0.570417	-0.763926	N/A	N/A	-0.108707	N/A	0	0.478169	-0.14233	-0.335839	N/A	N/A	0.31938	N/A
DTLFQDFKR	DTLFQDFK[Cab]R	525	533	Q5SYD0	MYO1D_MOUSE	Myo1d	Unconventional myosin-Id	916.093	ND	1400.75	828.49	811.766	ND	ND
DTLTSEKSK	DTLTSEK[Cab]SK	29	37	Q9CXW3	CYBP_MOUSE	Cacybp	Calcyclin-binding protein	821.683	1063.06	ND	ND	1236.2	1064.21	ND
DTMDNWDEK	DTMDNWDEK[Cab]	148	156	Q3TIV5	ZC3HF_MOUSE	Zc3h15	Zinc finger CCCH domain-containing protein 15	ND	990.561	874.147	ND	ND	ND	ND
DTNLLILFK	DTNLLILFK[Cab]	177	185	P32067	LA_MOUSE	Ssb	Lupus La protein homolog	2526.79	2688.15	1492.22	2201.81	2618.92	2995.19	2138.04	0.45603	0.628749	-0.151511	0.301554	0.572272	0.833414	0.444299	0.413438	0.144941	0.31766	-0.4626	-0.00953533	0.261183	0.522325	0.13321
DTQEVPLEK	DTQEVPLEK[Cab]	534	542	Q8BYK6	YTHD3_MOUSE	Ythdf3	YTH domain-containing family protein 3	ND	ND	ND	ND	ND	ND	ND
DTQLITVDEK	DTQLITVDEK[Cab]	49	58	Q9CXZ1	NDUS4_MOUSE	Ndufs4	NADH dehydrogenase [ubiquinone] iron-sulfur protein 4, mitochondrial	ND	ND	696.1	869.115	1294.13	ND	ND
DTSCLTLTDDTEMKK	DTSCLTLTDDTEMK[Cab]K	404	418	Q6NZF1	ZC11A_MOUSE	Zc3h11a	Zinc finger CCCH domain-containing protein 11A	ND	ND	ND	ND	ND	ND	ND
DTTLSYYK	DTTLSYYK[Cab]	378	385	Q8K1B8	URP2_MOUSE	Fermt3	Fermitin family homolog 3	1100.79	1248.02	695.685	940.15	2055.42	1092.11	857.203	-0.742733	-0.478227	-1.25246	-0.926172	0.222732	-0.622113	-0.874279	0.310793	0.0817403	0.346246	-0.427987	-0.101699	1.04721	0.20236	-0.0498057
DTYGVRPLFK	DTYGVRPLFK[Cab]	138	147	Q61024	ASNS_MOUSE	Asns	Asparagine synthetase [glutamine-hydrolyzing]	2018.81	1387.01	840.611	1339.69	1614.34	1641.07	1309.3	0.13223	-0.325882	-0.979457	-0.41524	-0.125754	-0.0346031	-0.263193	0.255284	0.523266	0.0651543	-0.588421	-0.0242037	0.265282	0.356433	0.127843
DTYLENEK	DTYLENEK[Cab]	581	588	Q91YQ5	RPN1_MOUSE	Rpn1	Dolichyl-diphosphooligosaccharide--protein glycosyltransferase subunit 1	ND	ND	ND	ND	ND	ND	ND
DTYQKLR	DTYQK[Cab]LR	125	131	P40240	CD9_MOUSE	Cd9	CD9 antigen	2170.17	2497.56	2034.9	1528.8	1474.14	2313.66	1450.68	0.236537	0.522657	0.295989	-0.224731	-0.25683	0.46094	-0.115261	0.893734	-0.115191	0.170929	-0.0557387	-0.576459	-0.608558	0.109212	-0.466989
DVACGANHTLVLDSQKR	DVACGANHTLVLDSQK[Cab]R	332	348	Q8BK67	RCC2_MOUSE	Rcc2	Protein RCC2	ND	ND	ND	ND	ND	ND	838.611
DVAGDIFHQQCKR	DVAGDIFHQQCK[Cab]R	375	387	Q00612	G6PD1_MOUSE	G6pdx	Glucose-6-phosphate 1-dehydrogenase X	1863.1	1178.65	928.755	2125.87	1840.4	2014.14	1240	0.0164332	-0.560725	-0.835597	0.250917	0.0633211	0.26093	-0.341645	0.954431	0.476396	-0.100762	-0.375634	0.71088	0.523284	0.720893	0.118318
DVATVAFCDAQSTQEIHEK	DVATVAFCDAQSTQEIHEK[Cab]	47	65	O88712	CTBP1_MOUSE	Ctbp1	C-terminal-binding protein 1	ND	ND	ND	ND	ND	ND	ND
DVDADEEDSRKK	DVDADEEDSRK[Cab]K	53	64	Q99L45	IF2B_MOUSE	Eif2s2	Eukaryotic translation initiation factor 2 subunit 2	979.102	ND	ND	ND	ND	ND	ND
DVDEAHYAYSFK	DVDEAHYAYSFK[Cab]	627	638	Q62383	SPT6H_MOUSE	Supt6h	Transcription elongation factor SPT6	881.058	1055.25	1621.72	1115.39	ND	1356.86	ND	-1.06396	-0.720275	-0.0314388	-0.679592	N/A	-0.308968	N/A	0.09325	-0.458735	-0.11505	0.573786	-0.0743674	N/A	0.296257	N/A
DVDFELIK	DVDFELIK[Cab]	203	210	P80316	TCPE_MOUSE	Cct5	T-complex protein 1 subunit epsilon	4881.89	4217.78	3635.82	2334.66	5006.13	5112.92	4259.24	1.40617	1.27862	1.13331	0.38608	1.507	1.60491	1.43861	0.0385995	0.13347	0.00592	-0.13939	-0.88662	0.2343	0.33221	0.16591
DVDRIIGLDQVAGMSETALPGAFK	DVDRIIGLDQVAGM[Oxi]SETALPGAFK[Cab]	614	637	Q8VDD5	MYH9_MOUSE	Myh9	Myosin-9	ND	770.148	ND	ND	ND	ND	ND
DVEEGDEKFE	DVEEGDEK[Cab]FE	241	250	P70122	SBDS_MOUSE	Sbds	Ribosome maturation protein SBDS	ND	ND	ND	ND	ND	ND	ND
DVENVFK	DVENVFK[Cab]	786	792	E9Q555	RN213_MOUSE	Rnf213	E3 ubiquitin-protein ligase RNF213	2192.12	2825.79	1171.66	1996.86	2360.52	2571.64	2089.17	0.251052	0.700793	-0.50042	0.160598	0.422404	0.613451	0.410943	0.338693	0.100577	0.550318	-0.650895	0.010123	0.271929	0.462976	0.260468
DVEQQFK	DVEQQFK[Cab]	167	173	P97311	MCM6_MOUSE	Mcm6	DNA replication licensing factor MCM6	925.084	ND	ND	ND	ND	ND	ND
DVEQQFKYTQPNICR	DVEQQFK[Cab]YTQPNICR	167	181	P97311	MCM6_MOUSE	Mcm6	DNA replication licensing factor MCM6	ND	ND	ND	ND	ND	ND	ND
DVFEAFYKK	DVFEAFYK[Cab]K	658	666	A2A432	CUL4B_MOUSE	Cul4b	Cullin-4B	1809.74	1866.8	1653.82	ND	1512.83	1412.19	1378.97	-0.0254931	0.102707	-0.00316525	N/A	-0.21945	-0.251297	-0.188398	2.30646	-0.050176	0.0780241	-0.0278481	N/A	-0.244133	-0.27598	-0.213081
DVFIPQDGKK	DVFIPQDGK[Cab]K	123	132	Q9ER72	SYCC_MOUSE	Cars1	Cysteine--tRNA ligase, cytoplasmic	1192.76	1265	768.886	1010.99	1056.12	1882.68	1145.31	-0.626975	-0.458729	-1.10813	-0.821365	-0.737928	0.163548	-0.456248	0.370185	0.104303	0.272549	-0.376852	-0.090087	-0.00665	0.894826	0.27503
DVFQKFYAR	DVFQK[Cab]FYAR	429	437	Q9D4H8	CUL2_MOUSE	Cul2	Cullin-2	1711.98	1701.27	1171.33	2053.24	1494.32	1383.69	1729.2	-0.105608	-0.0312476	-0.500819	0.200766	-0.23721	-0.280717	0.138116	0.376061	0.10695	0.181311	-0.288261	0.413324	-0.0246518	-0.0681588	0.350674
DVFRDPALK	DVFRDPALK[Cab]	99	107	P61358	RL27_MOUSE	Rpl27	60S ribosomal protein L27	1952.63	1344.03	ND	1186.77	1271.94	885.164	1319.17	0.0841441	-0.371301	N/A	-0.590096	-0.469671	-0.92522	-0.252355	0.75602	0.227723	-0.227723	N/A	-0.446518	-0.326093	-0.781642	-0.108777
DVGAETLLHSCKK	DVGAETLLHSCK[Cab]K	290	302	Q9D1A2	CNDP2_MOUSE	Cndp2	Cytosolic non-specific dipeptidase	ND	ND	ND	ND	ND	ND	ND
DVGSLDEK	DVGSLDEK[Cab]	52	59	P97352	S10AD_MOUSE	S100a13	Protein S100-A13	1374.71	ND	827.793	ND	ND	798.199	1059.55
DVHRFEK	DVHRFEK[Cab]	224	230	Q80X95	RRAGA_MOUSE	Rraga	Ras-related GTP-binding protein A	6862.89	5556.67	3326.53	4244.56	4083.5	2582.12	2226.19	1.89754	1.67636	1.00505	1.24848	1.21311	0.619319	0.502587	0.968623	0.371223	0.150043	-0.521267	-0.277837	-0.313207	-0.906998	-1.02373
DVIEEYFK	DVIEEYFK[Cab]	122	129	P63323	RS12_MOUSE	Rps12	40S ribosomal protein S12	5752.55	5381.19	4798.03	5015.06	4743.6	3253.94	4905.96	1.64293	1.63006	1.53348	1.48913	1.42928	0.952952	1.64255	0.576204	0.0407733	0.0279033	-0.0686767	-0.113027	-0.172877	-0.649205	0.0403933
DVIEEYFKCK	DVIEEYFK[Cab]CK	122	131	P63323	RS12_MOUSE	Rps12	40S ribosomal protein S12	4167.79	2804.69	1655.92	3550.73	2012.42	2892.54	2121.52	1.17801	0.689977	-0.00133324	0.990981	0.192235	0.783099	0.43311	0.0212385	0.555792	0.0677591	-0.623551	0.368763	-0.429983	0.160881	-0.189108
DVIGIAHHPHQNLIATYSEDGLLK	DVIGIAHHPHQNLIATYSEDGLLK[Cab]	486	509	Q3UKJ7	SMU1_MOUSE	Smu1	WD40 repeat-containing protein SMU1	1563.38	1414.52	1769.47	2216.38	1084.26	1473.33	1240.64	-0.236601	-0.297548	0.0943508	0.311069	-0.699996	-0.190153	-0.340901	0.114428	-0.0900016	-0.150949	0.24095	0.457668	-0.553397	-0.0435536	-0.194302
DVILDEK	DVILDEK[Cab]	1786	1792	Q69ZN7	MYOF_MOUSE	Myof	Myoferlin	1927.45	2129.12	1708.04	2581.97	1323.74	1556.29	1120.81	0.0654244	0.292393	0.0433769	0.531337	-0.412079	-0.11112	-0.487447	0.3871	-0.068307	0.158662	-0.0903545	0.397606	-0.54581	-0.244851	-0.621178
DVKFGADAR	DVK[Cab]FGADAR	29	37	P63038	CH60_MOUSE	Hspd1	60 kDa heat shock protein, mitochondrial	905.242	1255.43	860.616	1283.65	1234.66	1088.35	ND	-1.0249	-0.469681	-0.945526	-0.476881	-0.512582	-0.627098	N/A	0.69835	-0.211531	0.343688	-0.132157	0.336488	0.300787	0.186271	N/A
DVLLQVEDERRNAEQFK	DVLLQVEDERRN[Da]AEQFK[Cab]	1846	1862	Q8VDD5	MYH9_MOUSE	Myh9	Myosin-9	ND	ND	ND	ND	ND	ND	ND
DVLLQVEDERRNAEQFK	DVLLQVEDERRNAEQFK[Cab]	1846	1862	Q8VDD5	MYH9_MOUSE	Myh9	Myosin-9	2213.48	3109.09	2062.93	3279.82	2956.31	1836.11	2815.47	0.265042	0.838628	0.315724	0.876482	0.747096	0.127414	0.841387	0.277103	-0.208089	0.365497	-0.157407	0.403351	0.273965	-0.345717	0.368256
DVLLQVEDERRNAEQFKDQADK	DVLLQVEDERRNAEQFK[Cab]DQADK	1846	1867	Q8VDD5	MYH9_MOUSE	Myh9	Myosin-9	ND	916.409	ND	ND	ND	ND	ND
DVNAAIATIKTK	DVNAAIATIK[Cab]TK	327	338	P68369	TBA1A_MOUSE	Tuba1a	Tubulin alpha-1A chain	4039.16	3542.7	2311.96	4212.84	3679.26	3633	3604.47	1.13278	1.02699	0.480149	1.23766	1.06272	1.11193	1.1978	0.741362	0.252807	0.147017	-0.399824	0.357687	0.182747	0.231957	0.317827
DVNCPFK	DVNCPFK[Cab]	66	72	Q9CQE8	RTRAF_MOUSE	RTRAF	RNA transcription, translation and transport factor protein	833.937	1053.02	ND	2074.89	ND	1260.4	1489.37	-1.14326	-0.723335	N/A	0.215898	N/A	-0.415356	-0.0772829	1.23034	-0.209963	0.209962	N/A	1.1492	N/A	0.517941	0.856015
DVNVNFEK	DVNVNFEK[Cab]	26	33	Q9R0Q7	TEBP_MOUSE	Ptges3	Prostaglandin E synthase 3	2144.34	1937	2698.29	1462.64	1804.74	2504.32	1752.48	0.219263	0.155962	0.703075	-0.288558	0.0350943	0.575182	0.157407	0.406467	-0.14017	-0.203471	0.343642	-0.647991	-0.324339	0.215749	-0.202026
DVNVNFEKSK	DVNVNFEK[Cab]SK	26	35	Q9R0Q7	TEBP_MOUSE	Ptges3	Prostaglandin E synthase 3	2576.17	1616.22	864.418	911.969	1589.88	ND	841.205	0.483956	-0.105237	-0.939167	-0.970079	-0.147786	N/A	-0.90146	0.423761	0.670772	0.081579	-0.752351	-0.783263	0.03903	N/A	-0.714644
DVPDHAVLEMK	DVPDHAVLEMK[Cab]	553	563	Q8VDM6	HNRL1_MOUSE	Hnrnpul1	Heterogeneous nuclear ribonucleoprotein U-like protein 1	1770.38	1169.15	926.288	1072.57	1555.71	1176.96	1529.56	-0.0572133	-0.572408	-0.839435	-0.736066	-0.179128	-0.514168	-0.0388765	0.175997	0.432472	-0.0827226	-0.34975	-0.246381	0.310557	-0.0244826	0.450809
DVPNETLQVEEDDRPELPWWK	DVPNETLQVEEDDRPELPWWK[Cab]	239	259	Q9EPL8	IPO7_MOUSE	Ipo7	Importin-7	ND	ND	ND	ND	ND	ND	ND
DVQIGDIVTVGECRPLSKTVR	DVQIGDIVTVGECRPLSK[Cab]TVR	119	139	P62281	RS11_MOUSE	Rps11	40S ribosomal protein S11	ND	ND	1159.2	2067.69	ND	1229.1	1706.1	N/A	N/A	-0.515835	0.210885	N/A	-0.451632	0.118715	0	N/A	N/A	0	0.72672	N/A	0.064203	0.63455
DVTDVTFK	DVTDVTFK[Cab]	818	825	Q6NVF4	HELB_MOUSE	Helb	DNA helicase B	ND	ND	1341.56	1084.08	902.334	811.527	1134.82	N/A	N/A	-0.305057	-0.720659	-0.964967	-1.05052	-0.469529	0	N/A	N/A	0	-0.415602	-0.65991	-0.745463	-0.164472
DVTNNQEK	DVTNNQEK[Cab]	111	118	Q9CSH3	RRP44_MOUSE	Dis3	Exosome complex exonuclease RRP44	ND	ND	ND	ND	ND	ND	ND
DVTQQQFK	DVTQQQFK[Cab]	1018	1025	Q5SSW2	PSME4_MOUSE	Psme4	Proteasome activator complex subunit 4	ND	ND	ND	ND	ND	923.724	ND
DVTRPTITTSDEPDTLYK	DVTRPTITTSDEPDTLYK[Cab]	16	33	Q80ZK0	RT10_MOUSE	Mrps10	28S ribosomal protein S10, mitochondrial	ND	ND	845.578	ND	950.365	894.293	ND
DVTRPTITTSDEPDTLYKR	DVTRPTITTSDEPDTLYK[Cab]R	16	34	Q80ZK0	RT10_MOUSE	Mrps10	28S ribosomal protein S10, mitochondrial	ND	ND	ND	ND	ND	ND	ND
DVVAGIQHNFK	DVVAGIQHNFK[Cab]	171	181	Q8C5P5	NT5D1_MOUSE	Nt5dc1	5'-nucleotidase domain-containing protein 1	ND	ND	645.57	ND	ND	ND	ND
DVVAGIQHNFKMSAFK	DVVAGIQHNFK[Cab]MSAFK	171	186	Q8C5P5	NT5D1_MOUSE	Nt5dc1	5'-nucleotidase domain-containing protein 1	862.549	ND	1174.01	1351.49	1230.9	1115.43	ND	-1.09459	N/A	-0.497521	-0.402584	-0.516991	-0.591635	N/A	0.523712	-0.298534	N/A	0.298535	0.393472	0.279065	0.204421	N/A
DVWDYVFFK	DVWDYVFFK[Cab]	635	643	Q8BMJ2	SYLC_MOUSE	Lars1	Leucine--tRNA ligase, cytoplasmic	ND	ND	2482.17	ND	ND	ND	ND
DWEHSQTLK	DWEHSQTLK[Cab]	262	270	P30204	MSRE_MOUSE	Msr1	Macrophage scavenger receptor types I and II	2087.06	2667.31	1693.72	1781.15	2028.76	1670.03	2446.66	0.1802	0.617523	0.0312281	-0.00432444	0.203896	-0.00936413	0.638825	0.108759	-0.096117	0.341206	-0.245089	-0.280641	-0.072421	-0.285681	0.362508
DWEMHVHFK	DWEMHVHFK[Cab]	113	121	Q9DBH5	LMAN2_MOUSE	Lman2	Vesicular integral-membrane protein VIP36	2145.61	2027.65	2310.77	1439	9527.03	4490.06	8381.37	0.220113	0.221949	0.479409	-0.312068	2.43533	1.4175	2.4152	0.734845	-0.087044	-0.085208	0.172252	-0.619225	2.12817	1.11034	2.10804
DWHRPCLKCEK	DWHRPCLK[Cab]CEK	23	33	P63254	CRIP1_MOUSE	Crip1	Cysteine-rich protein 1	ND	ND	ND	797.187	1104.78	1162.03	ND	N/A	N/A	N/A	-1.16414	-0.672943	-0.532589	N/A	0	N/A	N/A	N/A	N/A	N/A	N/A	N/A
DWQEGGYTVHDKPNPR	DWQEGGYTVHDK[Cab]PNPR	501	516	Q9QUJ7	ACSL4_MOUSE	Acsl4	Long-chain-fatty-acid--CoA ligase 4	ND	ND	ND	ND	ND	ND	ND
DWTDYDEK	DWTDYDEK[Cab]	136	143	Q8BHG2	CZIB_MOUSE	Czib	CXXC motif containing zinc binding protein	1250.64	1807.43	2093.71	3050.48	2709.44	2333.64	2332.24	-0.558604	0.0560794	0.337093	0.771903	0.621293	0.473344	0.569731	1.44464	-0.50346	0.111223	0.392237	0.827047	0.676437	0.528488	0.624875
DWVLNEFK	DWVLNEFK[Cab]	381	388	Q61656	DDX5_MOUSE	Ddx5	Probable ATP-dependent RNA helicase DDX5	956.959	697.944	819.244	ND	2091.71	1105.3	ND	-0.944744	-1.31668	-1.0166	N/A	0.247984	-0.604793	N/A	1.09894	0.147931	-0.224005	0.0760747	N/A	1.34066	0.487882	N/A
DWYDVKAPAMFNIR	DWYDVK[Cab]APAMFNIR	29	42	P97351	RS3A_MOUSE	Rps3a	40S ribosomal protein S3a	1689.78	2009.61	1487.8	2226.24	1791.65	1833.62	981.36	-0.124437	0.209054	-0.155789	0.317473	0.0245914	0.125461	-0.679134	0.0363679	-0.100713	0.232778	-0.132065	0.341197	0.0483154	0.149185	-0.65541
DYAFVHMEKEADAK	DYAFVHMEK[Cab]EADAK	113	126	Q8C2Q3	RBM14_MOUSE	Rbm14	RNA-binding protein 14	ND	894.682	ND	ND	ND	ND	ND
DYAIEKEK	DYAIEK[Cab]EK	5	12	Q61881	MCM7_MOUSE	Mcm7	DNA replication licensing factor MCM7	ND	685.301	ND	ND	1070.85	ND	ND
DYDHLFK	DYDHLFK[Cab]	4	10	Q6PHN9	RAB35_MOUSE	Rab35	Ras-related protein Rab-35	749.533	1501.1	1887.4	1884.85	1365.85	1732.89	1031.76	-1.29721	-0.211839	0.187429	0.0773187	-0.366896	0.0439415	-0.606881	0.213837	-0.85667	0.228701	0.627969	0.517859	0.073644	0.484482	-0.166341
DYEAGQLYGLEK	DYEAGQLYGLEK[Cab]	958	969	Q6ZQ58	LARP1_MOUSE	Larp1	La-related protein 1	ND	ND	ND	ND	ND	ND	ND
DYHFKVDNDENEHQLSLR	DYHFK[Cab]VDNDENEHQLSLR	28	45	Q61937	NPM_MOUSE	Npm1	Nucleophosmin	663.386	ND	ND	ND	775.163	ND	840.892
DYKAEEDPAK	DYK[Cab]AEEDPAK	154	163	P53810	PIPNA_MOUSE	Pitpna	Phosphatidylinositol transfer protein alpha isoform	843.464	ND	702.598	ND	ND	ND	956.403
DYKPGDK	DYK[Cab]PGDK	30	36	Q99104	MYO5A_MOUSE	Myo5a	Unconventional myosin-Va	2156.82	1998.26	1968.08	1562.32	1649.5	1227.05	1371.79	0.22763	0.200883	0.247823	-0.193446	-0.0946693	-0.454048	-0.19593	2.39319	0.00218467	-0.0245623	0.0223777	-0.418891	-0.320115	-0.679493	-0.421375
DYLSADTFK	DYLSADTFK[Cab]	439	447	Q9EQH2	ERAP1_MOUSE	Erap1	Endoplasmic reticulum aminopeptidase 1	ND	ND	ND	ND	1750.6	1495.76	1457.67	N/A	N/A	N/A	N/A	-0.00884819	-0.168354	-0.108324	0	N/A	N/A	N/A	N/A	N/A	N/A	N/A
DYNVQIK	DYNVQIK[Cab]	902	908	Q8VDJ3	VIGLN_MOUSE	Hdlbp	Vigilin	736.268	626.48	ND	1546.83	1432.61	ND	1047.87	-1.32297	-1.47252	N/A	-0.207818	-0.298049	N/A	-0.584534	2.14887	0.074775	-0.074775	N/A	1.18993	1.0997	N/A	0.813211
DYREKVESELR	DYREK[Cab]VESELR	81	91	P68254	1433T_MOUSE	Ywhaq	14-3-3 protein theta	1008.45	751.22	ND	ND	ND	ND	ND
DYTSGAMLTGELKK	DYTSGAMLTGELK[Cab]K	423	436	P32921	SYWC_MOUSE	Wars1	Tryptophan--tRNA ligase, cytoplasmic	1333.6	662.825	769.051	1449.21	710.159	1108.23	966.261	-0.465942	-1.39116	-1.10782	-0.301865	-1.31048	-0.600974	-0.701505	0.319822	0.522365	-0.402853	-0.119513	0.686442	-0.322173	0.387333	0.286802
DYVPGQPPASQNSHSNPVSNAQPAGAEKPEAK	DYVPGQPPASQNSHSNPVSNAQPAGAEK[Cab]PEAK	871	902	Q8CGC7	SYEP_MOUSE	Eprs1	Bifunctional glutamate/proline--tRNA ligase	ND	ND	ND	ND	ND	ND	ND
EAAENSLVAYK	EAAEN[Da]SLVAYK[Cab]	143	153	P62259	1433E_MOUSE	Ywhae	14-3-3 protein epsilon	ND	ND	ND	ND	ND	ND	ND
EAAENSLVAYK	EAAENSLVAYK[Cab]	143	153	P62259	1433E_MOUSE	Ywhae	14-3-3 protein epsilon	ND	ND	ND	ND	ND	ND	ND
EAAEQDVEK	EAAEQDVEK[Cab]	201	209	P47963	RL13_MOUSE	Rpl13	60S ribosomal protein L13	ND	ND	ND	ND	ND	ND	ND
EAAEQDVEKK	EAAEQDVEK[Cab]K	201	210	P47963	RL13_MOUSE	Rpl13	60S ribosomal protein L13	1081.73	1599.88	813.982	ND	ND	ND	ND	-0.767936	-0.119898	-1.0259	N/A	N/A	N/A	N/A	0	-0.130025	0.518013	-0.387989	N/A	N/A	N/A	N/A
EAAFDDAVEERVINEEYK	EAAFDDAVEERVINEEYK[Cab]	5	22	Q60972	RBBP4_MOUSE	Rbbp4	Histone-binding protein RBBP4	ND	ND	ND	ND	ND	ND	ND
EAALSTALSEK	EAALSTALSEK[Cab]	145	155	P48678	LMNA_MOUSE	Lmna	Prelamin-A/C	ND	ND	ND	ND	ND	ND	ND
EAALSTALSEKR	EAALSTALSEK[Cab]R	145	156	P48678	LMNA_MOUSE	Lmna	Prelamin-A/C	2018.37	1728.79	2732.95	3191.57	2118.08	1568.65	1857.73	0.131917	-0.00809908	0.721494	0.83713	0.266055	-0.0997162	0.241553	0.0340541	-0.149854	-0.28987	0.439723	0.555359	-0.0157156	-0.381487	-0.0402176
EAATNNLMK	EAATNNLMK[Cab]	472	480	Q7TNP2	2AAB_MOUSE	Ppp2r1b	Serine/threonine-protein phosphatase 2A 65 kDa regulatory subunit A beta isoform	ND	ND	ND	ND	ND	ND	768.911
EAATSNLKK	EAATSNLK[Cab]K	460	468	Q76MZ3	2AAA_MOUSE	Ppp2r1a	Serine/threonine-protein phosphatase 2A 65 kDa regulatory subunit A alpha isoform	1583.52	1303.25	920.595	1446.99	1331.06	ND	1078.85	-0.218141	-0.415749	-0.848329	-0.30408	-0.404124	N/A	-0.542494	0.144326	0.275932	0.078324	-0.354256	0.189993	0.089949	N/A	-0.048421
EAAVCQEK	EAAVCQEK[Cab]	373	380	Q07113	MPRI_MOUSE	Igf2r	Cation-independent mannose-6-phosphate receptor	ND	ND	ND	ND	ND	ND	ND
EAAVCQEKK	EAAVCQEK[Cab]K	373	381	Q07113	MPRI_MOUSE	Igf2r	Cation-independent mannose-6-phosphate receptor	ND	ND	ND	ND	ND	ND	ND
EADDIVNWLKK	EADDIVNWLK[Cab]K	123	133	P09103	PDIA1_MOUSE	P4hb	Protein disulfide-isomerase	2113.56	2328.04	2549.27	2640.32	1731.12	2397.03	1450.39	0.198403	0.421255	0.621114	0.563578	-0.0249968	0.512014	-0.11555	0.323503	-0.215188	0.00766433	0.207523	0.149987	-0.438587	0.0984233	-0.529141
EADRAQQYFEK	EADRAQQYFEK[Cab]	147	157	Q80TY0	FNBP1_MOUSE	Fnbp1	Formin-binding protein 1	ND	740.818	766.849	698.141	1190.16	981.133	839.324	N/A	-1.23067	-1.11195	-1.35554	-0.565542	-0.776714	-0.904689	0.46207	N/A	-0.05936	0.05936	-0.18423	0.605768	0.394596	0.266621
EAEDGIIAYDDCGVK	EAEDGIIAYDDCGVK[Cab]	453	467	Q91W50	CSDE1_MOUSE	Csde1	Cold shock domain-containing protein E1	2125.45	2089.32	1468.07	1826.6	1335.81	1352.94	787.066	0.206498	0.26517	-0.175045	0.0320296	-0.398989	-0.313138	-0.997433	0.914967	0.107624	0.166296	-0.273919	-0.0668447	-0.497863	-0.412012	-1.09631
EAEDNLRREK	EAEDNLRREK[Cab]	95	104	Q8BP47	SYNC_MOUSE	NARS1	Asparagine--tRNA ligase, cytoplasmic	ND	728.936	ND	ND	ND	ND	ND
EAEEAEKK	EAEEAEK[Cab]K	132	139	Q9CQK7	RWDD1_MOUSE	Rwdd1	RWD domain-containing protein 1	1256.6	861.64	ND	901.149	1059.12	ND	1497.54	-0.551744	-1.0127	N/A	-0.987297	-0.733834	N/A	-0.0693913	0.174429	0.230478	-0.230478	N/A	-0.205075	0.048388	N/A	0.712831
EAEEKEPK	EAEEK[Cab]EPK	273	280	Q61543	GSLG1_MOUSE	Glg1	Golgi apparatus protein 1	ND	961.451	ND	959.374	ND	1053.46	ND
EAEEKLPSDTEK	EAEEK[Cab]LPSDTEK	946	957	Q99P72	RTN4_MOUSE	Rtn4	Reticulon-4	ND	ND	ND	ND	ND	ND	906.416
EAEGSFTEYEK	EAEGSFTEYEK[Cab]	613	623	Q99MD9	NASP_MOUSE	Nasp	Nuclear autoantigenic sperm protein	ND	ND	ND	ND	ND	ND	ND
EAELDMNEELDKK	EAELDMNEELDK[Cab]K	34	46	P63005	LIS1_MOUSE	Pafah1b1	Platelet-activating factor acetylhydrolase IB subunit beta	ND	ND	ND	ND	ND	ND	ND
EAERLAHEDAECEK	EAERLAHEDAECEK[Cab]	180	193	Q99LE6	ABCF2_MOUSE	Abcf2	ATP-binding cassette sub-family F member 2	ND	ND	ND	ND	ND	ND	ND
EAESLIAKK	EAESLIAK[Cab]K	112	120	P80314	TCPB_MOUSE	Cct2	T-complex protein 1 subunit beta	2845.47	1984.88	2000.92	1613.51	2124.34	1608.51	ND	0.627392	0.191192	0.271695	-0.14693	0.270313	-0.0635128	N/A	0.863689	0.263966	-0.172234	-0.0917313	-0.510356	-0.0931133	-0.426939	N/A
EAFQEALAAAGDK	EAFQEALAAAGDK[Cab]	9	21	P10639	THIO_MOUSE	Txn	Thioredoxin	2103.24	2198.48	1380.67	1747.15	1588.52	1835.56	1975.65	0.191341	0.338646	-0.263597	-0.0321317	-0.149014	0.126981	0.330337	0.0346483	0.102544	0.249849	-0.352394	-0.120928	-0.237811	0.0381843	0.24154
EAFQLFDRTGDGK	EAFQLFDRTGDGK[Cab]	14	26	Q60605	MYL6_MOUSE	Myl6	Myosin light polypeptide 6	1609.16	1499.98	1735.47	1069.12	1070.88	1180.1	1131.69	-0.194963	-0.212918	0.0663614	-0.740707	-0.717909	-0.510324	-0.473512	2.17932	-0.0811231	-0.0990781	0.180201	-0.626867	-0.604069	-0.396484	-0.359672
EAFSLFDK	EAFSLFDK[Cab]	15	22	P0DP26	CALM1_MOUSE	Calm1	Calmodulin-1	3910.56	3195.29	2990.61	3232.71	3464.47	4474.75	2093.78	1.0861	0.878086	0.851474	0.85561	0.975933	1.41257	0.414122	0.0327012	0.147547	-0.0604673	-0.0870793	-0.0829433	0.0373797	0.474017	-0.524431
EAFSLFDKDGDGTITTK	EAFSLFDK[Cab]DGDGTITTK	15	31	P0DP26	CALM1_MOUSE	Calm1	Calmodulin-1	914.283	ND	ND	ND	ND	805.562	ND
EAGEQVASSPAEVAEK	EAGEQVASSPAEVAEK[Cab]	79	94	Q99L13	3HIDH_MOUSE	Hibadh	3-hydroxyisobutyrate dehydrogenase, mitochondrial	ND	774.201	ND	ND	ND	821.549	ND
EAGITEK	EAGITEK[Cab]	136	142	P17751	TPIS_MOUSE	Tpi1	Triosephosphate isomerase	2660.92	1868.91	3389.66	2159.48	3205.66	3631.42	2405.28	0.530653	0.104334	1.03217	0.273547	0.863921	1.1113	0.614216	0.203381	-0.025066	-0.451385	0.476451	-0.282172	0.308202	0.555581	0.058497
EAGLKFSK	EAGLK[Cab]FSK	251	258	Q9JLB0	PALS2_MOUSE	Pals2	Protein PALS2	2341.42	1720.09	1962.4	1640.72	2911.59	1889.61	1728.73	0.346113	-0.0153785	0.24365	-0.122807	0.72511	0.168851	0.137726	0.0544076	0.154652	-0.20684	0.0521885	-0.314268	0.533649	-0.0226105	-0.0537355
EAIEGTYIDK	EAIEGTYIDK[Cab]	49	58	P62281	RS11_MOUSE	Rps11	40S ribosomal protein S11	ND	ND	ND	735.512	ND	774.316	ND
EAIEGTYIDKK	EAIEGTYIDK[Cab]K	49	59	P62281	RS11_MOUSE	Rps11	40S ribosomal protein S11	1216.05	1294.48	875.472	1121.44	ND	1186.28	ND	-0.599076	-0.425495	-0.920835	-0.671776	N/A	-0.502794	N/A	0.109499	0.0493927	0.222974	-0.272366	-0.0233073	N/A	0.145675	N/A
EAINQGMDEELERDEK	EAINQGM[Oxi]DEELERDEK[Cab]	37	52	Q9D051	ODPB_MOUSE	Pdhb	Pyruvate dehydrogenase E1 component subunit beta, mitochondrial	ND	ND	ND	ND	ND	ND	ND
EAINQGMDEELERDEK	EAINQGMDEELERDEK[Cab]	37	52	Q9D051	ODPB_MOUSE	Pdhb	Pyruvate dehydrogenase E1 component subunit beta, mitochondrial	ND	ND	ND	ND	ND	ND	ND
EALEKTEK	EALEK[Cab]TEK	515	522	P57780	ACTN4_MOUSE	Actn4	Alpha-actinin-4	1382.58	1709.61	1066.91	1994.86	1174.8	938.953	1417.84	-0.413909	-0.0241961	-0.635526	0.159155	-0.584284	-0.840112	-0.148299	0.00491715	-0.056032	0.333681	-0.277649	0.517032	-0.226407	-0.482235	0.209578
EALELLKTAIAK	EALELLK[Cab]TAIAK	222	233	P17182	ENOA_MOUSE	Eno1	Alpha-enolase	33174.5	26504	ND	ND	ND	ND	ND
EALENEFK	EALENEFK[Cab]	144	151	O09131	GSTO1_MOUSE	Gsto1	Glutathione S-transferase omega-1	2581.61	2794.18	3382.28	3317.39	3630.86	1997.3	2755.67	0.487	0.68456	1.02903	0.892913	1.04361	0.248817	0.810414	0.0212871	-0.24653	-0.04897	0.2955	0.159383	0.31008	-0.484713	0.076884
EALEVDWSGEKAK	EALEVDWSGEK[Cab]AK	222	234	Q9R1T2	SAE1_MOUSE	Sae1	SUMO-activating enzyme subunit 1	ND	ND	1104.98	1311.84	ND	ND	1535.38
EALLQASRDQKK	EALLQASRDQK[Cab]K	401	412	P26041	MOES_MOUSE	Msn	Moesin	1205.11	1285.15	926.293	ND	1555.53	1282.1	1729.08	-0.612111	-0.435924	-0.839427	N/A	-0.179296	-0.390732	0.138016	1.1818	0.017043	0.19323	-0.210273	N/A	0.449858	0.238422	0.76717
EALRQREEMLEK	EALRQREEMLEK[Cab]	183	194	Q3UZ39	LRRF1_MOUSE	Lrrfip1	Leucine-rich repeat flightless-interacting protein 1	1171.86	1168.81	ND	ND	731.483	728.2	ND
EALSAATAQAAEK	EALSAATAQAAEK[Cab]	1210	1222	Q8BX70	VP13C_MOUSE	Vps13c	Vacuolar protein sorting-associated protein 13C	ND	ND	ND	ND	ND	ND	ND
EALTEEK	EALTEEK[Cab]	437	443	Q02053	UBA1_MOUSE	Uba1	Ubiquitin-like modifier-activating enzyme 1	1480.31	1292.86	1479.38	1757.85	1488.33	1182.52	1462.51	-0.315374	-0.427295	-0.163975	-0.0233207	-0.243005	-0.507377	-0.103539	0.235099	-0.0131593	-0.12508	0.13824	0.278894	0.0592097	-0.205162	0.198676
EALTQLRGNQLIDYK	EALTQLRGNQLIDYK[Cab]	96	110	O70145	NCF2_MOUSE	Ncf2	Neutrophil cytosol factor 2	866.662	ND	1371.1	2146.03	1355.72	1095.19	1645.35	-1.08773	N/A	-0.273639	0.264536	-0.377637	-0.618054	0.0664034	0.585557	-0.407046	N/A	0.407046	0.945221	0.303048	0.0626305	0.747088
EAMLKQR	EAMLK[Cab]QR	434	440	P57780	ACTN4_MOUSE	Actn4	Alpha-actinin-4	2030.94	1665.91	1552.39	1196.61	ND	1301.43	1213.64	0.140873	-0.0615525	-0.0944767	-0.578182	N/A	-0.369133	-0.37265	1.90107	0.145925	-0.0565004	-0.0894246	-0.57313	N/A	-0.364081	-0.367598
EANGDAGEK	EAN[Da]GDAGEK[Cab]	135	143	Q9JIK5	DDX21_MOUSE	Ddx21	Nucleolar RNA helicase 2	ND	ND	ND	ND	ND	ND	ND
EANGDAGEKSPK	EAN[Da]GDAGEK[Cab]SPK	135	146	Q9JIK5	DDX21_MOUSE	Ddx21	Nucleolar RNA helicase 2	ND	ND	ND	699.516	ND	ND	ND
EANMPLPGYK	EANMPLPGYK[Cab]	43	52	Q99K51	PLST_MOUSE	Pls3	Plastin-3	ND	ND	ND	ND	ND	ND	ND
EANNFLWPFK	EANNFLWPFK[Cab]	225	234	P14148	RL7_MOUSE	Rpl7	60S ribosomal protein L7	ND	ND	ND	ND	ND	ND	ND
EAPPMEKPEVVK	EAPPM[Oxi]EK[Cab]PEVVK	66	77	P62843	RS15_MOUSE	Rps15	40S ribosomal protein S15	1682.85	2137.35	2853.16	1912.16	1790.56	1466.9	2010.54	-0.130367	0.29796	0.78359	0.0980659	0.023715	-0.196469	0.355596	0.415832	-0.447428	-0.019101	0.466529	-0.218995	-0.293346	-0.51353	0.038535
EAPPMEKPEVVK	EAPPMEK[Cab]PEVVK	66	77	P62843	RS15_MOUSE	Rps15	40S ribosomal protein S15	11458.4	ND	ND	ND	ND	ND	ND
EAQEKPPDDSDLR	EAQEK[Cab]PPDDSDLR	178	190	Q8K0Q5	RHG18_MOUSE	Arhgap18	Rho GTPase-activating protein 18	ND	ND	836.414	ND	ND	ND	ND
EAQKISDDLMQK	EAQK[Cab]ISDDLMQK	179	190	P14685	PSMD3_MOUSE	Psmd3	26S proteasome non-ATPase regulatory subunit 3	ND	ND	ND	1063.09	1059.37	ND	853.792	N/A	N/A	N/A	-0.748878	-0.7335	N/A	-0.880032	0	N/A	N/A	N/A	N/A	N/A	N/A	N/A
EAQQKWEAEK	EAQQK[Cab]WEAEK	19	28	Q8BMJ2	SYLC_MOUSE	Lars1	Leucine--tRNA ligase, cytoplasmic	1322.96	1034.33	878.281	ND	ND	777.016	ND	-0.477504	-0.749162	-0.916213	N/A	N/A	-1.11322	N/A	0	0.236789	-0.034869	-0.20192	N/A	N/A	-0.398927	N/A
EAQTLQQYRVELAEK	EAQTLQQYRVELAEK[Cab]	218	232	P42230	STA5A_MOUSE	Stat5a	Signal transducer and activator of transcription 5A	ND	ND	ND	612.045	ND	ND	ND
EAQVAFK	EAQVAFK[Cab]	89	95	Q8R0K4	CC137_MOUSE	Ccdc137	Coiled-coil domain-containing protein 137	1024.16	1487.51	992.641	1766.64	971.415	1232.89	ND	-0.846836	-0.22496	-0.739623	-0.0161233	-0.85854	-0.447196	N/A	0.203253	-0.24303	0.378846	-0.135817	0.587683	-0.254734	0.15661	N/A
EAQVYEAFK	EAQVYEAFK[Cab]	340	348	Q9Z2I8	SUCB2_MOUSE	Suclg2	Succinate--CoA ligase [GDP-forming] subunit beta, mitochondrial	ND	ND	ND	ND	ND	ND	ND
EAREEAEEK	EAREEAEEK[Cab]	190	198	P34022	RANG_MOUSE	Ranbp1	Ran-specific GTPase-activating protein	1556.41	2129.17	1617.92	1246.82	1160.45	999.794	777.855	-0.243053	0.292426	-0.0348263	-0.518885	-0.602014	-0.749533	-1.01441	1.97037	-0.247902	0.287577	-0.0396752	-0.523734	-0.606863	-0.754382	-1.01926
EAREEAEEKSEEK	EAREEAEEK[Cab]SEEK	190	202	P34022	RANG_MOUSE	Ranbp1	Ran-specific GTPase-activating protein	ND	ND	ND	ND	ND	ND	ND
EASDKCSCCA	EASDK[Cab]CSCCA	52	61	P02798	MT2_MOUSE	Mt2	Metallothionein-2	ND	ND	ND	ND	ND	ND	ND
EASDPQPEDVDGGLK	EASDPQPEDVDGGLK[Cab]	104	118	P47753	CAZA1_MOUSE	Capza1	F-actin-capping protein subunit alpha-1	1860.44	891.415	ND	1489.2	909.695	2199.67	1094.3	0.0143714	-0.963694	N/A	-0.262597	-0.953245	0.388049	-0.521979	0.0949206	0.489033	-0.489033	N/A	0.212064	-0.478584	0.86271	-0.0473177
EASFEGISKFNVNNTILHPEIVECR	EASFEGISK[Cab]FNVNNTILHPEIVECR	160	184	Q11136	PEPD_MOUSE	Pepd	Xaa-Pro dipeptidase	ND	ND	ND	ND	ND	ND	ND
EASGDAGEK	EASGDAGEK[Cab]	209	217	Q9JIK5	DDX21_MOUSE	Ddx21	Nucleolar RNA helicase 2	ND	ND	ND	ND	ND	ND	ND
EASGDAGEKSPR	EASGDAGEK[Cab]SPR	209	220	Q9JIK5	DDX21_MOUSE	Ddx21	Nucleolar RNA helicase 2	ND	1103.33	1025.89	1984.12	ND	1065.21	1052.35	N/A	-0.656	-0.692097	0.151368	N/A	-0.658096	-0.578381	0.379666	N/A	0.0180485	-0.0180485	0.825416	N/A	0.0159525	0.0956675
EASQEANAPGSSYKK	EASQEANAPGSSYK[Cab]K	481	495	Q8R3C6	RBM19_MOUSE	Rbm19	Probable RNA-binding protein 19	ND	ND	ND	ND	ND	ND	ND
EASSEELK	EASSEELK[Cab]	24	31	Q5U458	DJC11_MOUSE	Dnajc11	DnaJ homolog subfamily C member 11	ND	ND	ND	ND	1298.32	1034.59	889.44	N/A	N/A	N/A	N/A	-0.440059	-0.700172	-0.821019	0	N/A	N/A	N/A	N/A	N/A	N/A	N/A
EATAMLEK	EATAMLEK[Cab]	188	195	Q9JM90	STAP1_MOUSE	Stap1	Signal-transducing adaptor protein 1	1743.21	1207.08	1134.73	2052.95	2698.41	1530.41	1928.23	-0.0795302	-0.526345	-0.546616	0.200567	0.615411	-0.135322	0.295289	1.42973	0.304634	-0.142181	-0.162452	0.584731	0.999575	0.248842	0.679453
EATKFAAAYCR	EATK[Cab]FAAAYCR	264	274	P35486	ODPA_MOUSE	Pdha1	Pyruvate dehydrogenase E1 component subunit alpha, somatic form, mitochondrial	1195.5	ND	1020.74	ND	ND	ND	ND
EATNPPIIQEEKPK	EATNPPIIQEEK[Cab]PK	483	496	P27773	PDIA3_MOUSE	Pdia3	Protein disulfide-isomerase A3	3294.26	ND	ND	ND	ND	ND	ND
EATTTLHMLTLLK	EATTTLHMLTLLK[Cab]	301	313	Q6P5B0	RRP12_MOUSE	Rrp12	RRP12-like protein	1153.02	719.195	ND	ND	1343.72	1558.25	ND
EAVGDLLDAFK	EAVGDLLDAFK[Cab]	529	539	Q6NZJ6	IF4G1_MOUSE	Eif4g1	Eukaryotic translation initiation factor 4 gamma 1	27786.4	25923.3	30647.7	19616.5	18870.3	25249.7	22207.7	3.91503	3.89831	4.20874	3.45686	3.42134	3.90896	3.821	1.04354	-0.09233	-0.10905	0.20138	-0.5505	-0.58602	-0.0984	-0.18636
EAVLIDPVLETAHRDAQLIK	EAVLIDPVLETAHRDAQLIK[Cab]	47	66	Q9DCM0	ETHE1_MOUSE	Ethe1	Persulfide dioxygenase ETHE1, mitochondrial	747.057	707.811	797.585	744.764	998.283	1174.32	ND	-1.30198	-1.29643	-1.05526	-1.26228	-0.819179	-0.517408	N/A	0.692935	-0.08409	-0.07854	0.16263	-0.04439	0.398711	0.700482	N/A
EAVQLLK	EAVQLLK[Cab]	166	172	Q9D8E6	RL4_MOUSE	Rpl4	60S ribosomal protein L4	1668.34	2778.03	2057.95	2296.16	2154.19	2056.13	1344.2	-0.142862	0.676198	0.312242	0.362088	0.290442	0.290695	-0.225245	0.151807	-0.424721	0.394339	0.0303827	0.0802287	0.00858267	0.00883567	-0.507104
EAVQLLKK	EAVQLLK[Cab]K	166	173	Q9D8E6	RL4_MOUSE	Rpl4	60S ribosomal protein L4	9544.27	4413.6	5616.24	4965.59	11613.3	7098.36	6148.02	2.37336	1.34409	1.76064	1.47483	2.721	2.07825	1.96813	0.239036	0.54733	-0.48194	-0.06539	-0.3512	0.89497	0.25222	0.1421
EAYKWYELGHK	EAYK[Cab]WYELGHK	525	535	Q8BSY0	ASPH_MOUSE	Asph	Aspartyl/asparaginyl beta-hydroxylase	1169.77	1456.22	1037.65	828.188	1079.71	1244.71	1010.96	-0.655051	-0.255633	-0.675642	-1.1091	-0.706049	-0.433426	-0.636259	0.412902	-0.126276	0.273142	-0.146867	-0.580325	-0.177274	0.0953493	-0.107484
ECCDKPLLEK	ECCDK[Cab]PLLEK	300	309	P02769	ALBU_BOVIN	ALB	Serum albumin	2092.81	1883.31	1560.58	1687.98	2599.19	ND	1471.06	0.184169	0.11541	-0.0868883	-0.0818334	0.561362	N/A	-0.0951319	0.087866	0.113272	0.0445131	-0.157785	-0.15273	0.490465	N/A	-0.166029
ECCDKPLLEK	ECCDKPLLEK[Cab]	300	309	P02769	ALBU_BOVIN	ALB	Serum albumin	1422.52	ND	ND	1299.07	843.675	1415.14	ND	-0.372828	N/A	N/A	-0.459651	-1.06194	-0.248295	N/A	0	0	N/A	N/A	-0.086823	-0.689112	0.124533	N/A
ECGADCAKFQK	ECGADCAK[Cab]FQK	45	55	Q99J77	SIAS_MOUSE	Nans	Sialic acid synthase	ND	ND	ND	ND	ND	ND	ND
ECLQLWK	ECLQLWK[Cab]	533	539	Q9DBC3	CMTR1_MOUSE	Cmtr1	Cap-specific mRNA (nucleoside-2'-O-)-methyltransferase 1	4626.67	4717.35	5113.75	5991.31	5917.46	4178.66	4585.13	1.3287	1.44011	1.62541	1.74574	1.74828	1.3138	1.54497	0.372622	-0.13604	-0.02463	0.16067	0.281	0.28354	-0.15094	0.08023
ECPSVLDYK	ECPSVLDYK[Cab]	223	231	Q99K85	SERC_MOUSE	Psat1	Phosphoserine aminotransferase	ND	728.697	748.471	759.649	ND	ND	ND
ECQTELKYLK	ECQTELK[Cab]YLK	205	214	P70388	RAD50_MOUSE	Rad50	DNA repair protein RAD50	901.811	841.835	ND	ND	1224.57	ND	ND
ECSGQLVFK	ECSGQLVFK[Cab]	297	305	P11103	PARP1_MOUSE	Parp1	Poly [ADP-ribose] polymerase 1	ND	ND	ND	ND	ND	ND	ND
ECSLESDYFK	ECSLESDYFK[Cab]	404	413	Q9ES00	UBE4B_MOUSE	Ube4b	Ubiquitin conjugation factor E4 B	ND	ND	ND	ND	ND	ND	ND
ECTIQEK	ECTIQEK[Cab]	74	80	P83870	PHF5A_MOUSE	Phf5a	PHD finger-like domain-containing protein 5A	ND	ND	ND	ND	ND	ND	ND
ECYDCSEK	ECYDCSEK[Cab]	163	170	Q9Z1T6	FYV1_MOUSE	Pikfyve	1-phosphatidylinositol 3-phosphate 5-kinase	ND	ND	ND	ND	ND	ND	ND
ECYVFKPK	ECYVFK[Cab]PK	618	625	P47713	PA24A_MOUSE	Pla2g4a	Cytosolic phospholipase A2	4009.47	3546.01	2602.18	3186.92	4718.82	4976.29	3018.05	1.12214	1.02833	0.650755	0.83503	1.42173	1.56584	0.941628	0.470391	0.188398	0.0945883	-0.282987	-0.0987117	0.487988	0.632098	0.00788633
EDADSPTEDGEKPR	EDADSPTEDGEK[Cab]PR	102	115	Q9D074	MGRN1_MOUSE	Mgrn1	E3 ubiquitin-protein ligase MGRN1	ND	ND	ND	ND	ND	ND	ND
EDAIAFAEK	EDAIAFAEK[Cab]	132	140	Q9CXZ1	NDUS4_MOUSE	Ndufs4	NADH dehydrogenase [ubiquinone] iron-sulfur protein 4, mitochondrial	1332	1457.45	2187.99	3368.06	3926.4	2750.05	1818.06	-0.467674	-0.254415	0.400636	0.914784	1.15651	0.710222	0.210414	1.34107	-0.360523	-0.147264	0.507787	1.02194	1.26366	0.817373	0.317565
EDALDFKK	EDALDFK[Cab]K	775	782	Q69ZA1	CDK13_MOUSE	Cdk13	Cyclin-dependent kinase 13	2098.98	1428.06	1226.59	1507.04	1476.86	1107.66	2071.19	0.188417	-0.283806	-0.43432	-0.245419	-0.254163	-0.60172	0.398473	0.000973595	0.364987	-0.107236	-0.25775	-0.0688493	-0.0775933	-0.42515	0.575043
EDANGNIVYEK	EDAN[Da]GNIVYEK[Cab]	108	118	Q99P91	GPNMB_MOUSE	Gpnmb	Transmembrane glycoprotein NMB	ND	ND	ND	ND	ND	ND	ND
EDANGNIVYEKNCR	EDAN[Da]GNIVYEK[Cab]NCR	108	121	Q99P91	GPNMB_MOUSE	Gpnmb	Transmembrane glycoprotein NMB	ND	ND	ND	ND	ND	ND	ND
EDAYEYK	EDAYEYK[Cab]	450	456	Q810V0	MPP10_MOUSE	Mphosph10	U3 small nucleolar ribonucleoprotein protein MPP10	852.066	ND	1055.17	954.807	ND	ND	ND
EDDDNEKREDPGDNWEEGGGGSGAEK	EDDDNEK[Cab]REDPGDNWEEGGGGSGAEK	134	159	Q4VAA2	CDV3_MOUSE	Cdv3	Protein CDV3	ND	ND	ND	ND	ND	ND	ND
EDEASTDVDEKPK	EDEASTDVDEK[Cab]PK	457	469	P53986	MOT1_MOUSE	Slc16a1	Monocarboxylate transporter 1	ND	ND	ND	ND	ND	ND	ND
EDFLIKIETWHKPDLGTQENVHK	EDFLIK[Cab]IETWHKPDLGTQENVHK	106	128	P53810	PIPNA_MOUSE	Pitpna	Phosphatidylinositol transfer protein alpha isoform	ND	ND	945.585	773.46	996.423	ND	ND
EDGELNLMK	EDGELNLMK[Cab]	176	184	Q920B9	SP16H_MOUSE	Supt16h	FACT complex subunit SPT16	ND	808.712	809.279	882.25	736.281	858.815	ND	N/A	-1.10416	-1.03426	-1.01788	-1.25837	-0.968816	N/A	0.0349233	N/A	-0.03495	0.03495	0.05133	-0.18916	0.100394	N/A
EDGELNLMKK	EDGELNLMK[Cab]K	176	185	Q920B9	SP16H_MOUSE	Supt16h	FACT complex subunit SPT16	3054.06	2202.35	3094.06	3083.47	3659.31	4026.18	2592.58	0.729454	0.34118	0.900534	0.787419	1.05487	1.26017	0.7224	0.702007	0.072398	-0.315876	0.243478	0.130363	0.397814	0.603114	0.065344
EDGVMSPEK	EDGVMSPEK[Cab]	339	347	Q99P72	RTN4_MOUSE	Rtn4	Reticulon-4	ND	ND	ND	ND	ND	ND	ND
EDIDTAMK	EDIDTAM[Oxi]K[Cab]	242	249	Q61425	HCDH_MOUSE	Hadh	Hydroxyacyl-coenzyme A dehydrogenase, mitochondrial	ND	ND	ND	ND	ND	ND	ND
EDIDTAMK	EDIDTAMK[Cab]	242	249	Q61425	HCDH_MOUSE	Hadh	Hydroxyacyl-coenzyme A dehydrogenase, mitochondrial	1026.28	ND	ND	1063.89	1462.69	ND	905.837	-0.843846	N/A	N/A	-0.747779	-0.268074	N/A	-0.794665	0	0	N/A	N/A	0.096067	0.575772	N/A	0.049181
EDIGVGSYSVCKR	EDIGVGSYSVCK[Cab]R	426	438	P18654	KS6A3_MOUSE	Rps6ka3	Ribosomal protein S6 kinase alpha-3	1735.22	ND	2720.45	1291.57	2643.97	1744.99	1151.61	-0.0861564	N/A	0.714877	-0.468014	0.586008	0.0539789	-0.448342	0.356718	-0.400517	N/A	0.400517	-0.782374	0.271648	-0.260381	-0.762702
EDKYEEEIK	EDK[Cab]YEEEIK	219	227	P21107	TPM3_MOUSE	Tpm3	Tropomyosin alpha-3 chain	3248.7	3388.02	ND	ND	ND	ND	ND
EDKYEEEIK	EDKYEEEIK[Cab]	219	227	P21107	TPM3_MOUSE	Tpm3	Tropomyosin alpha-3 chain	ND	ND	ND	ND	ND	ND	ND
EDKYEEEIKILTDK	EDKYEEEIK[Cab]ILTDK	219	232	P21107	TPM3_MOUSE	Tpm3	Tropomyosin alpha-3 chain	ND	ND	ND	ND	ND	ND	ND
EDKYEEEIKLLSDK	EDKYEEEIK[Cab]LLSDK	182	195	Q6IRU2	TPM4_MOUSE	Tpm4	Tropomyosin alpha-4 chain	1224.53	1246.59	ND	ND	ND	ND	ND
EDLHNANDCDVHTLK	EDLHNANDCDVHTLK[Cab]	378	392	O70551	SRPK1_MOUSE	Srpk1	SRSF protein kinase 1	ND	ND	ND	ND	ND	ND	ND
EDLYLKPIQR	EDLYLK[Cab]PIQR	440	449	P58252	EF2_MOUSE	Eef2	Elongation factor 2	1749.28	1884.28	2480.19	2216.6	3183.36	2570.25	1707.8	-0.0745139	0.116153	0.581483	0.311213	0.853849	0.612674	0.120148	0.471494	-0.282221	-0.0915544	0.373776	0.103506	0.646142	0.404967	-0.0875594
EDNNLSLQEK	EDN[Da]NLSLQEK[Cab]	1446	1455	Q9JKF1	IQGA1_MOUSE	Iqgap1	Ras GTPase-activating-like protein IQGAP1	ND	ND	ND	ND	ND	ND	ND
EDNNLSLQEK	EDNNLSLQEK[Cab]	1446	1455	Q9JKF1	IQGA1_MOUSE	Iqgap1	Ras GTPase-activating-like protein IQGAP1	ND	ND	ND	ND	ND	ND	ND
EDNNLSLQEKK	EDNNLSLQEK[Cab]K	1446	1456	Q9JKF1	IQGA1_MOUSE	Iqgap1	Ras GTPase-activating-like protein IQGAP1	1437.32	ND	ND	ND	ND	ND	ND
EDPLLTPVPASENPFREK	EDPLLTPVPASENPFREK[Cab]	47	64	P63213	GBG2_MOUSE	Gng2	Guanine nucleotide-binding protein G(I)/G(S)/G(O) subunit gamma-2	3546.48	3459.73	5347.82	3261.82	5618.18	4841.48	4711.58	0.945116	0.992797	1.68998	0.868541	1.6734	1.52621	1.58422	0.281834	-0.264182	-0.216501	0.480682	-0.340757	0.464102	0.316912	0.374922
EDPTFKVHFDPESK	EDPTFK[Cab]VHFDPESK	476	489	Q8K0D5	EFGM_MOUSE	Gfm1	Elongation factor G, mitochondrial	2751.84	1368.23	2580.24	2008.41	1950.97	2181.19	2149.25	0.579124	-0.345554	0.638535	0.168922	0.147491	0.37588	0.451843	0.00550876	0.288422	-0.636256	0.347833	-0.12178	-0.143211	0.0851783	0.161141
EDQKEEKQ	EDQKEEK[Cab]Q	672	679	P38647	GRP75_MOUSE	Hspa9	Stress-70 protein, mitochondrial	ND	ND	ND	ND	ND	ND	ND
EDQLEYQEELRSHYK	EDQLEYQEELRSHYK[Cab]	2123	2137	Q8BZN6	DOC10_MOUSE	Dock10	Dedicator of cytokinesis protein 10	838.659	ND	ND	ND	ND	ND	ND
EDRPITIKDDK	EDRPITIK[Cab]DDK	112	122	Q9D1C8	VPS28_MOUSE	Vps28	Vacuolar protein sorting-associated protein 28 homolog	ND	ND	ND	ND	ND	ND	ND
EDSPNLREALENEFK	EDSPNLREALENEFK[Cab]	137	151	O09131	GSTO1_MOUSE	Gsto1	Glutathione S-transferase omega-1	2232.36	1188.26	2011.18	1872.23	847.877	2448.24	1080.62	0.2773	-0.549008	0.279073	0.0676255	-1.05477	0.542509	-0.540131	0.20655	0.274845	-0.551463	0.276618	0.0651705	-1.05722	0.540054	-0.542586
EDSSSAEFLEK	EDSSSAEFLEK[Cab]	227	237	Q9WV80	SNX1_MOUSE	Snx1	Sorting nexin-1	ND	692.806	ND	ND	ND	ND	ND
EDSSSTEFVEK	EDSSSTEFVEK[Cab]	224	234	Q9CWK8	SNX2_MOUSE	Snx2	Sorting nexin-2	ND	ND	ND	ND	ND	ND	ND
EDSSSTEFVEKR	EDSSSTEFVEK[Cab]R	224	235	Q9CWK8	SNX2_MOUSE	Snx2	Sorting nexin-2	ND	ND	970.176	701.596	966.603	ND	ND
EDSSSTEFVEKRR	EDSSSTEFVEK[Cab]RR	224	236	Q9CWK8	SNX2_MOUSE	Snx2	Sorting nexin-2	ND	ND	ND	ND	ND	ND	ND
EDTDQEEK	EDTDQEEK[Cab]	120	127	Q99JF8	PSIP1_MOUSE	Psip1	PC4 and SFRS1-interacting protein	ND	ND	ND	ND	ND	ND	ND
EDTEEHHLRDYFEQYGK	EDTEEHHLRDYFEQYGK[Cab]	114	130	P49312	ROA1_MOUSE	Hnrnpa1	Heterogeneous nuclear ribonucleoprotein A1	ND	844.181	670.066	894.178	ND	1060.54	1053.58	N/A	-1.04224	-1.30659	-0.9985	N/A	-0.664443	-0.576695	0.945796	N/A	0.132175	-0.132175	0.175915	N/A	0.509972	0.59772
EDTEEYNLRDYFEK	EDTEEYNLRDYFEK[Cab]	135	148	Q8BG05	ROA3_MOUSE	Hnrnpa3	Heterogeneous nuclear ribonucleoprotein A3	1782.22	1440.31	860.659	2566.17	1429.8	1867.16	1475.57	-0.0475945	-0.271488	-0.945454	0.522482	-0.300889	0.151612	-0.0907173	0.767901	0.373918	0.150024	-0.523942	0.943994	0.120623	0.573124	0.330795
EDTEEYNLRDYFEKYGK	EDTEEYNLRDYFEK[Cab]YGK	135	151	Q8BG05	ROA3_MOUSE	Hnrnpa3	Heterogeneous nuclear ribonucleoprotein A3	2762.82	1835.45	1974.01	3456.03	2010.26	2017.15	2470.1	0.58487	0.0782723	0.252162	0.951983	0.190681	0.263083	0.652582	0.36639	0.279769	-0.226829	-0.0529394	0.646882	-0.11442	-0.0420184	0.347481
EDTPEDPLFK	EDTPEDPLFK[Cab]	208	217	Q99L04	DHRS1_MOUSE	Dhrs1	Dehydrogenase/reductase SDR family member 1	1273.37	2132.55	1748.61	2124.37	1822.22	2467.24	2012.73	-0.532626	0.29472	0.0772438	0.249902	0.0489988	0.553662	0.357167	0.697048	-0.479072	0.348274	0.130798	0.303456	0.102553	0.607216	0.410721
EDTPEDPLFKK	EDTPEDPLFK[Cab]K	208	218	Q99L04	DHRS1_MOUSE	Dhrs1	Dehydrogenase/reductase SDR family member 1	2293.7	1933.3	1421.08	1232.56	2010.42	1782.88	1662.74	0.316402	0.153205	-0.221976	-0.535478	0.1908	0.0849762	0.0815697	0.211244	0.233858	0.0706613	-0.30452	-0.618022	0.108256	0.00243253	-0.000973967
EDTQTLLK	EDTQTLLK[Cab]	89	96	Q9D1M4	MCA3_MOUSE	Eef1e1	Eukaryotic translation elongation factor 1 epsilon-1	ND	863.062	1183.61	1001.28	1034.06	928.983	ND	N/A	-1.01033	-0.485772	-0.835285	-0.768386	-0.855512	N/A	0.129677	N/A	-0.262279	0.262279	-0.087234	-0.020335	-0.107461	N/A
EDVDKAVK	EDVDK[Cab]AVK	76	83	P47738	ALDH2_MOUSE	Aldh2	Aldehyde dehydrogenase, mitochondrial	2182.22	773.366	923.744	1132.96	1369.6	1102.97	1258.54	0.244522	-1.16864	-0.843402	-0.657042	-0.362946	-0.607842	-0.320233	0.100036	0.833695	-0.579467	-0.254229	-0.0678687	0.226227	-0.0186687	0.26894
EDVGQPQPGRENFQKWLK	EDVGQPQPGRENFQK[Cab]WLK	40	57	Q9WVA4	TAGL2_MOUSE	Tagln2	Transgelin-2	1561.01	669.692	938.057	1742.68	709.133	1090.47	1025.75	-0.238798	-1.37629	-0.82122	-0.0358281	-1.31257	-0.624289	-0.615314	0.151117	0.573305	-0.564187	-0.00911733	0.776275	-0.500467	0.187814	0.196789
EDVQDYSEDLQEIKK	EDVQDYSEDLQEIK[Cab]K	573	587	Q9Z2I0	LETM1_MOUSE	Letm1	Mitochondrial proton/calcium exchanger protein	ND	ND	ND	ND	ND	ND	ND
EDVSEGLK	EDVSEGLK[Cab]	57	64	Q8CI75	DI3L2_MOUSE	Dis3l2	DIS3-like exonuclease 2	1657.72	1652.24	2278.26	1359.23	1653.54	1621.72	817.511	-0.152071	-0.0734429	0.458966	-0.39435	-0.0911407	-0.0517101	-0.942679	0.732418	-0.229888	-0.15126	0.381149	-0.472167	-0.168958	-0.129527	-1.0205
EEAAEYAKLLAK	EEAAEYAK[Cab]LLAK	204	215	P62754	RS6_MOUSE	Rps6	40S ribosomal protein S6	2238.2	2849.09	1936.51	1894.54	1971.34	1565.55	2361.22	0.281068	0.712637	0.224488	0.0847116	0.162476	-0.10257	0.587542	0.458375	-0.124996	0.306573	-0.181576	-0.321353	-0.243588	-0.508634	0.181478
EEAAGDGPVSEKPPSESVGNGGSK	EEAAGDGPVSEK[Cab]PPSESVGN[Da]GGSK	565	588	B2RUR8	OTU7B_MOUSE	Otud7b	OTU domain-containing protein 7B	ND	ND	ND	ND	ND	ND	ND
EEAERPEK	EEAERPEK[Cab]	181	188	O08795	GLU2B_MOUSE	Prkcsh	Glucosidase 2 subunit beta	1442.27	2183.78	1692.96	1840.49	1927.08	1444.29	1758.7	-0.352931	0.328967	0.0305805	0.0429587	0.129718	-0.218874	0.162523	0.0480132	-0.355137	0.326761	0.028375	0.0407532	0.127513	-0.22108	0.160318
EEAERPEKEAK	EEAERPEK[Cab]EAK	181	191	O08795	GLU2B_MOUSE	Prkcsh	Glucosidase 2 subunit beta	ND	ND	617.104	ND	ND	ND	ND
EECELSSAELK	EECELSSAELK[Cab]	166	176	A2AIV8	CARD9_MOUSE	Card9	Caspase recruitment domain-containing protein 9	ND	ND	ND	ND	ND	ND	ND
EEDAFYSKK	EEDAFYSK[Cab]K	352	360	Q9JIH2	NUP50_MOUSE	Nup50	Nuclear pore complex protein Nup50	867.888	ND	ND	1035.97	1551.23	ND	ND
EEDTSLK	EEDTSLK[Cab]	500	506	P10852	4F2_MOUSE	Slc3a2	4F2 cell-surface antigen heavy chain	ND	ND	ND	ND	ND	ND	ND
EEEDKEDEEKPK	EEEDKEDEEK[Cab]PK	238	249	P11499	HS90B_MOUSE	Hsp90ab1	Heat shock protein HSP 90-beta	874.208	ND	ND	ND	ND	708.124	ND
EEEEDKK	EEEEDK[Cab]K	369	375	P14211	CALR_MOUSE	Calr	Calreticulin	1014.04	ND	ND	ND	ND	ND	ND
EEEEQRRAEEQMLK	EEEEQRRAEEQMLK[Cab]	811	824	P23116	EIF3A_MOUSE	Eif3a	Eukaryotic translation initiation factor 3 subunit A	868.591	1097.46	ND	ND	ND	ND	ND
EEEHMIDWVEK	EEEHMIDWVEK[Cab]	211	221	Q9CQQ7	AT5F1_MOUSE	Atp5pb	ATP synthase F(0) complex subunit B1, mitochondrial	ND	1006.35	ND	1835.45	868.374	699.528	779.328	N/A	-0.788733	N/A	0.0390019	-1.02031	-1.26478	-1.01169	0	N/A	0	N/A	0.827735	-0.231577	-0.476047	-0.222957
EEEKMEVDEAEK	EEEK[Cab]MEVDEAEK	850	861	Q3TXS7	PSMD1_MOUSE	Psmd1	26S proteasome non-ATPase regulatory subunit 1	ND	ND	ND	ND	ND	ND	ND
EEESTEGEK	EEESTEGEK[Cab]	1566	1574	Q6PDQ2	CHD4_MOUSE	Chd4	Chromodomain-helicase-DNA-binding protein 4	ND	ND	ND	ND	ND	ND	ND
EEFAVPENSSVQQFK	EEFAVPENSSVQQFK[Cab]	39	53	Q8R317	UBQL1_MOUSE	Ubqln1	Ubiquilin-1	ND	ND	897.882	1482.85	ND	ND	800.813
EEFAVPENSTVQQFK	EEFAVPENSTVQQFK[Cab]	44	58	Q9QZM0	UBQL2_MOUSE	Ubqln2	Ubiquilin-2	676.884	ND	954.526	ND	1099.55	885.113	ND
EEFTEALRDLK	EEFTEALRDLK[Cab]	1032	1042	Q64514	TPP2_MOUSE	Tpp2	Tripeptidyl-peptidase 2	1813.69	1125.06	1835.59	1139.25	1598.55	1884.25	1565.67	-0.0223432	-0.627862	0.147279	-0.649048	-0.139938	0.164754	-0.00520706	0.0120163	0.145299	-0.46022	0.314921	-0.481406	0.0277041	0.332396	0.162435
EEGEKPDFCNGHSPAVTVTFVCPSERR	EEGEK[Cab]PDFCN[Da]GHSPAVTVTFVCPSERR	262	288	Q07113	MPRI_MOUSE	Igf2r	Cation-independent mannose-6-phosphate receptor	ND	ND	ND	ND	ND	ND	ND
EEGIEFK	EEGIEFK[Cab]	411	417	O08749	DLDH_MOUSE	Dld	Dihydrolipoyl dehydrogenase, mitochondrial	2626.61	2634.94	1885.16	2903.22	3075.66	2164.34	2536.9	0.511931	0.599907	0.185718	0.70052	0.804197	0.364692	0.691076	0.626241	0.0794123	0.167388	-0.246801	0.268001	0.371678	-0.0678267	0.258557
EEGLNAFYK	EEGLN[Da]AFYK[Cab]	205	213	Q8VEM8	MPCP_MOUSE	Slc25a3	Phosphate carrier protein, mitochondrial	1414.33	1557.24	1176.64	1446.57	1146.1	1868.62	1865.36	-0.381155	-0.158866	-0.494291	-0.304501	-0.619965	0.152734	0.247462	0.358709	-0.0363843	0.185905	-0.14952	0.0402697	-0.275194	0.497505	0.592233
EEGLNAFYK	EEGLNAFYK[Cab]	205	213	Q8VEM8	MPCP_MOUSE	Slc25a3	Phosphate carrier protein, mitochondrial	4274.5	5243.37	5020.86	5014.45	4029.89	3075.72	ND	1.21448	1.59263	1.59897	1.48896	1.19404	0.871686	N/A	0.577392	-0.254213	0.123937	0.130277	0.0202667	-0.274653	-0.597007	N/A
EEGPVTEQVKK	EEGPVTEQVK[Cab]K	649	659	Q7TQH0	ATX2L_MOUSE	Atxn2l	Ataxin-2-like protein	ND	ND	ND	ND	ND	ND	ND
EEGVRREK	EEGVRREK[Cab]	112	119	Q9Z1B5	MD2L1_MOUSE	Mad2l1	Mitotic spindle assembly checkpoint protein MAD2A	2819.5	2719.96	1935.35	2420.98	2457.69	1496.42	1718.21	0.61417	0.645722	0.22363	0.438454	0.480605	-0.167717	0.128917	0.598921	0.119663	0.151215	-0.270877	-0.0560533	-0.0139023	-0.662224	-0.36559
EEHPFEK	EEHPFEK[Cab]	7	13	Q9DCD6	GBRAP_MOUSE	Gabarap	Gamma-aminobutyric acid receptor-associated protein	787.985	1258.86	865.623	748.911	741.38	1130.68	ND	-1.22503	-0.465748	-0.937158	-1.25427	-1.24841	-0.57205	N/A	0.178754	-0.349051	0.410231	-0.0611793	-0.378291	-0.372431	0.303929	N/A
EEHPFEKR	EEHPFEK[Cab]R	7	14	Q9DCD6	GBRAP_MOUSE	Gabarap	Gamma-aminobutyric acid receptor-associated protein	1318.43	1146.03	1361.64	787.295	ND	793.304	ND	-0.482455	-0.601223	-0.283628	-1.18216	N/A	-1.08329	N/A	1.90689	-0.0266863	-0.145454	0.172141	-0.726391	N/A	-0.627521	N/A
EEHPFEKRR	EEHPFEK[Cab]RR	7	15	Q9DCD6	GBRAP_MOUSE	Gabarap	Gamma-aminobutyric acid receptor-associated protein	1034.73	1109.34	1105.12	1843.96	814.862	1428.01	1649.54	-0.832013	-0.648161	-0.584769	0.0456758	-1.11207	-0.235231	0.070075	0.514914	-0.143699	0.0401533	0.103545	0.73399	-0.423756	0.453083	0.758389
EEIFGPVMQILKFK	EEIFGPVMQILK[Cab]FK	417	430	P47738	ALDH2_MOUSE	Aldh2	Aldehyde dehydrogenase, mitochondrial	9182.72	8450.48	4741.63	8077.91	5288.23	6115.76	5362.09	2.31765	2.28117	1.51641	2.17685	1.58609	1.8633	1.77081	0.297552	0.27924	0.24276	-0.522	0.13844	-0.45232	-0.17511	-0.2676
EEIGNAQLEK	EEIGNAQLEK[Cab]	846	855	Q61595	KTN1_MOUSE	Ktn1	Kinectin	ND	ND	ND	ND	ND	ND	ND
EEIRREWMFK	EEIRREWMFK[Cab]	38	47	Q9WUD8	FAIM1_MOUSE	Faim	Fas apoptotic inhibitory molecule 1	2644.7	2486.99	1227.16	1556.37	2425.14	1866.88	1100.8	0.521833	0.516538	-0.433646	-0.19895	0.461371	0.151392	-0.513431	0.250192	0.320258	0.314963	-0.635221	-0.400525	0.259796	-0.050183	-0.715006
EEISKMR	EEISK[Cab]MR	613	619	P38647	GRP75_MOUSE	Hspa9	Stress-70 protein, mitochondrial	2107.31	2845.7	2798.01	3347.42	2743.11	2366.43	2735.46	0.194128	0.710924	0.755433	0.905915	0.639114	0.493475	0.799795	0.359396	-0.359367	0.157429	0.201938	0.35242	0.085619	-0.06002	0.2463
EEITQLK	EEITQLK[Cab]	1539	1545	Q99PL5	RRBP1_MOUSE	Rrbp1	Ribosome-binding protein 1	1562.31	1231.73	1047.12	1971.92	1404.56	1226.13	816.588	-0.237588	-0.49717	-0.662535	0.142465	-0.326584	-0.455127	-0.944309	0.0886588	0.228176	-0.0314057	-0.196771	0.608229	0.13918	0.0106373	-0.478545
EEITSIYK	EEITSIYK[Cab]	518	525	Q3UUQ7	PGAP1_MOUSE	Pgap1	GPI inositol-deacylase	1561.41	ND	ND	770.511	940.968	1494.82	1317.84	-0.238424	N/A	N/A	-1.21325	-0.904482	-0.169262	-0.253816	0	0	N/A	N/A	-0.974826	-0.666058	0.069162	-0.015392
EEKEESDDEAAVEEEEEEK	EEK[Cab]EESDDEAAVEEEEEEK	301	319	P08113	ENPL_MOUSE	Hsp90b1	Endoplasmin	ND	ND	ND	ND	ND	ND	ND
EEKPEVQSPVK	EEK[Cab]PEVQSPVK	886	896	Q6ZPJ3	UBE2O_MOUSE	Ube2o	(E3-independent) E2 ubiquitin-conjugating enzyme UBE2O	ND	681.305	ND	1082.87	ND	776.928	1340.57	N/A	-1.35149	N/A	-0.722273	N/A	-1.11338	-0.229145	0	N/A	0	N/A	0.629217	N/A	0.23811	1.12235
EEKPPEK	EEK[Cab]PPEK	1107	1113	Q3TLH4	PRC2C_MOUSE	Prrc2c	Protein PRRC2C	1342.08	2138.81	1857.95	2092.29	2612.35	1410.5	1460.05	-0.456802	0.298946	0.164747	0.227949	0.568645	-0.253031	-0.105968	0.137711	-0.459099	0.296649	0.16245	0.225652	0.566348	-0.255328	-0.108265
EEKQLSEPVER	EEK[Cab]QLSEPVER	685	695	Q6A0A2	LAR4B_MOUSE	Larp4b	La-related protein 4B	ND	ND	ND	908.952	ND	817.611	ND
EELAQYQKWDK	EELAQYQK[Cab]WDK	208	218	Q9CW03	SMC3_MOUSE	Smc3	Structural maintenance of chromosomes protein 3	1125.64	997.654	ND	956.752	ND	ND	ND
EELCKSIQR	EELCK[Cab]SIQR	463	471	Q8R1F1	NIBA2_MOUSE	Niban2	Protein Niban 2	705.982	772.326	644.128	1206.01	ND	1297	812.429	-1.38357	-1.17058	-1.36355	-0.566891	N/A	-0.374062	-0.951676	1.67795	-0.07767	0.13532	-0.05765	0.739009	N/A	0.931838	0.354224
EELEAEKR	EELEAEK[Cab]R	192	199	F6ZDS4	TPR_MOUSE	Tpr	Nucleoprotein TPR	4627.64	2873.08	2612.39	3371.01	3762.62	2244.29	2878.86	1.329	0.724735	0.656402	0.916046	1.09504	0.417024	0.873508	0.116206	0.425621	-0.178644	-0.246977	0.012667	0.191661	-0.486355	-0.029871
EELEQREAELQK	EELEQREAELQK[Cab]	592	603	P23116	EIF3A_MOUSE	Eif3a	Eukaryotic translation initiation factor 3 subunit A	ND	ND	ND	ND	ND	ND	ND
EELINFK	EELINFK[Cab]	359	365	Q9D8U8	SNX5_MOUSE	Snx5	Sorting nexin-5	2090.8	2723.24	1805.69	ND	1948.23	ND	2195.13	0.182783	0.647462	0.123583	N/A	0.145464	N/A	0.482321	0.00524577	-0.13516	0.329519	-0.19436	N/A	-0.172479	N/A	0.164378
EELINFKR	EELINFK[Cab]R	359	366	Q9D8U8	SNX5_MOUSE	Snx5	Sorting nexin-5	2410.36	1467.83	2323.55	1852.4	1851.48	1738.93	947.259	0.387978	-0.244178	0.487365	0.0522599	0.0719805	0.0489635	-0.730158	0.524315	0.17759	-0.454566	0.276977	-0.158128	-0.138408	-0.161425	-0.940546
EELIPEK	EELIPEK[Cab]	640	646	Q80UM3	NAA15_MOUSE	Naa15	N-alpha-acetyltransferase 15, NatA auxiliary subunit	1527.4	2435.85	2173.82	1795.63	2486.93	2469.4	2332.61	-0.270197	0.486561	0.391266	0.00735235	0.497664	0.554922	0.569958	0.339493	-0.47274	0.284018	0.188723	-0.195191	0.295121	0.352379	0.367415
EELLEYEEK	EELLEYEEK[Cab]	500	508	P56399	UBP5_MOUSE	Usp5	Ubiquitin carboxyl-terminal hydrolase 5	888.614	869.129	1335.53	1211.61	ND	ND	ND	-1.05164	-1.00022	-0.311552	-0.560215	N/A	N/A	N/A	0	-0.263836	-0.212416	0.476252	0.227589	N/A	N/A	N/A
EELLEYEEKK	EELLEYEEKK[Cab]	500	509	P56399	UBP5_MOUSE	Usp5	Ubiquitin carboxyl-terminal hydrolase 5	2504.19	1816.17	1809.68	1152.94	1499.23	1830.59	1604.56	0.443071	0.0630326	0.12677	-0.631814	-0.232474	0.123075	0.0301867	0.848974	0.232113	-0.147925	-0.0841879	-0.842772	-0.443432	-0.0878829	-0.180771
EELLKQLDDLK	EELLK[Cab]QLDDLK	15	25	Q6ZWV7	RL35_MOUSE	Rpl35	60S ribosomal protein L35	2633.65	2186.27	2359.88	2041.84	2636.72	2526.03	2051.91	0.515789	0.330606	0.509745	0.192738	0.582047	0.587638	0.384977	0.0428878	0.0637423	-0.121441	0.0576983	-0.259309	0.13	0.135591	-0.0670697
EELMEKLK	EELMEK[Cab]LK	345	352	P26041	MOES_MOUSE	Msn	Moesin	2434.64	2333.81	1418.8	1686.58	1061.65	1054.63	1982.76	0.402436	0.424822	-0.224298	-0.0830293	-0.730387	-0.6725	0.335524	0.656058	0.201449	0.223835	-0.425285	-0.284016	-0.931374	-0.873487	0.134537
EELNALK	EELNALK[Cab]	227	233	Q3UZ39	LRRF1_MOUSE	Lrrfip1	Leucine-rich repeat flightless-interacting protein 1	1165.2	999.431	1258.72	ND	997.905	ND	912.508	-0.660692	-0.798683	-0.397009	N/A	-0.819725	N/A	-0.784081	0.499565	-0.0418973	-0.179888	0.221786	N/A	-0.20093	N/A	-0.165286
EELSSGDSLSPDPWKR	EELSSGDSLSPDPWK[Cab]R	1501	1516	Q9QZQ1	AFAD_MOUSE	Afdn	Afadin	818.592	ND	ND	ND	1088.88	ND	ND
EEMDFPQLMK	EEM[Oxi]DFPQLMK[Cab]	172	181	O70194	EIF3D_MOUSE	Eif3d	Eukaryotic translation initiation factor 3 subunit D	ND	ND	674.107	772.748	ND	1219.67	1125.68	N/A	N/A	-1.29792	-1.20906	N/A	-0.46274	-0.481191	0	N/A	N/A	0	0.08886	N/A	0.83518	0.816729
EEMDFPQLMK	EEMDFPQLM[Oxi]K[Cab]	172	181	O70194	EIF3D_MOUSE	Eif3d	Eukaryotic translation initiation factor 3 subunit D	ND	ND	ND	ND	776.696	ND	ND
EEMDFPQLMK	EEMDFPQLMK[Cab]	172	181	O70194	EIF3D_MOUSE	Eif3d	Eukaryotic translation initiation factor 3 subunit D	2068.06	1991.45	1575.67	952.382	1605.98	1608.12	1257.62	0.167008	0.195955	-0.072999	-0.907522	-0.133249	-0.0638638	-0.321296	0.939986	0.0703533	0.0993003	-0.169654	-1.00418	-0.229904	-0.160518	-0.417951
EEMETFPEK	EEMETFPEK[Cab]	114	122	P0C7N9	PSMG4_MOUSE	Psmg4	Proteasome assembly chaperone 4	862.072	ND	ND	ND	936.84	ND	ND
EENGTWEK	EEN[Da]GTWEK[Cab]	88	95	Q9D1M0	SEC13_MOUSE	Sec13	Protein SEC13 homolog	ND	731.914	ND	ND	ND	ND	ND
EENGTWEK	EENGTWEK[Cab]	88	95	Q9D1M0	SEC13_MOUSE	Sec13	Protein SEC13 homolog	ND	ND	ND	ND	ND	ND	ND
EENYIFK	EENYIFK[Cab]	201	207	Q499X9	SYMM_MOUSE	Mars2	Methionine--tRNA ligase, mitochondrial	2199.49	3008.36	2030.79	2804.42	3121.75	2336.43	2877.88	0.255895	0.791115	0.293072	0.650568	0.825657	0.475069	0.87302	0.680243	-0.190799	0.344421	-0.153622	0.203874	0.378963	0.028375	0.426326
EEQAAAEK	EEQAAAEK[Cab]	213	220	P14206	RSSA_MOUSE	Rpsa	40S ribosomal protein SA	ND	ND	ND	ND	ND	ND	ND
EEQAAAEKAVTK	EEQAAAEK[Cab]AVTK	213	224	P14206	RSSA_MOUSE	Rpsa	40S ribosomal protein SA	ND	ND	ND	ND	ND	ND	ND
EEQAHVEQEVKQEVR	EEQAHVEQEVK[Cab]QEVR	235	249	P30204	MSRE_MOUSE	Msr1	Macrophage scavenger receptor types I and II	ND	ND	ND	ND	ND	ND	ND
EEQFKQVFK	EEQFK[Cab]QVFK	106	114	O88545	CSN6_MOUSE	Cops6	COP9 signalosome complex subunit 6	2672.79	3280.3	3787.26	2301.85	2894.19	2521.19	3138.08	0.537075	0.915965	1.19219	0.365661	0.716457	0.584867	0.997893	0.42253	-0.344668	0.0342217	0.310447	-0.516082	-0.165286	-0.296876	0.11615
EEQHQLAVNAYLK	EEQHQLAVNAYLK[Cab]	547	559	P23116	EIF3A_MOUSE	Eif3a	Eukaryotic translation initiation factor 3 subunit A	970.056	ND	ND	ND	ND	1109.26	ND
EEQRDKLEEILR	EEQRDK[Cab]LEEILR	536	547	Q6NV83	SR140_MOUSE	U2surp	U2 snRNP-associated SURP motif-containing protein	1380.2	1811.21	ND	1831.36	1251.4	872.302	1210.32	-0.416393	0.0590882	N/A	0.0357833	-0.493155	-0.946337	-0.3766	0.325746	-0.237741	0.237741	N/A	0.214436	-0.314503	-0.767685	-0.197948
EEQSGPVDEK	EEQSGPVDEK[Cab]	89	98	P46467	VPS4B_MOUSE	Vps4b	Vacuolar protein sorting-associated protein 4B	ND	ND	ND	ND	ND	ND	ND
EEQVNSMK	EEQVNSMK[Cab]	876	883	Q61595	KTN1_MOUSE	Ktn1	Kinectin	ND	ND	ND	809.903	ND	ND	ND
EERQSAFPFESGKPFK	EERQSAFPFESGKPFK[Cab]	198	213	P16110	LEG3_MOUSE	Lgals3	Galectin-3	1444.84	ND	ND	ND	ND	ND	ND
EERVQASQKLK	EERVQASQK[Cab]LK	295	305	Q9DCD0	6PGD_MOUSE	Pgd	6-phosphogluconate dehydrogenase, decarboxylating	1246.6	1050.71	654.899	ND	1527.54	ND	ND	-0.563276	-0.7265	-1.33962	N/A	-0.205485	N/A	N/A	0	0.313189	0.149965	-0.463155	N/A	0.67098	N/A	N/A
EESEKPR	EESEK[Cab]PR	105	111	P83917	CBX1_MOUSE	Cbx1	Chromobox protein homolog 1	1892.31	1951.92	1536.11	1470.57	1371.05	2020.14	2037.31	0.0388732	0.16703	-0.109687	-0.280757	-0.361422	0.26522	0.37468	0.0490138	0.00680113	0.134958	-0.141759	-0.312829	-0.393494	0.233148	0.342608
EESEPGYK	EESEPGYK[Cab]	621	628	Q8BML9	SYQ_MOUSE	Qars1	Glutamine--tRNA ligase	ND	ND	ND	ND	ND	ND	ND
EESISLMK	EESISLMK[Cab]	173	180	Q9CW03	SMC3_MOUSE	Smc3	Structural maintenance of chromosomes protein 3	1736.21	828.337	ND	960.183	2037.74	1199.7	ND	-0.0853305	-1.06957	N/A	-0.895753	0.210272	-0.486559	N/A	0.11991	0.49212	-0.49212	N/A	-0.318303	0.787722	0.0908912	N/A
EESTAASETPEGSQGDSKNAKK	EESTAASETPEGSQGDSK[Cab]NAK[Ac]K	1567	1588	P45481	CBP_MOUSE	Crebbp	Histone lysine acetyltransferase CREBBP	ND	ND	ND	ND	ND	ND	ND
EESTAASETPEGSQGDSKNAKKK	EESTAASETPEGSQGDSK[Cab]NAK[Ac]K[Ac]K	1567	1589	P45481	CBP_MOUSE	Crebbp	Histone lysine acetyltransferase CREBBP	690.488	ND	ND	ND	ND	ND	ND
EETIEKMQE	EETIEK[Cab]M[Oxi]QE	137	145	P61255	RL26_MOUSE	Rpl26	60S ribosomal protein L26	ND	ND	ND	ND	ND	ND	ND
EETIEKMQE	EETIEK[Cab]MQE	137	145	P61255	RL26_MOUSE	Rpl26	60S ribosomal protein L26	1357.97	1234.21	785.949	ND	ND	ND	ND	-0.439818	-0.49428	-1.07646	N/A	N/A	N/A	N/A	0	0.230368	0.175906	-0.406274	N/A	N/A	N/A	N/A
EETPGTEWEK	EETPGTEWEK[Cab]	185	194	Q6IRU5	CLCB_MOUSE	Cltb	Clathrin light chain B	ND	ND	ND	ND	ND	ND	ND
EETQPPVALKK	EETQPPVALK[Cab]K	93	103	Q9CY58	PAIRB_MOUSE	Serbp1	Plasminogen activator inhibitor 1 RNA-binding protein	1041.26	1134.64	850.86	ND	ND	ND	652.6	-0.822936	-0.615632	-0.961974	N/A	N/A	N/A	-1.26772	0	-0.0227553	0.184549	-0.161793	N/A	N/A	N/A	-0.467539
EETQPPVALKK	EETQPPVALKK[Cab]	93	103	Q9CY58	PAIRB_MOUSE	Serbp1	Plasminogen activator inhibitor 1 RNA-binding protein	1043.54	ND	ND	1854.06	ND	1032.03	ND
EEVNELQYK	EEVNELQYK[Cab]	182	190	Q923A2	SPDLY_MOUSE	Spdl1	Protein Spindly	ND	ND	ND	ND	ND	ND	ND
EEVREILKK	EEVREILK[Cab]K	177	185	P58044	IDI1_MOUSE	Idi1	Isopentenyl-diphosphate Delta-isomerase 1	965.625	799.015	720.43	640.901	773.776	ND	ND	-0.931736	-1.12157	-1.20204	-1.47896	-1.18671	N/A	N/A	0.704041	0.153379	-0.0364547	-0.116925	-0.393845	-0.101595	N/A	N/A
EEVSQYLKK	EEVSQYLK[Cab]K	127	135	D3Z4S3	PTRD1_MOUSE	Ptrhd1	Putative peptidyl-tRNA hydrolase PTRHD1	1502.77	1230.54	931.648	1421.92	1384.27	ND	856.12	-0.293649	-0.498569	-0.83111	-0.329295	-0.347571	N/A	-0.876103	0.0332662	0.24746	0.0425403	-0.290001	0.211814	0.193538	N/A	-0.334994
EEYQLAQVEQKAGIK	EEYQLAQVEQK[Cab]AGIK	617	631	Q9JIK5	DDX21_MOUSE	Ddx21	Nucleolar RNA helicase 2	2577.68	1537.43	714.83	1448.54	1842.4	1386.57	999.404	0.484801	-0.177341	-1.21329	-0.302538	0.064887	-0.277716	-0.652848	0.00733515	0.786744	0.124602	-0.911347	-0.000594667	0.36683	0.0242273	-0.350905
EFALKHLPK	EFALK[Cab]HLPK	362	370	Q9CZU6	CISY_MOUSE	Cs	Citrate synthase, mitochondrial	925.687	758.796	ND	ND	ND	1079.12	1010.91
EFAQVIKIGR	EFAQVIK[Cab]IGR	221	230	P97807	FUMH_MOUSE	Fh	Fumarate hydratase, mitochondrial	3147.99	2226.59	2772.12	2984.64	2676.99	2126.89	2171.26	0.773159	0.356971	0.742023	0.740422	0.603912	0.339509	0.466543	0.226622	0.149108	-0.26708	0.117972	0.116371	-0.020139	-0.284542	-0.157508
EFDEDAEDRLVNEK	EFDEDAEDRLVNEK[Cab]	475	488	Q80UG5	SEPT9_MOUSE	Septin9	Septin-9	ND	ND	ND	ND	718.098	ND	ND
EFDEDAEDRLVNEKFR	EFDEDAEDRLVNEK[Cab]FR	475	490	Q80UG5	SEPT9_MOUSE	Septin9	Septin-9	ND	ND	ND	ND	ND	ND	ND
EFEPLLNWMK	EFEPLLNWMK[Cab]	614	623	P08113	ENPL_MOUSE	Hsp90b1	Endoplasmin	4178.21	5533.66	4806.84	11835.2	6444.58	5135.58	4910.33	1.18161	1.67037	1.53612	2.72787	1.87139	1.61129	1.64383	0.716502	-0.28109	0.20767	0.07342	1.26517	0.40869	0.14859	0.18113
EFETPEK	EFETPEK[Cab]	31	37	Q6DFW4	NOP58_MOUSE	Nop58	Nucleolar protein 58	ND	ND	1178.1	1795.54	1017.9	1364.79	1010.44	N/A	N/A	-0.492511	0.00728273	-0.791106	-0.300553	-0.637001	0	N/A	N/A	0	0.499794	-0.298595	0.191958	-0.14449
EFGDTGEGWK	EFGDTGEGWK[Cab]	324	333	Q02819	NUCB1_MOUSE	Nucb1	Nucleobindin-1	ND	ND	ND	ND	ND	ND	ND
EFGTNIK	EFGTNIK[Cab]	487	493	P08113	ENPL_MOUSE	Hsp90b1	Endoplasmin	2713.23	929.477	2322.59	2087.49	1288.35	1486.74	1378.98	0.558739	-0.903371	0.486768	0.224638	-0.451178	-0.177085	-0.188385	0.174402	0.51136	-0.95075	0.439389	0.177259	-0.498557	-0.224464	-0.235764
EFGTNIKLGVIEDHSNR	EFGTNIK[Cab]LGVIEDHSNR	487	503	P08113	ENPL_MOUSE	Hsp90b1	Endoplasmin	ND	994.854	1089.06	1519.2	750.305	1269.26	1388.15	N/A	-0.805305	-0.605886	-0.233819	-1.23115	-0.405245	-0.178827	0.200367	N/A	-0.0997095	0.0997095	0.471777	-0.525554	0.300351	0.526768
EFGTNIKLGVIEDHSNRTR	EFGTNIK[Cab]LGVIEDHSNRTR	487	505	P08113	ENPL_MOUSE	Hsp90b1	Endoplasmin	1009.64	1381.14	1197.91	752.231	1262.93	911.498	1262.75	-0.867428	-0.331997	-0.468447	-1.24789	-0.47993	-0.882924	-0.315415	0.251349	-0.311471	0.22396	0.0875103	-0.691933	0.0760273	-0.326967	0.240542
EFHQNVKLWGVIDVK	EFHQNVK[Cab]LWGVIDVK	275	289	Q9D1P4	CHRD1_MOUSE	Chordc1	Cysteine and histidine-rich domain-containing protein 1	ND	ND	ND	ND	ND	ND	ND
EFIANHPDYK	EFIANHPDYK[Cab]	579	588	P97494	GSH1_MOUSE	Gclc	Glutamate--cysteine ligase catalytic subunit	ND	ND	ND	ND	ND	ND	ND
EFKRETGVDLTK	EFK[Cab]RETGVDLTK	289	300	P38647	GRP75_MOUSE	Hspa9	Stress-70 protein, mitochondrial	1073.68	962.127	ND	692.595	ND	ND	ND
EFLHAQEEVKR	EFLHAQEEVK[Cab]R	71	81	P54775	PRS6B_MOUSE	Psmc4	26S proteasome regulatory subunit 6B	874.147	1440.71	ND	811.967	834.536	724.792	ND	-1.07532	-0.271087	N/A	-1.13764	-1.07765	-1.2136	N/A	0.657601	-0.402116	0.402117	N/A	-0.464436	-0.404446	-0.540396	N/A
EFLQEKILQR	EFLQEK[Cab]ILQR	298	307	Q6P9R2	OXSR1_MOUSE	Oxsr1	Serine/threonine-protein kinase	2389.76	2706.94	2327.3	3100.47	2706.59	2127.09	1821.91	0.375594	0.638802	0.489691	0.795352	0.619775	0.339646	0.213459	0.0185633	-0.125768	0.13744	-0.0116713	0.29399	0.118413	-0.161716	-0.287903
EFLVAGGEDFK	EFLVAGGEDFK[Cab]	236	246	Q9Z1Z2	STRAP_MOUSE	Strap	Serine-threonine kinase receptor-associated protein	2414.39	3052.65	2703.84	3118.36	3405.54	2338.28	2326.61	0.390387	0.812198	0.706041	0.803653	0.951183	0.476212	0.566242	0.142387	-0.245822	0.175989	0.0698323	0.167444	0.314974	-0.159997	-0.0699667
EFMWALK	EFM[Oxi]WALK[Cab]	5	11	P62774	MTPN_MOUSE	Mtpn	Myotrophin	2101.59	2385.58	2493.45	2825.74	2121.05	2334.24	2390.56	0.190208	0.456476	0.589176	0.661496	0.26808	0.473719	0.605361	0.255958	-0.221745	0.0445227	0.177223	0.249543	-0.143873	0.0617657	0.193408
EFMLCRWEEK	EFMLCRWEEK[Cab]	42	51	Q9DCJ5	NDUA8_MOUSE	Ndufa8	NADH dehydrogenase [ubiquinone] 1 alpha subcomplex subunit 8	3107.6	3354.36	3027.77	3589.4	4078.72	2391.13	3110.06	0.754528	0.948176	0.869287	1.00661	1.21142	0.508457	0.984952	0.145876	-0.102802	0.0908457	0.0119567	0.14928	0.35409	-0.348873	0.127622
EFNEDGALAVLQQFK	EFNEDGALAVLQQFK[Cab]	67	81	Q7TMK9	HNRPQ_MOUSE	Syncrip	Heterogeneous nuclear ribonucleoprotein Q	ND	ND	12855.4	17475.6	ND	19184.1	ND
EFPDVLECTMSHAVEK	EFPDVLECTMSHAVEK[Cab]	65	80	O09172	GSH0_MOUSE	Gclm	Glutamate--cysteine ligase regulatory subunit	2335.55	2499.93	2605.82	2426.27	3105.57	2899.63	2094.51	0.342487	0.524024	0.652769	0.441606	0.818157	0.786632	0.414625	0.303541	-0.16394	0.0175973	0.146342	-0.0648207	0.31173	0.280205	-0.0918017
EFQEKHK	EFQEK[Cab]HK	943	949	Q8K224	NAT10_MOUSE	Nat10	RNA cytidine acetyltransferase	3310.33	1885.65	1792.78	1546.54	2573.64	1519.58	1983.36	0.845701	0.117201	0.113229	-0.208089	0.54711	-0.145563	0.335958	0.316878	0.486991	-0.241509	-0.245481	-0.566799	0.1884	-0.504273	-0.0227523
EFQESFK	EFQESFK[Cab]	4978	4984	Q9QXZ0	MACF1_MOUSE	Macf1	Microtubule-actin cross-linking factor 1	1097.15	2071.95	1467.32	1404.28	1495.82	2554.67	1514.77	-0.747517	0.253126	-0.175789	-0.347302	-0.235766	0.603903	-0.0528946	0.248114	-0.524124	0.476519	0.0476043	-0.123909	-0.0123727	0.827296	0.170499
EFQSPDEEMK	EFQSPDEEMK[Cab]	776	785	Q99NB9	SF3B1_MOUSE	Sf3b1	Splicing factor 3B subunit 1	ND	ND	ND	ND	ND	ND	ND
EFSQSFDAAMK	EFSQSFDAAMK[Cab]	116	126	Q9WUP7	UCHL5_MOUSE	Uchl5	Ubiquitin carboxyl-terminal hydrolase isozyme L5	1328.67	1066.66	2089.43	2139.9	2068.54	1429.74	1713.65	-0.47129	-0.704767	0.334139	0.260411	0.231912	-0.233482	0.125088	0.58725	-0.190651	-0.424128	0.614778	0.54105	0.512551	0.0471573	0.405727
EFTTGENFK	EFTTGENFK[Cab]	145	153	Q3TMX7	QSOX2_MOUSE	Qsox2	Sulfhydryl oxidase 2	1088.96	1288.61	1033.27	1359.57	1619.75	1288.6	1076.39	-0.758328	-0.432047	-0.681744	-0.393987	-0.120925	-0.38343	-0.545793	0.979239	-0.134288	0.191993	-0.0577043	0.230053	0.503115	0.24061	0.0782467
EFVTHTKWAHLDIAGVMTNK	EFVTHTK[Cab]WAHLDIAGVMTNK	470	489	Q9CPY7	AMPL_MOUSE	Lap3	Cytosol aminopeptidase	844.125	1154.36	980.261	1103.13	849.364	ND	ND	-1.12575	-0.590775	-0.75773	-0.695527	-1.05225	N/A	N/A	0.0690555	-0.300998	0.233977	0.0670217	0.129225	-0.227498	N/A	N/A
EFVTPDTDIK	EFVTPDTDIK[Cab]	945	954	Q8K1X4	NCKPL_MOUSE	Nckap1l	Nck-associated protein 1-like	1728.42	2380.93	1497.54	3044.19	1623.69	1382.73	1969.67	-0.0918155	0.453663	-0.146377	0.768924	-0.117428	-0.281714	0.325965	0.116846	-0.163639	0.381839	-0.218201	0.697101	-0.189252	-0.353538	0.254142
EFYLSNSEK	EFYLSNSEK[Cab]	83	91	Q5Y5T1	ZDH20_MOUSE	Zdhhc20	Palmitoyltransferase ZDHHC20	ND	ND	ND	ND	976.183	ND	ND
EGAAGFFK	EGAAGFFK[Cab]	3541	3548	Q8BX70	VP13C_MOUSE	Vps13c	Vacuolar protein sorting-associated protein 13C	907.109	4824.73	1046.93	2641.68	2555.31	1617.59	1662.27	-1.02192	1.47259	-0.662808	0.564319	0.536799	-0.0553913	0.0811672	0.203986	-0.951207	1.5433	-0.592095	0.635032	0.607512	0.0153214	0.15188
EGAAHAFAQYNLDQFTPVK	EGAAHAFAQYNLDQFTPVK[Cab]	48	66	P47754	CAZA2_MOUSE	Capza2	F-actin-capping protein subunit alpha-2	1135.68	ND	ND	791.287	922.286	ND	ND
EGAETFADHREGILK	EGAETFADHREGILK[Cab]	2007	2021	P26039	TLN1_MOUSE	Tln1	Talin-1	ND	ND	ND	ND	ND	ND	ND
EGAIIVDPARELK	EGAIIVDPARELK[Cab]	280	292	Q99KD5	UN45A_MOUSE	Unc45a	Protein unc-45 homolog A	1069.24	1503.41	944.607	759.892	813.525	1694.17	1015.08	-0.784683	-0.209619	-0.811181	-1.23327	-1.11444	0.011343	-0.630401	0.140918	-0.182855	0.392209	-0.209353	-0.631442	-0.512612	0.613171	-0.0285733
EGALNGNYLK	EGALN[Da]GNYLK[Cab]	578	587	Q6ZQ03	FNBP4_MOUSE	Fnbp4	Formin-binding protein 4	ND	ND	ND	ND	ND	675.073	ND
EGATKFGSQASQK	EGATK[Cab]FGSQASQK	227	239	Q9EPJ9	ARFG1_MOUSE	Arfgap1	ADP-ribosylation factor GTPase-activating protein 1	ND	ND	ND	ND	ND	ND	ND
EGCFAKTLVER	EGCFAK[Cab]TLVER	573	583	Q8BKS9	PUM3_MOUSE	Pum3	Pumilio homolog 3	1865.3	1435.99	1108.17	1626.95	1169.46	1285.24	ND	0.0181384	-0.275817	-0.58079	-0.134967	-0.590854	-0.387202	N/A	0.157722	0.297628	0.00367253	-0.3013	0.144523	-0.311364	-0.107712	N/A
EGDLHRIEIPFK	EGDLHRIEIPFK[Cab]	365	376	Q9WVG6	CARM1_MOUSE	Carm1	Histone-arginine methyltransferase CARM1	1123.76	2210.84	1119.02	2038.62	1074.55	1423.93	1412	-0.712938	0.346735	-0.566737	0.190459	-0.712966	-0.239358	-0.154253	0.082912	-0.401958	0.657715	-0.255757	0.501439	-0.401986	0.071622	0.156727
EGEEVMFK	EGEEVM[Oxi]FK[Cab]	1678	1685	Q9JHU4	DYHC1_MOUSE	Dync1h1	Cytoplasmic dynein 1 heavy chain 1	730.769	1968.06	ND	1831.81	1073.25	1274.43	1592	-1.33379	0.178915	N/A	0.0361342	-0.714715	-0.399384	0.0188532	0.228129	-0.756352	0.756352	N/A	0.613572	-0.137277	0.178054	0.596291
EGEEVMFK	EGEEVMFK[Cab]	1678	1685	Q9JHU4	DYHC1_MOUSE	Dync1h1	Cytoplasmic dynein 1 heavy chain 1	2138.46	1513.55	969.004	1505.54	1620.31	1017.22	1348.15	0.215297	-0.199925	-0.774393	-0.24685	-0.120426	-0.724603	-0.221007	0.0944334	0.468304	0.053082	-0.521386	0.006157	0.132581	-0.471596	0.032
EGEFVAQFK	EGEFVAQFK[Cab]	312	320	P50580	PA2G4_MOUSE	Pa2g4	Proliferation-associated protein 2G4	2926.38	ND	ND	ND	ND	2060.44	ND
EGERVEPYK	EGERVEPYK[Cab]	269	277	O70133	DHX9_MOUSE	Dhx9	ATP-dependent RNA helicase A	6718.93	5463.43	6247.38	5809.46	5901.95	4929.15	5759.13	1.86696	1.65194	1.91428	1.70127	1.74449	1.5521	1.87386	0.387597	0.0559	-0.15912	0.10322	-0.10979	-0.06657	-0.25896	0.0628
EGESLEDLMK	EGESLEDLMK[Cab]	254	263	Q61233	PLSL_MOUSE	Lcp1	Plastin-2	1510.03	ND	794.735	902.071	733.052	ND	1025.95	-0.286691	N/A	-1.06042	-0.985822	-1.26471	N/A	-0.615031	0.293021	0.386865	N/A	-0.386864	-0.312267	-0.591155	N/A	0.0585245
EGESNPDKK	EGESNPDK[Cab]K	332	340	Q80TP3	UBR5_MOUSE	Ubr5	E3 ubiquitin-protein ligase UBR5	1093.85	1096.66	1227.29	1376.55	1172.43	1159.25	ND	-0.75186	-0.664747	-0.433494	-0.37608	-0.587202	-0.536044	N/A	0.438669	-0.13516	-0.0480467	0.183206	0.24062	0.0294983	0.0806563	N/A
EGFEKISK	EGFEK[Cab]ISK	126	133	P63038	CH60_MOUSE	Hspd1	60 kDa heat shock protein, mitochondrial	2084.62	ND	ND	791.346	ND	1271.21	923.455	0.178511	N/A	N/A	-1.17475	N/A	-0.403035	-0.766875	0	0	N/A	N/A	-1.35326	N/A	-0.581546	-0.945386
EGFFKPEYQAR	EGFFK[Cab]PEYQAR	120	130	Q3U2A8	SYVM_MOUSE	Vars2	Valine--tRNA ligase, mitochondrial	2635.86	2117.5	1656.16	2109.06	2410.38	1662.07	2172.68	0.517002	0.284498	-0.00112247	0.239466	0.452563	-0.0162525	0.467489	0.0355066	0.250209	0.0177055	-0.267915	-0.0273265	0.18577	-0.283045	0.200696
EGFHFEETLTGFK	EGFHFEETLTGFK[Cab]	399	411	Q7TSV4	PGM2_MOUSE	Pgm2	Phosphoglucomutase-2	1195.6	1614.95	1395.1	1518.53	1311.06	1335.98	1225.99	-0.623536	-0.106376	-0.248601	-0.234463	-0.425961	-0.331332	-0.358037	0.0279181	-0.297365	0.219795	0.07757	0.091708	-0.09979	-0.005161	-0.031866
EGGKFGFAESIANQR	EGGK[Cab]FGFAESIANQR	278	292	Q9JHI7	EXOS9_MOUSE	Exosc9	Exosome complex component RRP45	2130.46	1858.6	1776.62	1828.05	2017.81	ND	ND	0.209891	0.0963578	0.100172	0.0331731	0.196089	N/A	N/A	0.0940698	0.0744174	-0.0391158	-0.0353016	-0.102301	0.0606154	N/A	N/A
EGGLCAALK	EGGLCAALK[Cab]	522	530	P10404	ENV1_MOUSE		MLV-related proviral Env polyprotein	1131.51	973.613	1088.39	ND	1743.77	1983.47	1304.52	-0.703023	-0.836442	-0.60677	N/A	-0.0144892	0.238791	-0.268476	1.91713	0.0123887	-0.12103	0.108642	N/A	0.700922	0.954203	0.446936
EGGWEAVCDWK	EGGWEAVCDWK[Cab]	592	602	P48410	ABCD1_MOUSE	Abcd1	ATP-binding cassette sub-family D member 1	1032.01	ND	1330.87	633.717	1526.27	1396.47	ND	-0.83581	N/A	-0.316596	-1.49522	-0.206691	-0.267454	N/A	0.0467654	-0.259607	N/A	0.259607	-0.919017	0.369512	0.308749	N/A
EGHWPEAFSEVAEK	EGHWPEAFSEVAEK[Cab]	99	112	Q3THJ3	EIF1A_MOUSE	Eif1ad	Probable RNA-binding protein EIF1AD	2413.82	2453.88	974.044	2117.23	2073.56	2069.73	1087.8	0.390049	0.4972	-0.766909	0.245043	0.235407	0.300204	-0.530581	0.0183053	0.349936	0.457087	-0.807022	0.20493	0.195294	0.260091	-0.570694
EGIILFK	EGIILFK[Cab]	269	275	P32067	LA_MOUSE	Ssb	Lupus La protein homolog	2091.4	2986.51	1840.82	1775.75	1467.51	2391.96	2415.13	0.183197	0.780599	0.151381	-0.00870752	-0.263332	0.508959	0.620111	0.204746	-0.188529	0.408873	-0.220345	-0.380433	-0.635058	0.137233	0.248385
EGIILFKEK	EGIILFK[Cab]EK	269	277	P32067	LA_MOUSE	Ssb	Lupus La protein homolog	2072.83	1303.95	2087.6	1491.83	1389.58	2568.35	2101.5	0.170331	-0.41497	0.332879	-0.260047	-0.342054	0.611609	0.419434	0.0816384	0.140918	-0.444383	0.303466	-0.28946	-0.371467	0.582196	0.390021
EGILPEKAEEAK	EGILPEK[Cab]AEEAK	25	36	P60840	ENSA_MOUSE	Ensa	Alpha-endosulfine	2478.54	1094.64	1336.44	1478.87	ND	ND	1842.92	0.428217	-0.66741	-0.310571	-0.272638	N/A	N/A	0.23	0.127051	0.611472	-0.484155	-0.127316	-0.0893833	N/A	N/A	0.413255
EGIMNPEVGMK	EGIMNPEVGMK[Cab]	654	664	Q91YP2	NEUL_MOUSE	Nln	Neurolysin, mitochondrial	ND	760.07	858.149	773.841	ND	901.687	ND
EGIPALDNFLDKL	EGIPALDNFLDK[Cab]L	846	858	P58252	EF2_MOUSE	Eef2	Elongation factor 2	4620.56	3454.39	2160.27	2169.2	ND	ND	2071.84	1.3268	0.99057	0.382247	0.28003	N/A	N/A	0.398928	0.663503	0.426928	0.0906977	-0.517625	-0.619842	N/A	N/A	-0.500944
EGIVTTAEQDIK	EGIVTTAEQDIK[Cab]	452	463	Q9CQN1	TRAP1_MOUSE	Trap1	Heat shock protein 75 kDa, mitochondrial	1445.18	1117.87	ND	1333.83	ND	1769.14	ND
EGKPTNVEEDDPELFKQAVYK	EGKPTNVEEDDPELFK[Cab]QAVYK	144	164	Q6NZB0	DNJC8_MOUSE	Dnajc8	DnaJ homolog subfamily C member 8	ND	ND	ND	ND	ND	ND	ND
EGLAELYEYKK	EGLAELYEYK[Cab]K	1848	1858	A2AGT5	CKAP5_MOUSE	Ckap5	Cytoskeleton-associated protein 5	3035.21	2549.92	1798.85	2402.86	1758.45	1868.51	2511.54	0.720524	0.552591	0.118107	0.427616	-0.00239277	0.152652	0.676584	0.261912	0.256783	0.0888503	-0.345634	-0.0361247	-0.466133	-0.311089	0.212843
EGLDIYKK	EGLDIYK[Cab]K	232	239	Q7M6Y3	PICAL_MOUSE	Picalm	Phosphatidylinositol-binding clathrin assembly protein	ND	ND	924.204	832.661	ND	ND	ND
EGLELPEDEEEK	EGLELPEDEEEK[Cab]	539	550	P11499	HS90B_MOUSE	Hsp90ab1	Heat shock protein HSP 90-beta	946.578	ND	895.282	ND	844.189	ND	ND
EGLELPEDEEEKK	EGLELPEDEEEK[Cab]K	539	551	P11499	HS90B_MOUSE	Hsp90ab1	Heat shock protein HSP 90-beta	2908.79	ND	ND	ND	ND	ND	ND
EGLIDTAVK	EGLIDTAVK[Cab]	845	853	P08775	RPB1_MOUSE	Polr2a	DNA-directed RNA polymerase II subunit RPB1	753.337	1041.24	1058.62	2053.77	1512.46	2064.31	1472.1	-1.28991	-0.739556	-0.646776	0.201142	-0.2198	0.296421	-0.0941153	2.08932	-0.397829	0.152525	0.245305	1.09322	0.672281	1.1885	0.797965
EGLMLDSHEELYK	EGLMLDSHEELYK[Cab]	3038	3050	Q9JHU4	DYHC1_MOUSE	Dync1h1	Cytoplasmic dynein 1 heavy chain 1	1287.76	ND	ND	1288.38	2355.71	1611.77	1245.78	-0.516405	N/A	N/A	-0.471571	0.419464	-0.0605879	-0.334935	0	0	N/A	N/A	0.044834	0.935869	0.455817	0.18147
EGLPVALEK	EGLPVALEK[Cab]	177	185	Q9CQE8	RTRAF_MOUSE	RTRAF	RNA transcription, translation and transport factor protein	1651.97	1683.71	1355.62	1570.06	1716.31	1913.82	1311.53	-0.157081	-0.0462146	-0.290019	-0.18632	-0.0373869	0.187216	-0.260735	0.282555	0.0073572	0.118224	-0.125581	-0.0218818	0.127051	0.351654	-0.0962968
EGLYQYK	EGLYQYK[Cab]	69	75	P23116	EIF3A_MOUSE	Eif3a	Eukaryotic translation initiation factor 3 subunit A	2394.83	1778.79	1809.55	1339.41	1853.12	2080.71	2061.59	0.378651	0.033031	0.126663	-0.415535	0.0732584	0.307837	0.391767	0.147045	0.199203	-0.146417	-0.0527853	-0.594983	-0.10619	0.128389	0.212319
EGMFNNANVLFK	EGM[Oxi]FNNANVLFK[Cab]	1147	1158	Q8CG48	SMC2_MOUSE	Smc2	Structural maintenance of chromosomes protein 2	ND	959.077	836.137	868.337	1001.84	1411.8	ND	N/A	-0.858143	-0.987157	-1.04081	-0.814044	-0.251703	N/A	0.280616	N/A	0.064507	-0.064507	-0.11816	0.108606	0.670947	N/A
EGMQLISEKPETEAVVK	EGM[Oxi]QLISEK[Cab]PETEAVVK	1336	1352	Q62261	SPTB2_MOUSE	Sptbn1	Spectrin beta chain, non-erythrocytic 1	ND	ND	ND	ND	ND	ND	ND
EGMFNNANVLFK	EGMFN[Da]NANVLFK[Cab]	1147	1158	Q8CG48	SMC2_MOUSE	Smc2	Structural maintenance of chromosomes protein 2	ND	ND	778.88	873.635	ND	ND	ND
EGMFNNANVLFK	EGMFNNANVLFK[Cab]	1147	1158	Q8CG48	SMC2_MOUSE	Smc2	Structural maintenance of chromosomes protein 2	2173.45	1303.56	994.289	1690.22	937.313	1314.14	695.13	0.238712	-0.415408	-0.737229	-0.079927	-0.910097	-0.355121	-1.17663	0.363973	0.543354	-0.110766	-0.432587	0.224715	-0.605455	-0.0504793	-0.871988
EGMFNNANVLFKTK	EGMFNNANVLFK[Cab]TK	1147	1160	Q8CG48	SMC2_MOUSE	Smc2	Structural maintenance of chromosomes protein 2	1451.84	1466.04	1580.89	1393.84	ND	1309.06	1400.6	-0.34339	-0.245935	-0.0682316	-0.358071	N/A	-0.360703	-0.165949	0.29781	-0.124204	-0.0267495	0.150954	-0.138885	N/A	-0.141517	0.0532365
EGMQLISEKPETEAVVK	EGMQLISEK[Cab]PETEAVVK	1336	1352	Q62261	SPTB2_MOUSE	Sptbn1	Spectrin beta chain, non-erythrocytic 1	ND	ND	ND	ND	ND	ND	ND
EGNELFK	EGNELFK[Cab]	27	33	Q99KD5	UN45A_MOUSE	Unc45a	Protein unc-45 homolog A	2392.61	1545.61	1630.34	1874.59	1319.3	1721.32	1559.17	0.377313	-0.169684	-0.0237932	0.0694413	-0.416925	0.0342827	-0.0112143	0.3094	0.316034	-0.230963	-0.0850718	0.0081627	-0.478204	-0.0269959	-0.0724929
EGNPAEINVERDEK	EGNPAEINVERDEK[Cab]	590	603	Q99MR6	SRRT_MOUSE	Srrt	Serrate RNA effector molecule homolog	ND	ND	ND	ND	ND	ND	ND
EGPYWNCNSCSFK	EGPYWNCNSCSFK[Cab]	1346	1358	Q9ERU9	RBP2_MOUSE	Ranbp2	E3 SUMO-protein ligase RanBP2	3007.45	3024.8	3793.71	3692.88	2970.5	2939.3	2920.2	0.707267	0.798978	1.19464	1.04761	0.754006	0.806236	0.894078	0.0594566	-0.193028	-0.101317	0.294345	0.147315	-0.146289	-0.094059	-0.006217
EGQADSDLK	EGQADSDLK[Cab]	113	121	Q921N6	DDX27_MOUSE	Ddx27	Probable ATP-dependent RNA helicase DDX27	ND	ND	ND	ND	ND	ND	ND
EGQEKEESK	EGQEK[Cab]EESK	289	297	P26516	PSMD7_MOUSE	Psmd7	26S proteasome non-ATPase regulatory subunit 7	ND	ND	ND	ND	ND	ND	ND
EGQFKDIITK	EGQFK[Cab]DIITK	1388	1397	Q68FD5	CLH1_MOUSE	Cltc	Clathrin heavy chain 1	3574.65	1973.24	993.879	1117.14	ND	1010.16	2101.36	0.956529	0.182703	-0.737825	-0.677323	N/A	-0.734658	0.419332	0.306858	0.822727	0.0489007	-0.871627	-0.811125	N/A	-0.86846	0.28553
EGQNWLEK	EGQNWLEK[Cab]	140	147	Q9D8V7	SC11C_MOUSE	Sec11c	Signal peptidase complex catalytic subunit SEC11C	2009.26	1734.72	1877.24	1773.4	1453.91	1238.29	929.539	0.125392	-0.00316381	0.179644	-0.0106158	-0.276763	-0.440881	-0.757401	1.25295	0.0247679	-0.103788	0.0790199	-0.11124	-0.377387	-0.541505	-0.858025
EGSASTEVLRTEAEQCK	EGSASTEVLRTEAEQCK[Cab]	754	770	Q6P4T2	U520_MOUSE	Snrnp200	U5 small nuclear ribonucleoprotein 200 kDa helicase	ND	ND	ND	ND	ND	ND	ND
EGSGWELK	EGSGWELK[Cab]	58	65	Q8JZL3	THTPA_MOUSE	Thtpa	Thiamine-triphosphatase	767.13	1540.71	1796.51	2312.74	2134.46	1974.26	1049.19	-1.26373	-0.174267	0.116227	0.37247	0.277168	0.232074	-0.582706	0.533989	-0.82314	0.266323	0.556817	0.81306	0.717758	0.672664	-0.142116
EGSIQKLSAK	EGSIQK[Cab]LSAK	370	379	O88842	FGD3_MOUSE	Fgd3	FYVE, RhoGEF and PH domain-containing protein 3	ND	ND	950.104	1107.92	1086.77	736.289	ND	N/A	N/A	-0.80281	-0.689279	-0.696654	-1.19089	N/A	0	N/A	N/A	0	0.113531	0.106156	-0.38808	N/A
EGSPANWK	EGSPANWK[Cab]	231	238	Q9Z2N8	ACL6A_MOUSE	Actl6a	Actin-like protein 6A	821.378	ND	ND	ND	1019.25	745.884	ND
EGTEAWEAAMK	EGTEAWEAAMK[Cab]	539	549	Q9JHU4	DYHC1_MOUSE	Dync1h1	Cytoplasmic dynein 1 heavy chain 1	ND	ND	1507.57	759.536	ND	912.95	ND
EGTEAWEAAMKR	EGTEAWEAAMK[Cab]R	539	550	Q9JHU4	DYHC1_MOUSE	Dync1h1	Cytoplasmic dynein 1 heavy chain 1	959.049	ND	1054.82	1220.12	1036.78	1085.34	1028.69	-0.941596	N/A	-0.651977	-0.550112	-0.764595	-0.63109	-0.611187	0.636435	-0.144809	N/A	0.14481	0.246675	0.0321915	0.165697	0.1856
EGVHGGLINKK	EGVHGGLIN[Da]K[Cab]K	117	127	P62962	PROF1_MOUSE	Pfn1	Profilin-1	741.774	721.347	ND	ND	ND	1130.62	1112.4
EGVHGGLINKK	EGVHGGLINK[Cab]K	117	127	P62962	PROF1_MOUSE	Pfn1	Profilin-1	3787.18	3410.79	3152.78	2374.2	2178.48	1433.01	2446.23	1.03985	0.972243	0.927657	0.410306	0.306621	-0.230188	0.638569	1.61153	0.0599333	-0.00767367	-0.0522597	-0.569611	-0.673296	-1.2101	-0.341348
EGVIQNFK	EGVIQNFK[Cab]	151	158	Q9QZQ1	AFAD_MOUSE	Afdn	Afadin	2187.55	1348.39	2055.01	1634.11	2384.99	1092.77	1417.1	0.248043	-0.366625	0.310175	-0.128628	0.437281	-0.621248	-0.149046	0.22753	0.184179	-0.430489	0.246311	-0.192492	0.373417	-0.685112	-0.21291
EGVKFDESEK	EGVK[Cab]FDESEK	594	603	P08113	ENPL_MOUSE	Hsp90b1	Endoplasmin	1183.37	1281.24	ND	ND	ND	ND	ND
EGVMVAKK	EGVM[Oxi]VAK[Cab]K	22	29	Q9QXS1	PLEC_MOUSE	Plec	Plectin	2152.16	2579.16	1605.7	2755.64	1105.81	2360.73	1610.6	0.224514	0.569036	-0.0457611	0.625251	-0.671593	0.49	0.0356083	0.127813	-0.024749	0.319773	-0.295024	0.375988	-0.920856	0.240737	-0.213655
EGVMVAKK	EGVMVAK[Cab]K	22	29	Q9QXS1	PLEC_MOUSE	Plec	Plectin	22053.1	19782.5	15100.3	16044.6	13813	9746.96	12529.4	3.58164	3.50829	3.18754	3.16688	2.97126	2.53572	2.99526	1.36717	0.155817	0.0824667	-0.238283	-0.258943	-0.454563	-0.890103	-0.430563
EGYTIYK	EGYTIYK[Cab]	1173	1179	Q5SW19	CLU_MOUSE	Cluh	Clustered mitochondria protein homolog	1958.89	1874.56	1232.01	2025.31	1906.58	1914.36	1453.47	0.0887637	0.10869	-0.427949	0.181012	0.114288	0.187628	-0.112492	0.441533	0.165595	0.185522	-0.351117	0.257844	0.19112	0.26446	-0.0356602
EHAEKLMK	EHAEK[Cab]LMK[Ac]	65	72	P09528	FRIH_MOUSE	Fth1	Ferritin heavy chain	3208.86	2689.64	2865.98	3435.69	2743.35	3661.69	2588.72	0.800789	0.62955	0.790063	0.943467	0.63924	1.12327	0.720251	0.359609	0.060655	-0.110584	0.049929	0.203333	-0.100894	0.383136	-0.019883
EHALAQAELLK	EHALAQAELLK[Cab]	79	89	Q8K021	SCAM1_MOUSE	Scamp1	Secretory carrier-associated membrane protein 1	2047.53	1000.88	1270.17	1047.41	2016.39	2130.7	835.877	0.152608	-0.79659	-0.383946	-0.770314	0.195072	0.342089	-0.910626	0.0439474	0.495251	-0.453947	-0.0413033	-0.427671	0.537715	0.684732	-0.567983
EHANALK	EHANALK[Cab]	224	230	Q920E5	FPPS_MOUSE	Fdps	Farnesyl pyrophosphate synthase	ND	ND	ND	ND	ND	ND	ND
EHEADTANMSDK	EHEADTANMSDK[Cab]	579	590	Q80UM3	NAA15_MOUSE	Naa15	N-alpha-acetyltransferase 15, NatA auxiliary subunit	ND	ND	ND	ND	ND	ND	ND
EHEADTANMSDKELK	EHEADTANMSDK[Cab]ELK	579	593	Q80UM3	NAA15_MOUSE	Naa15	N-alpha-acetyltransferase 15, NatA auxiliary subunit	ND	ND	ND	ND	ND	ND	ND
EHGQLLEK	EHGQLLEK[Cab]	332	339	Q6P5F9	XPO1_MOUSE	Xpo1	Exportin-1	1832.52	2471.69	3068.89	2350.59	2739.77	2664.69	2799.01	-0.0074439	0.507637	0.888751	0.395887	0.637358	0.66473	0.832929	0.288818	-0.470425	0.0446556	0.42577	-0.0670944	0.174377	0.201749	0.369948
EHGQLLEKR	EHGQLLEK[Cab]R	332	340	Q6P5F9	XPO1_MOUSE	Xpo1	Exportin-1	1476.43	1742.29	1853.02	1731.24	1935.08	817.966	1708.48	-0.319157	0.0031209	0.16091	-0.0453296	0.135692	-1.03912	0.120722	0.168993	-0.267448	0.0548296	0.212619	0.0063791	0.187401	-0.987411	0.172431
EHGVSEK	EHGVSEK[Cab]	31	37	A2AKG8	FOCAD_MOUSE	Focad	Focadhesin	ND	ND	ND	ND	ND	ND	ND
EHIAASVSIPSEK	EHIAASVSIPSEK[Cab]	44	56	Q9Z1R2	BAG6_MOUSE	Bag6	Large proline-rich protein BAG6	ND	ND	ND	ND	ND	ND	ND
EHICFEK	EHICFEK[Cab]	303	309	Q8VE38	OXND1_MOUSE	Oxnad1	Oxidoreductase NAD-binding domain-containing protein 1	2283.68	1864.79	2629.04	1074.71	1593.6	1649.37	2387.14	0.310086	0.101154	0.665566	-0.733187	-0.144414	-0.027319	0.603294	0.564946	-0.0488493	-0.257781	0.306631	-1.09212	-0.503349	-0.386254	0.244359
EHIMQMLQNPDWK	EHIM[Oxi]QMLQNPDWK[Cab]	361	373	Q8BKC5	IPO5_MOUSE	Ipo5	Importin-5	1611.54	ND	882.349	1692.01	1042.5	ND	ND
EHIMQMLQNPDWK	EHIMQM[Oxi]LQNPDWK[Cab]	361	373	Q8BKC5	IPO5_MOUSE	Ipo5	Importin-5	1953.74	1409.04	1361.99	1668.53	1800.96	1743.32	1366.15	0.0849652	-0.303148	-0.28325	-0.0985608	0.0320683	0.0526037	-0.201879	0.383593	0.252109	-0.136004	-0.116106	0.0685835	0.199213	0.219748	-0.0347347
EHIMQMLQNPDWK	EHIMQMLQNPDWK[Cab]	361	373	Q8BKC5	IPO5_MOUSE	Ipo5	Importin-5	3280.76	3152.02	3315.53	3520.65	3832.27	4059.28	2971.06	0.832759	0.858414	1.00027	0.978708	1.1215	1.27199	0.918991	0.827744	-0.0643887	-0.0387337	0.103122	0.0815603	0.224352	0.374842	0.0218433
EHLLGSTAEEK	EHLLGSTAEEK[Cab]	58	68	Q9D1M4	MCA3_MOUSE	Eef1e1	Eukaryotic translation elongation factor 1 epsilon-1	1901.54	802.425	1160.03	1390.76	1949.62	881.883	1682.57	0.0458961	-1.11542	-0.514805	-0.361258	0.146496	-0.930577	0.0986738	0.265385	0.574006	-0.58731	0.0133046	0.166852	0.674606	-0.402467	0.626783
EHLLKYEYQPFAGK	EHLLK[Cab]YEYQPFAGK	91	104	O88342	WDR1_MOUSE	Wdr1	WD repeat-containing protein 1	ND	ND	707.167	1185.32	ND	ND	ND
EHLNQVTLREK	EHLNQVTLREK[Cab]	212	222	Q8BW49	TTC12_MOUSE	Ttc12	Tetratricopeptide repeat protein 12	1186.41	ND	1021.44	ND	ND	ND	ND
EHMEETSNPFKD	EHMEETSNPFK[Cab]D	506	517	Q8BJ48	NAGPA_MOUSE	Nagpa	N-acetylglucosamine-1-phosphodiester alpha-N-acetylglucosaminidase	1226.19	1401.98	1266.11	1191.47	1216.68	1584.92	ND	-0.587092	-0.310392	-0.38856	-0.584387	-0.533746	-0.0848255	N/A	0.053334	-0.158411	0.118289	0.0401213	-0.155706	-0.105065	0.343856	N/A
EHMGEILYK	EHMGEILYK[Cab]	572	580	P50516	VATA_MOUSE	Atp6v1a	V-type proton ATPase catalytic subunit A	2393.98	1658.83	1583.93	1020.03	1511.46	1504.19	1259.9	0.378136	-0.067699	-0.0654602	-0.808528	-0.220759	-0.160251	-0.31868	1.07041	0.296477	-0.149358	-0.147119	-0.890187	-0.302418	-0.24191	-0.400339
EHMGEILYKLSSMK	EHMGEILYK[Cab]LSSMK	572	585	P50516	VATA_MOUSE	Atp6v1a	V-type proton ATPase catalytic subunit A	2360.15	1973.13	2680.68	ND	1741.54	1375.99	ND	0.357608	0.182624	0.693633	N/A	-0.0163383	-0.288766	N/A	1.0872	-0.0536803	-0.228664	0.282345	N/A	-0.427627	-0.700054	N/A
EHMQRLEK	EHMQRLEK[Cab]	858	865	Q6P9Q6	FKB15_MOUSE	Fkbp15	FK506-binding protein 15	1647.92	1830.34	1157.09	1590.02	1482.07	1066.02	1315.93	-0.160625	0.0742507	-0.518461	-0.168087	-0.249083	-0.657001	-0.25591	0.275561	0.0409868	0.275862	-0.316849	0.0335248	-0.0474712	-0.455389	-0.0542982
EHPVVISKFIQEAK	EHPVVISK[Cab]FIQEAK	1120	1133	B2RQC6	PYR1_MOUSE	Cad	CAD protein	ND	1179.13	1294.75	ND	994.174	1058.37	743.424	N/A	-0.560135	-0.356294	N/A	-0.82513	-0.667385	-1.07973	0.983518	N/A	-0.101921	0.101921	N/A	-0.366916	-0.20917	-0.621516
EHPWEVMPDLYFYRDPEEIEK	EHPWEVMPDLYFYRDPEEIEK[Cab]	192	212	P14206	RSSA_MOUSE	Rpsa	40S ribosomal protein SA	ND	ND	ND	ND	ND	ND	ND
EHPWEVMPDLYFYRDPEEIEKEEQAAAEK	EHPWEVMPDLYFYRDPEEIEK[Cab]EEQAAAEK	192	220	P14206	RSSA_MOUSE	Rpsa	40S ribosomal protein SA	748.122	642.496	ND	ND	ND	ND	ND
EHSELQNRLEKEK	EHSELQNRLEK[Cab]EK	224	236	Q61334	BAP29_MOUSE	Bcap29	B-cell receptor-associated protein 29	ND	ND	672.168	ND	ND	ND	ND
EHTALLK	EHTALLK[Cab]	23	29	O55142	RL35A_MOUSE	Rpl35a	60S ribosomal protein L35a	1718.4	930.777	1340.69	1416.24	ND	1265.41	953.25	-0.100206	-0.901354	-0.305989	-0.335066	N/A	-0.409633	-0.721063	0.0688244	0.335644	-0.465504	0.129861	0.100784	N/A	0.0262167	-0.285213
EHTAYLIK	EHTAYLIK[Cab]	127	134	Q9CZ13	QCR1_MOUSE	Uqcrc1	Cytochrome b-c1 complex subunit 1, mitochondrial	1318.08	ND	ND	ND	ND	1125.09	ND
EHTEEDFK	EHTEEDFK[Cab]	187	194	Q8JZS9	RM48_MOUSE	Mrpl48	39S ribosomal protein L48, mitochondrial	ND	ND	ND	788.278	981.664	ND	ND
EHTLAWK	EHTLAWK[Cab]	14	20	Q64737	PUR2_MOUSE	Gart	Trifunctional purine biosynthetic protein adenosine-3	1371.3	ND	976.432	1481.19	1148.03	ND	1156.23	-0.425733	N/A	-0.763375	-0.270378	-0.617545	N/A	-0.442563	0.333449	0.168821	N/A	-0.168821	0.324176	-0.022991	N/A	0.151991
EHVAKMK	EHVAK[Cab]MK	344	350	O55131	SEPT7_MOUSE	Septin7	Septin-7	821.898	ND	1172.72	1086.4	1356.62	ND	ND
EIAALEGERPLPVEVEK	EIAALEGERPLPVEVEK[Cab]	181	197	P51859	HDGF_MOUSE	Hdgf	Hepatoma-derived growth factor	950.181	1422.16	930.461	907.802	ND	1055.57	992.311	-0.954998	-0.289776	-0.83295	-0.976686	N/A	-0.67121	-0.663125	0.124201	-0.262423	0.402799	-0.140375	-0.284111	N/A	0.0213647	0.0294497
EIAQDFK	EIAQDFK[Cab]	74	80	P84228	H32_MOUSE	H3c2	Histone H3.2	ND	ND	ND	ND	ND	ND	ND
EIAQDFKTDLR	EIAQDFK[Cab]TDLR	74	84	P84228	H32_MOUSE	H3c2	Histone H3.2	ND	ND	ND	ND	ND	ND	ND
EIASVVKK	EIASVVK[Cab]K	228	235	P05202	AATM_MOUSE	Got2	Aspartate aminotransferase, mitochondrial	2258.4	1318.97	1989.83	1658.15	2505.84	1250.39	1354.56	0.294027	-0.39845	0.263678	-0.107561	0.508593	-0.426863	-0.214163	0.139763	0.240942	-0.451535	0.210593	-0.160646	0.455508	-0.479948	-0.267248
EIAVTVKK	EIAVTVK[Cab]K	138	145	P80313	TCPH_MOUSE	Cct7	T-complex protein 1 subunit eta	3263.44	2072.33	1209.2	3134.59	2476.51	2128.79	2112.94	0.825121	0.253392	-0.454909	0.811144	0.491609	0.3408	0.427266	0.404042	0.617253	0.045524	-0.662777	0.603276	0.283741	0.132932	0.219398
EIDPENFK	EIDPENFK[Cab]	2413	2420	Q5XG71	UTP20_MOUSE	Utp20	Small subunit processome component 20 homolog	1078.72	ND	1205.94	1078.75	1449.03	1030.23	ND	-0.77195	N/A	-0.458806	-0.727776	-0.281612	-0.706269	N/A	0.0672765	-0.156572	N/A	0.156572	-0.112398	0.333766	-0.090891	N/A
EIDPGTQLYTVTSSLEYKTTR	EIDPGTQLYTVTSSLEYK[Cab]TTR	191	211	Q61490	CD166_MOUSE	Alcam	CD166 antigen	ND	ND	694.987	ND	ND	ND	ND
EIEANEWKK	EIEANEWK[Cab]K	587	595	Q6Y685	TACC1_MOUSE	Tacc1	Transforming acidic coiled-coil-containing protein 1	1077.63	ND	ND	ND	2070.67	ND	ND
EIEDPEDRKPEDWDERPK	EIEDPEDRK[Cab]PEDWDERPK	276	293	P35564	CALX_MOUSE	Canx	Calnexin	ND	ND	ND	756.716	ND	ND	ND
EIEEREK	EIEEREK[Cab]	161	167	P34022	RANG_MOUSE	Ranbp1	Ran-specific GTPase-activating protein	5365.9	5090.67	2383.52	3811.98	3277.76	3865.8	2947.64	1.54255	1.54999	0.524128	1.09341	0.89601	1.20153	0.907572	0.243611	0.336994	0.344434	-0.681428	-0.112146	-0.309546	-0.004026	-0.297984
EIEEREKR	EIEEREK[Cab]R	130	137	Q8JZX4	SPF45_MOUSE	Rbm17	Splicing factor 45	1626.26	ND	1422.4	854.788	ND	ND	ND
EIESEIDSEEELINKK	EIESEIDSEEELINK[Cab]K	755	770	P97311	MCM6_MOUSE	Mcm6	DNA replication licensing factor MCM6	ND	1209.24	781.114	1245.77	ND	ND	ND
EIFGGNADKK	EIFGGNADK[Cab]K	383	392	Q69ZN7	MYOF_MOUSE	Myof	Myoferlin	1869.05	1117.88	1728.43	1285.02	943.312	824.17	1173.5	0.0210338	-0.637099	0.0604916	-0.475342	-0.900892	-1.02822	-0.421174	0.990607	0.206225	-0.451908	0.245683	-0.290151	-0.715701	-0.843029	-0.235983
EIGAVKYLECSALTQR	EIGAVK[Cab]YLECSALTQR	148	163	P63001	RAC1_MOUSE	Rac1	Ras-related C3 botulinum toxin substrate 1	2205.97	1843.58	870.131	1094.17	1572.6	ND	839.384	0.260144	0.0846448	-0.929663	-0.707296	-0.163544	N/A	-0.904587	0.386949	0.455102	0.279603	-0.734705	-0.512338	0.0314141	N/A	-0.709629
EIGSINLKK	EIGSINLK[Cab]K	280	288	Q8VHE0	SEC63_MOUSE	Sec63	Translocation protein SEC63 homolog	2507	2370.03	1713	714.437	2341.96	2287.39	1557.01	0.444687	0.44704	0.0475569	-1.32226	0.411016	0.444465	-0.0132113	0.368523	0.131592	0.133945	-0.265538	-1.63535	0.0979214	0.13137	-0.326306
EIHLVSNEDPTVASFK	EIHLVSNEDPTVASFK[Cab]	276	291	Q8CAS9	PARP9_MOUSE	Parp9	Protein mono-ADP-ribosyltransferase PARP9	ND	1313.42	873.229	876.076	869.359	ND	1087.24	N/A	-0.404538	-0.924536	-1.02801	-1.01867	N/A	-0.531316	0.262771	N/A	0.259999	-0.259999	-0.363473	-0.354133	N/A	0.133221
EIHLWFKPEELIDYK	EIHLWFK[Cab]PEELIDYK	129	143	Q01768	NDKB_MOUSE	Nme2	Nucleoside diphosphate kinase B	39948.8	27385.9	7872.76	5832.34	4030.91	ND	7830.4	4.43881	3.9775	2.2479	1.70694	1.1944	N/A	2.3171	1.15108	0.884073	0.422763	-1.30684	-1.8478	-2.36034	N/A	-1.23764
EIHLWFKPEELIDYK	EIHLWFKPEELIDYK[Cab]	129	143	Q01768	NDKB_MOUSE	Nme2	Nucleoside diphosphate kinase B	13005.7	15580.9	ND	3524.02	4126.82	ND	ND
EIHTVPDMGKWK	EIHTVPDMGK[Cab]WK	29	40	P58389	PTPA_MOUSE	Ptpa	Serine/threonine-protein phosphatase 2A activator	851.175	ND	1248.04	ND	1221.26	1349.29	1280.89	-1.11374	N/A	-0.409303	N/A	-0.528335	-0.317037	-0.294847	0.575534	-0.352218	N/A	0.352218	N/A	0.233186	0.444484	0.466674
EIIHKIR	EIIHK[Cab]IR	212	218	P42225	STAT1_MOUSE	Stat1	Signal transducer and activator of transcription 1	742.891	758.023	ND	1017.11	687.759	991.105	ND	-1.31005	-1.19755	N/A	-0.812657	-1.35672	-0.762126	N/A	0.458336	-0.05625	0.05625	N/A	0.441143	-0.10292	0.491674	N/A
EILDTALK	EILDTALK[Cab]	517	524	P97363	SPTC2_MOUSE	Sptlc2	Serine palmitoyltransferase 2	1511.65	2351.14	2047.48	2030.16	1688.36	1137.79	1384	-0.285147	0.435498	0.304879	0.184461	-0.0610809	-0.562998	-0.183145	0.53363	-0.43689	0.283755	0.153136	0.0327177	-0.212824	-0.714741	-0.334888
EILIPVFK	EILIPVFK[Cab]	537	544	Q91V92	ACLY_MOUSE	Acly	ATP-citrate synthase	7836.16	6648.17	6086.53	5449.3	5976.87	15038.9	8450.62	2.08887	1.9351	1.87665	1.60894	1.76269	3.16139	2.42707	0.262045	0.121997	-0.0317733	-0.0902233	-0.357933	-0.204183	1.19452	0.460197
EILQNTTSLKLAR	EILQNTTSLK[Cab]LAR	1986	1998	Q5XG71	UTP20_MOUSE	Utp20	Small subunit processome component 20 homolog	2030.23	2633.08	2443.63	2371.54	2147.96	1667.94	2644.61	0.140371	0.59889	0.560056	0.408689	0.286264	-0.0111675	0.751066	0.123409	-0.292735	0.165784	0.12695	-0.0244167	-0.146842	-0.444273	0.31796
EILVGDVGQTVDDPYTTFVKMLPDK	EILVGDVGQTVDDPYTTFVK[Cab]MLPDK	54	78	P18760	COF1_MOUSE	Cfl1	Cofilin-1	757.953	ND	ND	ND	ND	ND	ND
EILYGTNEK	EILYGTNEK[Cab]	52	60	Q06138	CAB39_MOUSE	Cab39	Calcium-binding protein 39	944.883	897.358	ND	988.274	ND	ND	ND
EIMAEIYK	EIM[Oxi]AEIYK[Cab]	238	245	P10605	CATB_MOUSE	Ctsb	Cathepsin B	1377.6	1180.77	1651.18	944.729	1184.11	1209.31	ND	-0.419113	-0.558139	-0.00546932	-0.919162	-0.572901	-0.475049	N/A	0.699862	-0.0915392	-0.230565	0.322104	-0.591588	-0.245327	-0.147475	N/A
EIMAEIYK	EIMAEIYK[Cab]	238	245	P10605	CATB_MOUSE	Ctsb	Cathepsin B	3024.48	3628.23	2563.59	3113.77	3302.26	2814.78	2222.05	0.715414	1.0614	0.629196	0.801529	0.906754	0.743785	0.499906	0.162355	-0.0865893	0.259397	-0.172807	-0.000474333	0.104751	-0.0582183	-0.302097
EIMEHIKK	EIMEHIK[Cab]K	97	104	Q9D125	RT25_MOUSE	Mrps25	28S ribosomal protein S25, mitochondrial	1397.36	1806.2	1815.22	2181.9	1371.54	1480.58	1222.37	-0.398564	0.0550914	0.131177	0.28845	-0.360906	-0.183078	-0.362309	0.137299	-0.327799	0.125857	0.201942	0.359215	-0.290141	-0.112313	-0.291544
EINSLRGQEK	EINSLRGQEK[Cab]	558	567	Q9ERU9	RBP2_MOUSE	Ranbp2	E3 SUMO-protein ligase RanBP2	1656.05	2187.92	1817.05	2111.54	2094.1	2313.83	1881.21	-0.153528	0.331697	0.132633	0.241161	0.24963	0.461046	0.259668	0.709019	-0.257129	0.228096	0.0290323	0.13756	0.146029	0.357445	0.156067
EIPVGNEK	EIPVGNEK[Cab]	226	233	P55097	CATK_MOUSE	Ctsk	Cathepsin K	2163.73	1244.88	1603.03	1590.69	1424.55	1446.37	909.942	0.232245	-0.481858	-0.0481672	-0.167486	-0.30619	-0.216799	-0.788142	0.501995	0.331505	-0.382598	0.0510929	-0.0682259	-0.20693	-0.117539	-0.688882
EIQEHKIK	EIQEHK[Cab]IK	213	220	O55131	SEPT7_MOUSE	Septin7	Septin-7	1072.33	ND	ND	ND	ND	ND	ND
EIQEKELMGFNK	EIQEK[Cab]ELMGFNK	477	488	Q8CG47	SMC4_MOUSE	Smc4	Structural maintenance of chromosomes protein 4	1603.97	1572	924.246	1823.71	1599.5	1143.79	965.458	-0.199624	-0.14526	-0.842618	0.0297437	-0.139076	-0.55541	-0.702704	0.0690556	0.19621	0.250574	-0.446784	0.425578	0.256758	-0.159576	-0.30687
EIQEPDPTYEEK	EIQEPDPTYEEK[Cab]	71	82	Q91ZW3	SMCA5_MOUSE	Smarca5	SWI/SNF-related matrix-associated actin-dependent regulator of chromatin subfamily A member 5	ND	741.034	ND	722.653	ND	ND	ND
EIQEPDPTYEEKMQTDR	EIQEPDPTYEEK[Cab]MQTDR	71	87	Q91ZW3	SMCA5_MOUSE	Smarca5	SWI/SNF-related matrix-associated actin-dependent regulator of chromatin subfamily A member 5	ND	ND	ND	ND	ND	ND	ND
EIQQTEEK	EIQQTEEK[Cab]	201	208	P27870	VAV_MOUSE	Vav1	Proto-oncogene vav	ND	ND	ND	ND	ND	ND	ND
EIREAANAMK	EIREAANAMK[Cab]	652	661	Q9QUJ7	ACSL4_MOUSE	Acsl4	Long-chain-fatty-acid--CoA ligase 4	4179.43	3289.34	3206.4	3263.89	4322.14	3496.04	4310.97	1.18203	0.919936	0.951987	0.869457	1.29504	1.05649	1.45603	0.388458	0.164046	-0.0980483	-0.0659973	-0.148527	0.277056	0.0385057	0.438046
EISEMKLSVNAR	EISEMK[Cab]LSVNAR	145	156	P59999	ARPC4_MOUSE	Arpc4	Actin-related protein 2/3 complex subunit 4	1721.9	2370.25	1645.18	1925.29	3016.96	3261.96	2061.58	-0.0972714	0.447179	-0.010726	0.10794	0.776395	0.956504	0.391763	0.808214	-0.210332	0.334118	-0.123787	-0.00512053	0.663334	0.843443	0.278702
EISTYKK	EISTYK[Cab]K	1748	1754	B2RXS4	PLXB2_MOUSE	Plxnb2	Plexin-B2	2492.87	1886.63	1452.51	1668.66	2201.36	1173.71	1542.47	0.436537	0.117948	-0.190424	-0.0984406	0.321694	-0.518164	-0.0267506	0.334387	0.315183	-0.00340567	-0.311778	-0.219794	0.20034	-0.639518	-0.148104
EITALAPSTMK	EITALAPSTM[Oxi]K[Cab]	316	326	P60710	ACTB_MOUSE	Actb	Actin, cytoplasmic 1	2347.44	2092.12	2369.25	1667.5	2054.79	2271.79	1239.68	0.349818	0.267103	0.51546	-0.0994496	0.222288	0.434591	-0.342022	0.726842	-0.0276423	-0.110357	0.138	-0.47691	-0.155172	0.0571307	-0.719482
EITALAPSTMKIK	EITALAPSTM[Oxi]K[Cab]IK	316	328	P60710	ACTB_MOUSE	Actb	Actin, cytoplasmic 1	953.145	1733.38	1888.45	ND	ND	ND	ND	-0.950505	-0.00427103	0.188231	N/A	N/A	N/A	N/A	0	-0.69499	0.251244	0.443746	N/A	N/A	N/A	N/A
EITALAPSTMK	EITALAPSTMK[Cab]	316	326	P60710	ACTB_MOUSE	Actb	Actin, cytoplasmic 1	2843.69	2386.6	3801.98	2480.26	4273.18	3804.74	3198.25	0.626492	0.457096	1.19778	0.473359	1.27861	1.17856	1.0253	0.340419	-0.133964	-0.30336	0.437324	-0.287097	0.518154	0.418104	0.264844
EITALAPSTMKIK	EITALAPSTMK[Cab]IK	316	328	P60710	ACTB_MOUSE	Actb	Actin, cytoplasmic 1	ND	ND	ND	ND	ND	ND	ND
EITEKSNVLSNEMK	EITEK[Cab]SNVLSNEMK	348	361	Q8CG47	SMC4_MOUSE	Smc4	Structural maintenance of chromosomes protein 4	1034.51	ND	ND	ND	ND	ND	ND
EIVEHMVQHFK	EIVEHMVQHFK[Cab]	74	84	Q8CJG0	AGO2_MOUSE	Ago2	Protein argonaute-2	1097.1	960.005	1704.74	1193.8	1300.27	885.784	ND	-0.747576	-0.856749	0.0405855	-0.58157	-0.437889	-0.92421	N/A	0.148595	-0.226329	-0.335502	0.561832	-0.0603235	0.0833575	-0.402963	N/A
EIVPVPAEGVAAFK	EIVPVPAEGVAAFK[Cab]	61	74	Q80VI1	TRI56_MOUSE	Trim56	E3 ubiquitin-protein ligase TRIM56	1939.2	2071.31	3407.27	2015.22	1876.24	1085.65	989.058	0.0741925	0.25268	1.03965	0.173802	0.0911484	-0.63068	-0.667861	0.966665	-0.381315	-0.202827	0.584143	-0.281705	-0.364359	-1.08619	-1.12337
EIVRDIK	EIVRDIK[Cab]	207	213	P60710	ACTB_MOUSE	Actb	Actin, cytoplasmic 1	3482.23	1130.38	ND	1833.57	1149.88	1906.09	ND	0.91874	-0.62106	N/A	0.0375199	-0.61522	0.18138	N/A	0.15674	0.7699	-0.7699	N/A	-0.11132	-0.76406	0.03254	N/A
EIVSGMK	EIVSGMK[Cab]	121	127	Q99PT1	GDIR1_MOUSE	Arhgdia	Rho GDP-dissociation inhibitor 1	1673.23	1294.37	1699.7	1920.81	1539.36	1776.19	ND	-0.138632	-0.425614	0.0363159	0.104578	-0.194368	0.0795536	N/A	0.449473	0.0373447	-0.249637	0.212293	0.280555	-0.0183913	0.25553	N/A
EIVVIHQDPEALEDIRSLEK	EIVVIHQDPEALEDIRSLEK[Cab]	849	868	Q8BU30	SYIC_MOUSE	Iars1	Isoleucine--tRNA ligase, cytoplasmic	ND	ND	ND	816.14	1071.79	770.601	ND	N/A	N/A	N/A	-1.13025	-0.716679	-1.12518	N/A	0	N/A	N/A	N/A	N/A	N/A	N/A	N/A
EIYTMDSTTDIK	EIYTM[Oxi]DSTTDIK[Cab]	129	140	P11438	LAMP1_MOUSE	Lamp1	Lysosome-associated membrane glycoprotein 1	1291.81	1805.28	1128.92	1335.05	1809.77	1038.03	981.657	-0.511883	0.0543609	-0.554018	-0.420237	0.0391045	-0.695392	-0.678699	0.14702	-0.174703	0.391541	-0.216838	-0.083057	0.376285	-0.358212	-0.341519
EIYTMDSTTDIK	EIYTMDSTTDIK[Cab]	129	140	P11438	LAMP1_MOUSE	Lamp1	Lysosome-associated membrane glycoprotein 1	1767.35	1849.03	1300.88	2125.19	1789.12	1920.92	1441.27	-0.0596814	0.088902	-0.349483	0.250457	0.0225496	0.192561	-0.124646	0.602933	0.0470727	0.195656	-0.242729	0.357211	0.129304	0.299315	-0.0178919
EKAAMEVEAPSK	EK[Cab]AAMEVEAPSK	82	93	Q9D937	CK098_MOUSE		Uncharacterized protein C11orf98 homolog	ND	ND	ND	ND	ND	ND	ND
EKAANDYNQK	EK[Cab]AANDYNQK	367	376	Q6PAC3	DCA13_MOUSE	Dcaf13	DDB1- and CUL4-associated factor 13	ND	ND	ND	ND	ND	ND	ND
EKAASFLNADGPK	EK[Cab]AASFLNADGPK	836	848	A2AAY5	SPD2B_MOUSE	Sh3pxd2b	SH3 and PX domain-containing protein 2B	1454.1	1910.35	819.04	2363.58	1340.84	1207.81	1441.26	-0.341145	0.135975	-1.01696	0.403838	-0.393566	-0.476837	-0.124657	0.29305	0.0662317	0.543352	-0.609583	0.811215	0.0138107	-0.0694603	0.28272
EKACQPPFAFR	EK[Cab]ACQPPFAFR	196	206	P11835	ITB2_MOUSE	Itgb2	Integrin beta-2	1158.6	1138.8	1179.07	ND	ND	652.952	1115.7	-0.668894	-0.610345	-0.491319	N/A	N/A	-1.36419	-0.494041	0.418511	-0.078708	-0.020159	0.098867	N/A	N/A	-0.774004	0.096145
EKADWSSLSRDEK	EK[Cab]ADWSSLSRDEK	66	78	P19783	COX41_MOUSE	Cox4i1	Cytochrome c oxidase subunit 4 isoform 1, mitochondrial	2583.46	1719.91	ND	ND	ND	ND	ND
EKAEEDRYFREK	EK[Cab]AEEDRYFREK	51	62	O35143	ATIF1_MOUSE	Atp5if1	ATPase inhibitor, mitochondrial	675.174	1147.45	ND	756.099	ND	ND	ND
EKALQFLEQVK	EK[Cab]ALQFLEQVK	128	138	P80317	TCPZ_MOUSE	Cct6a	T-complex protein 1 subunit zeta	1721.34	2086.87	1111.05	1441.72	1112.16	769.605	1057.95	-0.0977416	0.263481	-0.577046	-0.30934	-0.663332	-1.12705	-0.570715	0.908475	0.0393606	0.400583	-0.439944	-0.172238	-0.52623	-0.989948	-0.433613
EKAMAEDLGDQDK	EK[Cab]AMAEDLGDQDK	524	536	A2AQ19	RTF1_MOUSE	Rtf1	RNA polymerase-associated protein RTF1 homolog	ND	1679.27	827.386	623.353	ND	ND	ND
EKASGTVNIR	EK[Cab]ASGTVNIR	679	688	Q9D0R2	SYTC_MOUSE	Tars1	Threonine--tRNA ligase 1, cytoplasmic	1071.93	1158.29	1084.92	1761.94	ND	917.376	ND	-0.781062	-0.585865	-0.611377	-0.0199704	N/A	-0.873651	N/A	0.249622	-0.121627	0.0735697	0.0480577	0.639464	N/A	-0.214216	N/A
EKASLPGVK	EK[Cab]ASLPGVK	65	73	O70251	EF1B_MOUSE	Eef1b	Elongation factor 1-beta	2163	1086.7	1281.51	1989.98	1805.81	1039.78	1144.86	0.23176	-0.677902	-0.371118	0.155619	0.0359478	-0.692962	-0.456814	0.034467	0.50418	-0.405482	-0.098698	0.428039	0.308368	-0.420542	-0.184394
EKAVQREDLFIVSK	EK[Cab]AVQREDLFIVSK	65	78	P45377	ALD2_MOUSE	Akr1b8	Aldose reductase-related protein 2	1843.26	1255.22	1342.41	1058.61	1022.01	1555.57	674.78	0.000985622	-0.46992	-0.304139	-0.75496	-0.785295	-0.111794	-1.2195	0.749994	0.258677	-0.212229	-0.0464479	-0.497269	-0.527604	0.145897	-0.961809
EKAVYAK	EK[Cab]AVYAK	361	367	Q9CR16	PPID_MOUSE	Ppid	Peptidyl-prolyl cis-trans isomerase D	1843.01	2609.34	1630.8	1880.51	1878	1838.17	1792.88	0.000789165	0.585821	-0.0233831	0.0739865	0.092495	0.129035	0.190293	0.147745	-0.186953	0.398079	-0.211125	-0.113756	-0.0952474	-0.0587074	0.00255064
EKCPICVPCGLK	EK[Cab]CPICVPCGLK	42	53	Q924C1	XPO5_MOUSE	Xpo5	Exportin-5	1135.12	ND	938.201	972.48	1029.82	1605.26	1079.89	-0.698423	N/A	-0.820998	-0.877394	-0.774309	-0.0664263	-0.541103	0.28819	0.0612875	N/A	-0.0612875	-0.117684	-0.0145985	0.693284	0.218607
EKDAGNFDQNK	EK[Cab]DAGNFDQNK	145	155	Q569Z5	DDX46_MOUSE	Ddx46	Probable ATP-dependent RNA helicase DDX46	ND	ND	ND	ND	ND	ND	ND
EKDDIQRAECMLQQAER	EK[Cab]DDIQRAECMLQQAER	327	343	Q61233	PLSL_MOUSE	Lcp1	Plastin-2	ND	ND	ND	ND	735.327	ND	ND
EKDEQIQGLMEEGEK	EK[Cab]DEQIQGLMEEGEK	548	562	B9EKI3	TMF1_MOUSE	Tmf1	TATA element modulatory factor	ND	ND	ND	ND	ND	ND	ND
EKDEQQLQGTINQLK	EK[Cab]DEQQLQGTINQLK	951	965	Q8BL66	EEA1_MOUSE	Eea1	Early endosome antigen 1	1075.26	772.847	1168.7	ND	ND	ND	999.905	-0.776585	-1.16961	-0.504063	N/A	N/A	N/A	-0.652125	0	0.0401677	-0.352857	0.31269	N/A	N/A	N/A	0.164628
EKDFSPEALK	EK[Cab]DFSPEALK	179	188	Q91WK2	EIF3H_MOUSE	Eif3h	Eukaryotic translation initiation factor 3 subunit H	2146.47	1928.24	1998.29	1889.43	2230.09	1776.32	980.442	0.220696	0.149424	0.269802	0.0808187	0.340401	0.0796576	-0.680485	0.431067	0.00738867	-0.0638833	0.0564947	-0.132489	0.127094	-0.13365	-0.893792
EKDGTTDSGIK	EK[Cab]DGTTDSGIK	314	324	Q8BHS3	RBM22_MOUSE	Rbm22	Pre-mRNA-splicing factor RBM22	ND	ND	ND	ND	ND	ND	ND
EKDPEEK	EK[Cab]DPEEK	450	456	O09106	HDAC1_MOUSE	Hdac1	Histone deacetylase 1	2711.2	2856.44	3470.75	4298.11	3384.61	4652.37	3149.25	0.557657	0.716356	1.06628	1.26657	0.942291	1.46873	1.00302	1.01313	-0.222441	-0.0637417	0.286182	0.486472	0.162193	0.688632	0.222922
EKDQDELTPGAAGHSR	EK[Cab]DQDELTPGAAGHSR	586	601	Q80YR5	SAFB2_MOUSE	Safb2	Scaffold attachment factor B2	ND	ND	ND	ND	ND	ND	ND
EKEAEEAEK	EK[Cab]EAEEAEK	130	138	Q9CQK7	RWDD1_MOUSE	Rwdd1	RWD domain-containing protein 1	1261.9	ND	1341.69	ND	1415.7	885.767	ND
EKEAELK	EK[Cab]EAELK	351	357	Q8C1B7	SEP11_MOUSE	Septin11	Septin-11	ND	1654.36	ND	971.716	1369.02	812.433	ND	N/A	-0.0715871	N/A	-0.878527	-0.363552	-1.04891	N/A	0	N/A	0	N/A	-0.80694	-0.291965	-0.977323	N/A
EKEAENER	EK[Cab]EAENER	2003	2010	Q9QXS1	PLEC_MOUSE	Plec	Plectin	3310.34	2137.98	1816.22	3852.19	2971.71	2974.18	1599.73	0.845705	0.298387	0.131973	1.10854	0.754592	0.823257	0.0258389	0.323697	0.42035	-0.126968	-0.293382	0.683185	0.329237	0.397902	-0.399516
EKEAENERLR	EK[Cab]EAENERLR	2003	2012	Q9QXS1	PLEC_MOUSE	Plec	Plectin	ND	ND	ND	ND	ND	ND	ND
EKEDLLCGAINGK	EK[Cab]EDLLCGAIN[Da]GK	464	476	Q07113	MPRI_MOUSE	Igf2r	Cation-independent mannose-6-phosphate receptor	2442.11	2110.48	2054.71	2470.44	3052.53	3123.56	2685.45	0.406858	0.279707	0.309965	0.467633	0.793304	0.893953	0.773174	1.7731	0.0746813	-0.0524697	-0.0222117	0.135456	0.461127	0.561776	0.440997
EKEDLLCGAINGK	EK[Cab]EDLLCGAINGK	464	476	Q07113	MPRI_MOUSE	Igf2r	Cation-independent mannose-6-phosphate receptor	ND	807.443	1475.94	683.111	1077.29	1434.34	1319.18	N/A	-1.10643	-0.167333	-1.38694	-0.709288	-0.228848	-0.252342	0.0049152	N/A	-0.469549	0.469548	-0.750059	-0.0724065	0.408033	0.384539
EKEEEEVRQQALLAK	EK[Cab]EEEEVRQQALLAK	325	339	P54103	DNJC2_MOUSE	Dnajc2	DnaJ homolog subfamily C member 2	ND	ND	ND	ND	ND	ND	ND
EKEEETSGHTR	EK[Cab]EEETSGHTR	543	553	P54276	MSH6_MOUSE	Msh6	DNA mismatch repair protein Msh6	ND	ND	ND	775.066	ND	ND	ND
EKEEFAVPENSSVQQFK	EK[Cab]EEFAVPEN[Da]SSVQQFK	37	53	Q8R317	UBQL1_MOUSE	Ubqln1	Ubiquilin-1	903.566	ND	ND	ND	ND	ND	ND
EKEEFAVPENSTVQQFK	EK[Cab]EEFAVPEN[Da]STVQQFK	42	58	Q9QZM0	UBQL2_MOUSE	Ubqln2	Ubiquilin-2	ND	ND	ND	ND	ND	ND	ND
EKEEFAVPENSSVQQFK	EK[Cab]EEFAVPENSSVQQFK	37	53	Q8R317	UBQL1_MOUSE	Ubqln1	Ubiquilin-1	2576.03	851.989	920.475	2208.89	2334.99	1664.21	1028.7	0.483877	-1.02896	-0.848517	0.306184	0.406715	-0.0143938	-0.611169	0.443912	0.94841	-0.564427	-0.383984	0.770717	0.871248	0.45014	-0.146636
EKEEFAVPENSTVQQFK	EK[Cab]EEFAVPENSTVQQFK	42	58	Q9QZM0	UBQL2_MOUSE	Ubqln2	Ubiquilin-2	ND	717.703	771.416	1350.4	ND	ND	ND
EKEELDR	EK[Cab]EELDR	46	52	Q61081	CDC37_MOUSE	Cdc37	Hsp90 co-chaperone Cdc37	1089.1	959.138	ND	ND	ND	1000.57	ND
EKEELDRGCR	EK[Cab]EELDRGCR	46	55	Q61081	CDC37_MOUSE	Cdc37	Hsp90 co-chaperone Cdc37	ND	771.829	ND	ND	ND	ND	ND
EKEELEK	EK[Cab]EELEK	256	262	Q05D44	IF2P_MOUSE	Eif5b	Eukaryotic translation initiation factor 5B	1672.74	2237.85	1232.07	810.097	1444.26	ND	838.97	-0.139057	0.364254	-0.427877	-1.14097	-0.286374	N/A	-0.905297	0.965949	-0.071497	0.431814	-0.360317	-1.07341	-0.218814	N/A	-0.837737
EKEELELLK	EK[Cab]EELELLK	564	572	Q9Z2I0	LETM1_MOUSE	Letm1	Mitochondrial proton/calcium exchanger protein	3264.94	2423.07	1667.62	2541.82	1759.74	1801.09	1635.8	0.825786	0.478975	0.00882435	0.508727	-0.00133514	0.0996313	0.0580034	0.507405	0.387924	0.0411132	-0.429037	0.0708652	-0.439197	-0.33823	-0.379858
EKEELEQREAELQK	EK[Cab]EELEQREAELQK	590	603	P23116	EIF3A_MOUSE	Eif3a	Eukaryotic translation initiation factor 3 subunit A	ND	ND	ND	ND	ND	713.786	ND
EKEELMEK	EK[Cab]EELMEK	343	350	P26041	MOES_MOUSE	Msn	Moesin	1060.6	826.404	ND	ND	ND	780.306	ND
EKEELPVIPK	EK[Cab]EELPVIPK	294	303	Q9JJ89	CCD86_MOUSE	Ccdc86	Coiled-coil domain-containing protein 86	1194.75	1296.34	ND	1681.71	1682	1134.68	1480.43	-0.624561	-0.423419	N/A	-0.0872035	-0.0665178	-0.56695	-0.085969	0.769518	-0.100571	0.100571	N/A	0.436786	0.457472	-0.04296	0.438021
EKEENEADSK	EK[Cab]EENEADSK	365	374	P20664	PRI1_MOUSE	Prim1	DNA primase small subunit	ND	ND	ND	ND	ND	ND	ND
EKEENEK	EK[Cab]EENEK	235	241	Q9Z2U0	PSA7_MOUSE	Psma7	Proteasome subunit alpha type-7	920.172	ND	ND	955.228	ND	ND	ND
EKEEPLNEK	EK[Cab]EEPLNEK	791	799	Q8JZQ2	AFG32_MOUSE	Afg3l2	AFG3-like protein 2	1290.03	1391.77	ND	759.952	ND	ND	820.721
EKEETEGETEYK	EK[Cab]EETEGETEYK	84	95	Q9DA19	CIR1_MOUSE	Cir1	Corepressor interacting with RBPJ 1	ND	ND	ND	ND	ND	ND	ND
EKEFLLK	EK[Cab]EFLLK	358	364	Q6PAM1	TXLNA_MOUSE	Txlna	Alpha-taxilin	1266.95	987.167	944.832	690.311	969.43	ND	ND	-0.539914	-0.816496	-0.810838	-1.37182	-0.861491	N/A	N/A	0.753859	0.182502	-0.09408	-0.088422	-0.649404	-0.139075	N/A	N/A
EKEGAGSSGPEEPR	EK[Cab]EGAGSSGPEEPR	457	470	D3Z6Q9	BIN2_MOUSE	Bin2	Bridging integrator 2	ND	ND	ND	ND	ND	ND	ND
EKEIQEK	EK[Cab]EIQEK	475	481	Q8CG47	SMC4_MOUSE	Smc4	Structural maintenance of chromosomes protein 4	917.305	942.99	ND	839.55	ND	ND	ND
EKELGNDAYK	EK[Cab]ELGNDAYK	228	237	Q60864	STIP1_MOUSE	Stip1	Stress-induced-phosphoprotein 1	1642.99	936.204	ND	ND	ND	869.466	ND
EKELVAEK	EK[Cab]ELVAEK	1116	1123	Q8BL66	EEA1_MOUSE	Eea1	Early endosome antigen 1	1554.9	1911.39	1842.09	1201.66	1036.8	1689.6	811.049	-0.244446	0.136763	0.152379	-0.572106	-0.76456	0.00744343	-0.954127	1.08988	-0.259345	0.121864	0.13748	-0.587005	-0.779459	-0.00745524	-0.969026
EKENGFSSPPR	EK[Cab]EN[Da]GFSSPPR	107	117	Q04750	TOP1_MOUSE	Top1	DNA topoisomerase 1	1909.67	1645.77	1409.42	1159.82	1738.76	1761.34	1522.65	0.0520482	-0.0791001	-0.233869	-0.62323	-0.0186443	0.06744	-0.0454063	0.126787	0.139022	0.00787353	-0.146895	-0.536256	0.0683293	0.154414	0.0415673
EKENQINSFGK	EK[Cab]ENQINSFGK	403	413	Q9JI11	STK4_MOUSE	Stk4	Serine/threonine-protein kinase 4	ND	ND	ND	ND	ND	ND	ND
EKEPEEEVHDLTK	EK[Cab]EPEEEVHDLTK	154	166	Q8K1B8	URP2_MOUSE	Fermt3	Fermitin family homolog 3	1060.44	886.395	ND	ND	ND	ND	ND
EKEPGEQASTPMSPK	EK[Cab]EPGEQASTPMSPK	1167	1181	P42859	HD_MOUSE	Htt	Huntingtin	ND	ND	ND	ND	ND	ND	ND
EKEPPQQGK	EK[Cab]EPPQQGK	206	214	Q6P542	ABCF1_MOUSE	Abcf1	ATP-binding cassette sub-family F member 1	ND	ND	ND	ND	ND	ND	ND
EKEPVQDYADVLNPLPECFYAVSRK	EK[Cab]EPVQDYADVLNPLPECFYAVSRK	163	187	Q9JM90	STAP1_MOUSE	Stap1	Signal-transducing adaptor protein 1	ND	ND	ND	ND	ND	ND	ND
EKEPVVAETVEEVK	EK[Cab]EPVVAETVEEVK	33	46	Q8VDT9	RM50_MOUSE	Mrpl50	39S ribosomal protein L50, mitochondrial	ND	ND	ND	ND	1003.29	ND	ND
EKEQFRK	EK[Cab]EQFRK	16	22	O88569	ROA2_MOUSE	Hnrnpa2b1	Heterogeneous nuclear ribonucleoproteins A2/B1	3191.25	1892.77	ND	ND	ND	780.693	1005.47
EKEQNETEER	EK[Cab]EQNETEER	1948	1957	Q61464	ZN638_MOUSE	Znf638	Zinc finger protein 638	ND	ND	ND	ND	ND	ND	ND
EKESLQQLAEVTR	EK[Cab]ESLQQLAEVTR	123	135	O08795	GLU2B_MOUSE	Prkcsh	Glucosidase 2 subunit beta	1084.51	1292.76	ND	1106.21	816.936	ND	ND
EKFAMVAPDVQIEDGK	EK[Cab]FAM[Oxi]VAPDVQIEDGK	469	484	Q9Z1F9	SAE2_MOUSE	Uba2	SUMO-activating enzyme subunit 2	ND	ND	ND	ND	ND	ND	ND
EKFAMVAPDVQIEDGK	EK[Cab]FAMVAPDVQIEDGK	469	484	Q9Z1F9	SAE2_MOUSE	Uba2	SUMO-activating enzyme subunit 2	992.544	1156.05	1443.8	1773.41	1462.62	1012.86	1026.62	-0.892069	-0.58866	-0.199097	-0.010612	-0.268149	-0.730805	-0.614082	0.240443	-0.332127	-0.028718	0.360845	0.54933	0.291793	-0.170863	-0.05414
EKFEEMIK	EK[Cab]FEEM[Oxi]IK	283	290	P80316	TCPE_MOUSE	Cct5	T-complex protein 1 subunit epsilon	1725.72	1998.14	2096.13	2379.51	1457.24	1808.46	2387.15	-0.0940719	0.200794	0.338763	0.413529	-0.273457	0.105528	0.603302	0.0918257	-0.242567	0.052299	0.190268	0.265034	-0.421952	-0.042967	0.454807
EKFEEMIK	EK[Cab]FEEMIK	283	290	P80316	TCPE_MOUSE	Cct5	T-complex protein 1 subunit epsilon	1915.49	ND	ND	ND	ND	ND	ND
EKFEGVELNTDEPPMVFK	EK[Cab]FEGVELN[Da]TDEPPMVFK	13	30	Q9JMA1	UBP14_MOUSE	Usp14	Ubiquitin carboxyl-terminal hydrolase 14	ND	859.148	ND	ND	ND	ND	ND
EKFEGVELNTDEPPMVFK	EK[Cab]FEGVELNTDEPPMVFK	13	30	Q9JMA1	UBP14_MOUSE	Usp14	Ubiquitin carboxyl-terminal hydrolase 14	ND	ND	ND	ND	ND	ND	ND
EKFIQSNK	EK[Cab]FIQSNK	450	457	Q6P9L6	KIF15_MOUSE	Kif15	Kinesin-like protein KIF15	2080.3	ND	ND	ND	ND	991.318	1076.52
EKFSFEPK	EK[Cab]FSFEPK	424	431	Q8BSK8	KS6B1_MOUSE	Rps6kb1	Ribosomal protein S6 kinase beta-1	3324.49	2464.86	3027.03	2200.06	3702.39	3639.93	3099.86	0.851861	0.503642	0.868937	0.30041	1.07176	1.11468	0.980214	0.198385	0.110381	-0.237838	0.127457	-0.44107	0.33028	0.3732	0.238734
EKFSMVQVWPVR	EK[Cab]FSM[Oxi]VQVWPVR	201	212	P50516	VATA_MOUSE	Atp6v1a	V-type proton ATPase catalytic subunit A	1578.39	915.671	1043	1176.71	925.837	1266.3	1624.84	-0.222823	-0.924961	-0.668232	-0.602373	-0.927869	-0.408615	0.0483103	0.17206	0.382516	-0.319622	-0.0628933	0.00296567	-0.32253	0.196724	0.653649
EKFSMVQVWPVR	EK[Cab]FSMVQVWPVR	201	212	P50516	VATA_MOUSE	Atp6v1a	V-type proton ATPase catalytic subunit A	2173.3	2458.2	2271.1	1932.6	2191.29	2206.25	2413.69	0.238618	0.499739	0.454423	0.11341	0.315079	0.392362	0.619249	0.0967393	-0.158975	0.102146	0.0568297	-0.284183	-0.0825143	-0.00523133	0.221656
EKFTENK	EK[Cab]FTENK	105	111	Q9R002	IFI2_MOUSE	Ifi202	Interferon-activable protein 202	1207.68	1407.31	804.836	851.066	ND	1160.81	ND	-0.609035	-0.304918	-1.0422	-1.06979	N/A	-0.534103	N/A	0.161284	0.043016	0.347133	-0.390149	-0.417739	N/A	0.117948	N/A
EKFTQLDLEDVQVR	EK[Cab]FTQLDLEDVQVR	386	399	Q8CG47	SMC4_MOUSE	Smc4	Structural maintenance of chromosomes protein 4	1609.99	1654.38	1376.24	1374.85	953.524	2532.49	1320.95	-0.194217	-0.0715699	-0.26824	-0.377865	-0.885359	0.591318	-0.250411	0.0499767	-0.016208	0.106439	-0.090231	-0.199856	-0.70735	0.769327	-0.072402
EKGADFLVTEVENGGSLGSK	EK[Cab]GADFLVTEVEN[Da]GGSLGSK	187	206	P52480	KPYM_MOUSE	Pkm	Pyruvate kinase PKM	1727.33	1853.6	ND	ND	ND	ND	ND
EKGADFLVTEVENGGSLGSK	EK[Cab]GADFLVTEVENGGSLGSK	187	206	P52480	KPYM_MOUSE	Pkm	Pyruvate kinase PKM	4186.36	4622.67	2670.75	2628.83	3716.55	3979.24	4265.01	1.18442	1.41086	0.688278	0.557284	1.07726	1.24326	1.44056	0.0175287	0.0899007	0.316341	-0.406241	-0.537235	-0.0172593	0.148741	0.346041
EKGCVTEVK	EK[Cab]GCVTEVK	131	139	O70370	CATS_MOUSE	Ctss	Cathepsin S	ND	763.854	ND	ND	ND	ND	ND
EKGCVTPVK	EK[Cab]GCVTPVK	122	130	P06797	CATL1_MOUSE	Ctsl	Procathepsin L	ND	1111.6	ND	1507.38	1094.89	ND	ND
EKGEGALPTGK	EK[Cab]GEGALPTGK	428	438	Q80WJ7	LYRIC_MOUSE	Mtdh	Protein LYRIC	742.87	ND	835.496	ND	1041.74	826.567	680.016	-1.31009	N/A	-0.988262	N/A	-0.757704	-1.02403	-1.20835	0.28822	-0.160914	N/A	0.160914	N/A	0.391472	0.125146	-0.059174
EKGGAYGGGAK	EK[Cab]GGAYGGGAK	900	910	Q8K411	PREP_MOUSE	Pitrm1	Presequence protease, mitochondrial	ND	ND	ND	ND	ND	ND	ND
EKGGFSDADVK	EK[Cab]GGFSDADVK	374	384	Q569Z6	TR150_MOUSE	Thrap3	Thyroid hormone receptor-associated protein 3	983.504	ND	1367.3	ND	ND	1368.02	ND
EKGHWEVR	EK[Cab]GHWEVR	83	90	Q69ZQ2	ISY1_MOUSE	Isy1	Pre-mRNA-splicing factor ISY1 homolog	1732.78	2089.58	2144.89	1289.21	1346.62	2083.69	2398.04	-0.0881858	0.265348	0.371936	-0.470649	-0.387358	0.309907	0.609865	0.195953	-0.271219	0.0823153	0.188903	-0.653682	-0.570391	0.126874	0.426832
EKGMVTVTDPDLIEK	EK[Cab]GMVTVTDPDLIEK	489	503	Q8C7R4	UBA6_MOUSE	Uba6	Ubiquitin-like modifier-activating enzyme 6	ND	ND	ND	1027.81	ND	1012.48	ND
EKGSELLK	EK[Cab]GSELLK	1291	1298	Q99PL5	RRBP1_MOUSE	Rrbp1	Ribosome-binding protein 1	1699.08	2441.64	1404.01	2406.97	2409.33	1621.14	1149.82	-0.116519	0.489989	-0.239411	0.430082	0.451935	-0.0522251	-0.45058	0.0551475	-0.161205	0.445303	-0.284097	0.385396	0.407249	-0.0969114	-0.495266
EKGTWVQLK	EK[Cab]GTWVQLK	121	129	O09167	RL21_MOUSE	Rpl21	60S ribosomal protein L21	1654.99	1976.73	1436.06	2361.44	913.384	2178.69	1857.62	-0.154453	0.185256	-0.206854	0.402532	-0.947407	0.374227	0.241468	0.0681366	-0.0957693	0.24394	-0.14817	0.461216	-0.888723	0.432911	0.300152
EKGYIDLSK	EK[Cab]GYIDLSK	79	87	Q6ZWX6	IF2A_MOUSE	Eif2s1	Eukaryotic translation initiation factor 2 subunit 1	3764.87	2650.33	2594.5	1992.98	1847.28	2133.99	1724.26	1.03133	0.608312	0.646487	0.15779	0.0687046	0.344315	0.133989	2.15658	0.269287	-0.153731	-0.115556	-0.604253	-0.693338	-0.417728	-0.628054
EKHEVADR	EK[Cab]HEVADR	1116	1123	Q7TSH6	SCAF4_MOUSE	Scaf4	SR-related and CTD-associated factor 4	1318.8	1496.6	1078.29	ND	ND	ND	735.61	-0.482049	-0.216174	-0.620224	N/A	N/A	N/A	-1.09497	0	-0.0425667	0.223308	-0.180742	N/A	N/A	N/A	-0.655488
EKHLAELK	EK[Cab]HLAELK	100	107	Q62393	TPD52_MOUSE	Tpd52	Tumor protein D52	1884.4	1599.57	1242.36	1410.93	1752.62	2350.59	1453.73	0.0328307	-0.12018	-0.41588	-0.340485	-0.00718498	0.48379	-0.112232	0.309789	0.200574	0.0475631	-0.248137	-0.172742	0.160558	0.651533	0.0555111
EKHLDLER	EK[Cab]HLDLER	163	170	P55264	ADK_MOUSE	Adk	Adenosine kinase	1696.66	1538.26	1630.95	2534.94	2312.21	2108.14	1583.15	-0.118575	-0.176567	-0.0232544	0.504817	0.392571	0.326733	0.0108099	1.60667	-0.0124429	-0.0704349	0.0828777	0.610949	0.498703	0.432865	0.116942
EKIDQLK	EK[Cab]IDQLK	655	661	Q8BMJ2	SYLC_MOUSE	Lars1	Leucine--tRNA ligase, cytoplasmic	ND	ND	ND	ND	ND	ND	ND
EKIEELK	EK[Cab]IEELK	223	229	Q7TNC4	LC7L2_MOUSE	Luc7l2	Putative RNA-binding protein Luc7-like 2	2704.56	1684.72	869.925	1219.94	1328.52	989.783	1576.75	0.554123	-0.0453496	-0.930004	-0.550325	-0.406879	-0.764052	0.00496197	0.291243	0.694533	0.0950606	-0.789594	-0.409915	-0.266469	-0.623642	0.145372
EKIEREK	EK[Cab]IEREK	338	344	P26041	MOES_MOUSE	Msn	Moesin	1276.9	ND	798.396	ND	ND	ND	ND
EKIESEK	EK[Cab]IESEK	28	34	P54728	RD23B_MOUSE	Rad23b	UV excision repair protein RAD23 homolog B	1787.25	1078.18	ND	1004.57	ND	ND	ND
EKIIQGQGVDAPLSETGFR	EK[Cab]IIQGQGVDAPLSETGFR	19	37	Q8BZA9	TIGAR_MOUSE	Tigar	Fructose-2,6-bisphosphatase TIGAR	ND	ND	ND	1239.59	ND	ND	ND
EKIQGEYK	EK[Cab]IQGEYK	194	201	O70133	DHX9_MOUSE	Dhx9	ATP-dependent RNA helicase A	1137.5	706.943	ND	827.216	707.937	924.31	1272.95	-0.695403	-1.2982	N/A	-1.1108	-1.31501	-0.862786	-0.303818	0.0936389	0.301399	-0.301399	N/A	-0.113999	-0.318209	0.134015	0.692983
EKIQTGLK	EK[Cab]IQTGLK	1457	1464	Q9JKF1	IQGA1_MOUSE	Iqgap1	Ras GTPase-activating-like protein IQGAP1	3494.12	4296.93	2946.11	3144.95	2739.57	4415.54	2815.29	0.923656	1.30544	0.829844	0.815901	0.637247	1.39335	0.841293	0.163112	-0.0959907	0.285793	-0.189803	-0.203746	-0.3824	0.373703	-0.178354
EKIWDPIHR	EK[Cab]IWDPIHR	135	143	Q64514	TPP2_MOUSE	Tpp2	Tripeptidyl-peptidase 2	1451.41	1850.67	2030.29	2384.03	2255.48	2146.14	2801.75	-0.343813	0.0901847	0.292717	0.41627	0.356733	0.352506	0.834337	1.15023	-0.356843	0.0771551	0.279687	0.40324	0.343703	0.339476	0.821307
EKIYSAER	EK[Cab]IYSAER	263	270	Q9JMH6	TRXR1_MOUSE	Txnrd1	Thioredoxin reductase 1, cytoplasmic	3092.69	3205.16	2052.91	2821.26	1951.41	3017.66	1949.12	0.74759	0.882535	0.308701	0.659207	0.147815	0.844195	0.310836	0.266936	0.101315	0.23626	-0.337574	0.0129317	-0.49846	0.19792	-0.335439
EKIYVLLR	EK[Cab]IYVLLR	89	96	P84089	ERH_MOUSE	Erh	Enhancer of rudimentary homolog	1706.01	1870.22	1461.74	2016.44	1635.19	2149.42	1314.83	-0.11065	0.105348	-0.181277	0.174677	-0.107241	0.354711	-0.257111	0.231787	-0.048457	0.167541	-0.119084	0.23687	-0.045048	0.416904	-0.194918
EKIYVLLRR	EK[Cab]IYVLLRR	89	97	P84089	ERH_MOUSE	Erh	Enhancer of rudimentary homolog	2505.79	1229.88	932.017	1516.74	ND	783.292	ND	0.443994	-0.499343	-0.830539	-0.236161	N/A	-1.10161	N/A	0.243366	0.73929	-0.204047	-0.535243	0.059135	N/A	-0.806314	N/A
EKLCEFNCNIR	EK[Cab]LCEFNCNIR	252	262	Q920Q4	VPS16_MOUSE	Vps16	Vacuolar protein sorting-associated protein 16 homolog	1433.24	1404.3	1038.53	1098.63	904.532	1234.75	1036.72	-0.361993	-0.308013	-0.674427	-0.701425	-0.961456	-0.445022	-0.599964	0.673343	0.0861513	0.140131	-0.226283	-0.253281	-0.513312	0.00312233	-0.15182
EKLCYVALDFEQEMATAASSSSLEK	EK[Cab]LCYVALDFEQEM[Oxi]ATAASSSSLEK	214	238	P60710	ACTB_MOUSE	Actb	Actin, cytoplasmic 1	ND	ND	ND	ND	ND	ND	ND
EKLCYVGYNIEQEQK	EK[Cab]LCYVGYNIEQEQK	218	232	P61161	ARP2_MOUSE	Actr2	Actin-related protein 2	3066.89	2437.26	2694.95	2832.78	2282.29	1828.84	3157.48	0.735506	0.4874	0.70129	0.665082	0.37378	0.121695	1.00678	0.161728	0.0941073	-0.153999	0.0598913	0.0236833	-0.267619	-0.519704	0.365381
EKLDEYIK	EK[Cab]LDEYIK	256	263	Q80VA0	GALT7_MOUSE	Galnt7	N-acetylgalactosaminyltransferase 7	1423.15	1622.12	1886.89	1184.46	1118.37	1939.85	1129.73	-0.372188	-0.0999837	0.187039	-0.592906	-0.655302	0.206711	-0.476012	0.465158	-0.277144	-0.00493947	0.282083	-0.497862	-0.560258	0.301755	-0.380968
EKLDFPEAQQK	EK[Cab]LDFPEAQQK	85	95	Q61464	ZN638_MOUSE	Znf638	Zinc finger protein 638	1239.91	1111.02	1097.36	1027.79	776.539	ND	792.692	-0.571038	-0.645978	-0.594927	-0.797585	-1.18157	N/A	-0.987156	1.5659	0.032943	-0.041997	0.009054	-0.193604	-0.577589	N/A	-0.383175
[truncated: 7,047 more rows]

## Sheet: Tab. S2
Table S2. Identified and quantified acetylated peptides in RAW 264.7 cells treated with bacterial lipopolysaccharide)
[truncated: 7,303 more rows]

## Sheet: Tab. S3
Table S3. Identified and quantified phosphopeptides in RAW 264.7 cells treated with bacterial lipopolysaccharide)
[truncated: 47,641 more rows]
